# Supplementary material for: Quantifying drivers of wild pig movement across multiple spatial and temporal scales
Source: Mov Ecol. 2017 Jun 15;5:14. doi: 10.1186/s40462-017-0105-1 (PMC5471724; doi:10.1186/s40462-017-0105-1)
Supplement: Supplementary file 2 — Raw data and R code. (ZIP 2500 kb) [file 40462_2017_105_MOESM2_ESM.zip]

Archive with 8 entries (8 files):
- dailyMHD.csv
- dailyMxD.csv
- monthlyHR.csv
- monthlyMHD.csv
- monthlyMxD.csv
- overallHR.csv
- overallMHD.csv
- overallMxD.csv
