# Supplementary material for: Quantifying drivers of wild pig movement across multiple spatial and temporal scales
Source: Mov Ecol. 2017 Jun 15;5:14. doi: 10.1186/s40462-017-0105-1 (PMC5471724; doi:10.1186/s40462-017-0105-1)
Supplement: Supplementary file 2 — Raw data and R code. (ZIP 2500 kb) [file 40462_2017_105_MOESM2_ESM.zip › dailyMHD.csv]

MHD	MHD_lag	StudyID	ID	date	month	yr	n.pts	lat	long	max	min	avg	humidity	sat	tot.precip	pressure	wind	grow	sex.age	near_dis_AG	near_dis_FOREST	near_dis_major_rds	near_dis_medium_rds	near_dis_minor_rds	near_dis_water_bodies	near_dis_streams	eco3
0.390758095	0.013305336	1	1	4/23/2013	4	2013	44	27.128	-81.222	30.32	18.71	23.89	73.69	6.89	0	101585.62	5.09	14.52	NA	1067.866742	30.27377733	74450.08191	8913.849731	2851.099125	2005.59393	8.726642659	75 Southern Coastal Plain
0.013305336	0.008600951	1	1	2/1/2013	2	2013	47	27.127	-81.216	21.82	0.48	10.65	56.47	5.63	0	102252.92	4.64	1.15	NA	1256.620218	62.35971798	74803.34883	9068.749007	2605.810656	1602.599405	117.8471383	75 Southern Coastal Plain
0.404345712	0.712856629	1	1	5/2/2013	5	2013	46	27.123	-81.223	25.82	19.94	22.55	79.28	4.35	13.23	101220.05	2.71	12.88	NA	1602.969891	28.0956	74046.38576	9451.768389	3314.208274	1667.241978	223.5537446	75 Southern Coastal Plain
0.462685204	1.193476356	1	1	4/25/2013	4	2013	44	27.129	-81.221	31.63	18.8	25.09	63.59	10.63	0	101923.99	3.03	15.21	NA	981.3147705	133.5666815	74568.06872	8824.423276	2730.999723	2035.812018	108.294353	75 Southern Coastal Plain
0.712856629	0.462685204	1	1	4/26/2013	4	2013	45	27.126	-81.223	31.97	17.17	23.84	66.83	9.17	0	102130.62	4.25	14.57	NA	1278.335669	0	74228.68037	9126.100863	3084.483605	1912.516805	251.959242	75 Southern Coastal Plain
1.193476356	0.390758095	1	1	4/24/2013	4	2013	49	27.129	-81.219	30.38	17.64	23.66	69.1	8.48	0	101813.83	3.32	14.01	NA	947.1200833	166.3749744	74769.30132	8784.084901	2546.460695	1965.056566	248.4119717	75 Southern Coastal Plain
0.008600951	0.202658409	1	1	1/19/2013	1	2013	22	27.125	-81.222	23.75	16.49	19.12	82.38	3.24	4.01	102092.87	4.94	10.12	NA	1387.048996	0	74260.6791	9233.06767	3080.425502	1754.345932	289.8164053	75 Southern Coastal Plain
0.707678234	0.008040188	1	2	2/15/2013	2	2013	49	27.118	-81.233	18.23	13.01	15.73	85.35	2	4.5	101493.16	4	5.62	NA	2262.583718	32.3591539	72858.11708	9701.038531	4452.920215	1441.712619	339.1008232	75 Southern Coastal Plain
0.035137754	0.226354278	1	2	3/18/2013	3	2013	12	27.121	-81.232	30.85	16.7	22.56	67.05	8.07	2.09	101518.94	3.48	13.78	NA	1959.616135	141.5226773	73112.18425	9711.299685	4182.004358	1584.244602	48.17400431	75 Southern Coastal Plain
0.226354278	0.259391784	1	2	3/16/2013	3	2013	24	27.12	-81.228	27.89	7.16	16.38	48.83	9.25	0	101961.32	1.8	7.53	NA	1941.964723	52.45705233	73408.50341	9764.693359	3924.828911	1951.62261	96.12077973	75 Southern Coastal Plain
0.259391784	0.054047448	1	2	3/15/2013	3	2013	48	27.12	-81.228	23.88	3	12.17	55.15	6.83	0	102194.84	3.32	3.44	NA	1908.01617	36.23983346	73423.25052	9728.889051	3904.758239	1971.456797	60.4115398	75 Southern Coastal Plain
0.054539657	0.461306635	1	2	4/1/2013	4	2013	28	27.125	-81.23	30.54	16.74	23.26	65.62	9.02	0.19	101463.84	4.96	13.64	NA	1471.305223	0	73557.84406	9254.414078	3722.250864	1934.966318	9.893739978	75 Southern Coastal Plain
0.054047448	0.707678234	1	2	3/13/2013	3	2013	45	27.12	-81.228	26.5	7.22	16.62	61.64	7.76	0	101689.42	4.86	6.86	NA	1928.060929	53.51331261	73404.5654	9747.573242	3924.7329	1959.00053	79.20688394	75 Southern Coastal Plain
0.461306635	0.035137754	1	2	3/27/2013	3	2013	47	27.121	-81.229	18.4	0.68	8.84	54.7	5.03	0	102196.97	4.68	0	NA	1856.639982	31.97418733	73427.95335	9670.340772	3889.597964	1946.063297	2.303441845	75 Southern Coastal Plain
0.249686893	0.475405876	1	2	5/9/2013	5	2013	22	27.132	-81.226	32.68	15.16	23.47	59.7	11.44	0	101812.54	2.19	13.92	NA	656.3553227	37.83686178	74339.69164	8498.698142	2948.839412	2553.648162	7.991603629	75 Southern Coastal Plain
0.475405876	0.054539657	1	2	4/16/2013	4	2013	50	27.124	-81.23	33.33	23.16	27.89	68.34	10.1	7.48	101619.87	3.35	18.25	NA	1516.812623	0	73554.9361	9306.629483	3727.808525	1947.132647	26.90011902	75 Southern Coastal Plain
0.690061726	0.229279973	1	3	3/1/2013	3	2013	49	27.176	-81.216	21.73	11.2	15.78	63.88	5.6	0	101275.55	3.84	6.46	NA	1599.11448	315.8310593	78181.96326	3620.963164	1106.384128	3278.804768	163.3960435	75 Southern Coastal Plain
0.229279973	0.001980049	1	3	2/8/2013	2	2013	51	27.178	-81.221	30.74	17.75	23.46	72.29	7.38	0	101277.6	4.53	14.24	NA	1120.896323	15.74889956	77917.33581	3442.861359	1521.136614	3172.996794	141.3018511	75 Southern Coastal Plain
0.453196512	0.398644196	1	4	1/31/2013	1	2013	50	27.167	-81.179	23.16	15.57	18.97	77.55	3.58	3.52	101592.74	4.77	9.36	NA	967.012525	0	75933.04094	4618.004453	1793.532539	0	109.3994499	75 Southern Coastal Plain
0.265509269	0.373037455	1	4	2/13/2013	2	2013	50	27.167	-81.178	33.34	17.11	23.98	72.23	8.58	0	101310.75	5.19	15.23	NA	918.3601627	0	75883.24139	4626.37743	1845.157402	0	115.9472452	75 Southern Coastal Plain
0.398644196	0.013208915	1	4	1/29/2013	1	2013	49	27.166	-81.177	28.06	19.69	23.1	78.63	5.08	0.03	102196.28	4.21	13.87	NA	823.3388899	12.7074	75759.6312	4777.30229	1788.397513	18.13348487	261.6216661	75 Southern Coastal Plain
0.257874952	0.323546	1	4	1/15/2013	1	2013	50	27.167	-81.178	28.86	16.25	22.13	76.92	5.62	0	101892.71	3.09	12.56	NA	903.7401837	0	75867.57222	4635.88623	1862.535696	0	124.8440417	75 Southern Coastal Plain
0.438956358	0.453196512	1	4	2/5/2013	2	2013	47	27.168	-81.179	26.15	5.91	14.89	53.91	7.4	0	101686.38	2.56	6.03	NA	931.2244206	0	75897.87513	4600.558685	1826.140842	0	90.79266622	75 Southern Coastal Plain
0.013208915	0.004873336	1	4	1/19/2013	1	2013	24	27.167	-81.178	23.68	16.53	19.13	82.77	3.16	4.65	102150.04	5.01	10.1	NA	916.5819768	0	75881.37803	4627.131906	1847.161856	0	116.6310078	75 Southern Coastal Plain
0.373037455	0.137550314	1	4	2/7/2013	2	2013	50	27.164	-81.177	29.33	20.45	23.67	72.33	7.01	0	101692.61	3.95	14.89	NA	783.7686044	55.94687733	75781.90243	5001.184047	1664.709908	194.9387659	398.3142451	75 Southern Coastal Plain
0.078214905	0.404700516	1	4	2/28/2013	2	2013	50	27.167	-81.178	25.02	11.05	18.87	64.41	6.65	0	101378.19	3.86	8.03	NA	891.3861623	0	75856.29927	4621.271685	1871.4992	0	109.9068279	75 Southern Coastal Plain
0.002333535	0.251013804	1	4	3/18/2013	3	2013	25	27.167	-81.18	30.71	16.79	22.6	67.03	8.1	1.31	101583.65	3.43	13.75	NA	1106.9403	14.387235	76070.3548	4677.096023	1664.733334	10.70521043	173.072362	75 Southern Coastal Plain
0.137550314	0.438956358	1	4	2/6/2013	2	2013	48	27.168	-81.178	27.7	12.32	18.92	65.11	6.97	0.01	101696.5	1.67	10.01	NA	892.7532317	0	75859.77345	4585.976542	1862.18393	0	74.92889868	75 Southern Coastal Plain
0.472240936	0.080647342	1	4	3/22/2013	3	2013	50	27.167	-81.18	30.47	3.97	15.51	51.12	9.39	0.45	101300.1	3.74	7.22	NA	1088.46363	7.93952267	76048.6798	4704.262144	1691.098236	44.79366366	199.315594	75 Southern Coastal Plain
0.251013804	0.719521144	1	4	3/12/2013	3	2013	46	27.166	-81.182	27.49	16.5	21.91	72.94	6.13	0.65	101313.02	4.7	11.99	NA	1298.033356	24.69263235	76258.80671	4740.403422	1484.941698	0	241.6175966	75 Southern Coastal Plain
0.402462704	0.33369222	1	4	2/20/2013	2	2013	50	27.168	-81.179	27.39	14.15	20.63	70.9	6.19	0	101769.16	1.71	10.77	NA	981.2345468	0	75948.58397	4589.129952	1773.102329	0	81.23808007	75 Southern Coastal Plain
0.290218115	0.402462704	1	4	2/22/2013	2	2013	46	27.167	-81.178	30.88	16.97	24.04	75.4	6.82	0	101655.52	3.17	13.93	NA	847.5558183	16.44717733	75810.95246	4630.006844	1918.693879	0	116.97382	75 Southern Coastal Plain
0.003172296	0.290218115	1	4	2/25/2013	2	2013	27	27.167	-81.178	31.08	18.24	24.56	70.21	8.24	0	101098.6	2.91	14.66	NA	888.3095645	0	75852.71478	4626.794471	1876.02652	0	115.2712705	75 Southern Coastal Plain
0.404700516	0.003172296	1	4	2/26/2013	2	2013	51	27.167	-81.178	31.12	20.4	25.1	74.06	7.19	0.06	100888.73	6.07	15.76	NA	886.4145751	0	75849.82545	4637.054843	1880.634864	0	125.3721294	75 Southern Coastal Plain
0.123810837	0.472240936	1	4	3/28/2013	3	2013	51	27.167	-81.179	23.21	1.51	10.99	54.12	6.46	0	102298.05	3.6	2.36	NA	1017.518332	0	75979.63166	4673.984831	1755.760557	10.85352477	166.7375338	75 Southern Coastal Plain
0.011885235	0.078214905	1	4	3/2/2013	3	2013	25	27.167	-81.177	18.94	9.1	14.07	53.81	5.85	0	101524.77	4.87	4.02	NA	764.480112	0	75721.32577	4660.833026	1838.537398	0	144.4279666	75 Southern Coastal Plain
0.025354326	0.011885235	1	4	3/5/2013	3	2013	50	27.167	-81.181	25.56	4.72	13.89	48.39	7.83	0	102004.99	1.76	5.14	NA	1231.977261	0	76195.15938	4702.843576	1542.934845	0	202.3923681	75 Southern Coastal Plain
0.719521144	0.025354326	1	4	3/11/2013	3	2013	22	27.166	-81.18	28.32	12.87	20.03	72.91	6.54	0	101661.09	4.01	10.59	NA	1082.381867	4.408677334	76039.81416	4724.351196	1703.374562	49.55854701	218.9771148	75 Southern Coastal Plain
0.004873336	0.257874952	1	4	1/16/2013	1	2013	50	27.167	-81.178	29.36	17.69	23.28	77.29	5.94	0	101674.38	2.31	13.52	NA	881.9142487	0	75840.49439	4675.126961	1896.345336	0	162.9015572	75 Southern Coastal Plain
0.33369222	0.002972354	1	4	2/19/2013	2	2013	43	27.168	-81.179	26.15	14.61	19.22	75.05	5.17	0	102058.12	2.78	10.38	NA	955.8194835	0	75922.54699	4602.783875	1801.615157	0	93.88718059	75 Southern Coastal Plain
0.004455121	0.265509269	1	4	2/15/2013	2	2013	49	27.167	-81.178	18.2	13.03	15.72	85.46	1.98	3.75	101560.91	3.91	5.62	NA	871.0007896	3.249000006	75830.66899	4665.326258	1904.63713	0	152.8037001	75 Southern Coastal Plain
0.002972354	0.004455121	1	4	2/16/2013	2	2013	23	27.167	-81.178	21.59	12.15	17.25	69.66	4.87	0.02	101343.98	4.42	6.87	NA	908.2205901	12.62437733	75870.24903	4654.045769	1862.833924	0	142.9995362	75 Southern Coastal Plain
0.080647342	0.151795548	1	4	3/21/2013	3	2013	51	27.167	-81.179	25.76	10.45	18.68	60.73	7.82	0.66	101195.49	5.01	8.11	NA	968.4942097	0	75927.79187	4687.753846	1810.347828	0	178.5783966	75 Southern Coastal Plain
0.151795548	0.002333535	1	4	3/19/2013	3	2013	51	27.167	-81.179	32.71	16.71	23.85	71.09	8.78	0.72	101304.01	2.85	14.71	NA	1001.71257	0	75961.74483	4688.769038	1776.255318	0	180.8012676	75 Southern Coastal Plain
0.312082266	0.284125274	1	5	2/4/2013	2	2013	23	27.1	-81.196	23.4	5.09	13.07	58.08	6.28	0	101834.92	2.45	4.24	NA	4166.596322	0	74685.18547	11289.598	4230.7464	516.9625872	716.7863431	75 Southern Coastal Plain
0	0.079230351	1	5	1/15/2013	1	2013	45	27.1	-81.198	29.08	16.32	22.2	76.44	5.78	0	101877.88	3.22	12.7	NA	4234.129323	0	74513.78434	11471.69971	4106.798301	509.608363	626.5177207	75 Southern Coastal Plain
1.212732304	0.162451031	1	5	1/24/2013	1	2013	41	27.097	-81.202	23.01	3.04	12.52	62.73	5.5	0	102457.49	3.63	3.03	NA	4549.094046	0	74072.96338	11893.61149	3696.874938	756.105596	191.6576106	75 Southern Coastal Plain
1.048961448	0.035681158	1	5	2/25/2013	2	2013	25	27.113	-81.202	31.18	18.21	24.53	70.09	8.28	0	101084.86	2.93	14.69	NA	2873.832664	0	75059.1852	10633.48397	3690.349027	415.8356878	950.0928203	75 Southern Coastal Plain
0.026626113	1.048961448	1	5	2/26/2013	2	2013	48	27.114	-81.207	31.12	20.43	25.12	73.93	7.23	0.17	100862.48	6.04	15.78	NA	2605.890668	0	74709.43891	10419.42342	3537.587834	172.8185169	736.6632258	75 Southern Coastal Plain
0.025560873	0	1	5	1/16/2013	1	2013	47	27.1	-81.196	29.48	17.63	23.32	76.93	6.05	0	101665.37	2.36	13.55	NA	4213.276821	7.874422662	74699.90845	11259.46525	4212.731191	589.6493443	673.2585404	75 Southern Coastal Plain
0.284125274	0.719480254	1	5	2/1/2013	2	2013	41	27.1	-81.199	21.87	0.53	10.71	56.18	5.67	0	102281.18	4.64	1.2	NA	4273.836623	0	74463.98656	11518.97524	4059.305714	537.0656047	576.3836609	75 Southern Coastal Plain
0.17316089	0.07667047	1	5	3/4/2013	3	2013	12	27.115	-81.205	19.68	-1.43	8	61.52	4.5	0	101993	3.69	0	NA	2580.547546	0	74897.68368	10386.61622	3472.325578	338.8934855	703.6298926	75 Southern Coastal Plain
0.580944316	0.17316089	1	5	3/5/2013	3	2013	49	27.113	-81.214	25.61	4.93	13.99	47.74	7.94	0	101970.45	1.74	5.27	NA	2747.369359	135.0899456	74077.81	10559.69128	3853.287783	359.2274107	559.7418448	75 Southern Coastal Plain
0.028909154	0.026626113	1	5	2/27/2013	2	2013	46	27.114	-81.203	26.65	16.21	22.07	77.18	5.15	1.13	101168.55	3.59	11.43	NA	2651.479177	0	75023.64148	10436.88439	3502.834955	462.5101131	753.6914532	75 Southern Coastal Plain
0.07667047	0.028909154	1	5	3/2/2013	3	2013	24	27.118	-81.21	19.08	9.19	14.17	53.23	5.96	0	101493.71	4.9	4.14	NA	2161.309084	0	74738.6404	9973.353608	3171.049601	561.9478267	290.8988477	75 Southern Coastal Plain
0.833267316	0.113468508	1	5	4/9/2013	4	2013	48	27.118	-81.213	31.4	19.38	24.61	73.79	7.37	0	101846.27	4.66	15.39	NA	2211.019783	0	74484.22646	10023.43245	3310.339935	611.8272154	264.0920494	75 Southern Coastal Plain
0.079230351	0.025241664	1	5	1/14/2013	1	2013	27	27.099	-81.197	29.88	16.07	22.62	73.05	7.2	0	101966.91	2.89	12.98	NA	4305.207098	0	74542.7597	11417.05149	4077.506571	612.3788822	582.7474921	75 Southern Coastal Plain
0.137037844	0.006048651	1	5	4/11/2013	4	2013	47	27.115	-81.215	31.75	20.81	25.99	72.93	7.92	0.62	101327.72	5.36	16.28	NA	2518.375806	18.3437	74166.37678	10331.22469	3659.345447	503.9267278	451.2927208	75 Southern Coastal Plain
0.298269237	0.137037844	1	5	4/12/2013	4	2013	37	27.115	-81.208	33.02	23.91	27.75	69.27	9.53	3.95	101080.61	5.67	18.46	NA	2503.804794	0	74700.42237	10315.58152	3452.59609	226.3014885	632.9131286	75 Southern Coastal Plain
0.162451031	0.025560873	1	5	1/22/2013	1	2013	51	27.098	-81.196	23.4	11.1	17.73	68.26	5.61	0	101903.19	4.18	7.25	NA	4439.968333	0	74533.65117	11390.11044	3998.17462	778.8970418	445.5516315	75 Southern Coastal Plain
0.089685433	0.001493756	1	5	4/16/2013	4	2013	45	27.115	-81.206	33.35	23.19	27.91	68.36	10.11	7.05	101656.48	3.32	18.27	NA	2514.827871	0	74871.97946	10325.4115	3422.320808	330.271514	642.5063686	75 Southern Coastal Plain
0.217642794	0.089685433	1	5	4/17/2013	4	2013	48	27.116	-81.214	32.69	20.7	26.33	68.92	9.67	0	101795.84	4.51	16.69	NA	2444.973604	0	74284.6469	10256.10991	3555.786515	480.7832561	419.8964531	75 Southern Coastal Plain
0.284598306	0.217642794	1	5	4/19/2013	4	2013	46	27.114	-81.211	34.07	21.25	26.94	70.09	9.89	4.55	101462.88	5.45	17.66	NA	2665.085667	0	74364.83649	10478.18122	3683.641698	144.863751	734.671804	75 Southern Coastal Plain
0.56542825	0.284598306	1	5	4/20/2013	4	2013	20	27.117	-81.211	29.82	22.9	26.57	70.15	8.24	1.12	101539.16	3.63	16.36	NA	2314.018855	0	74559.97842	10126.92693	3350.903557	447.3743627	443.3927889	75 Southern Coastal Plain
0.866548738	0.56542825	1	5	4/22/2013	4	2013	27	27.116	-81.213	28.71	21.58	24.77	72.4	6.92	46.09	101544	2.84	15.15	NA	2441.425159	7.693922665	74366.91856	10253.86947	3519.063137	414.6039884	463.7225947	75 Southern Coastal Plain
0.503831806	0.866548738	1	5	4/25/2013	4	2013	47	27.103	-81.21	31.65	18.86	25.13	63.5	10.67	0	101945.74	3.08	15.26	NA	3823.372113	30.2126	73822.05577	11634.81214	4104.838545	253.4743796	625.0640985	75 Southern Coastal Plain
1.33323063	0.503831806	1	5	4/26/2013	4	2013	51	27.116	-81.212	31.97	17.2	23.86	66.83	9.17	0	102148.55	4.24	14.59	NA	2419.606706	0	74413.03032	10231.71137	3484.520323	404.7410329	465.1191432	75 Southern Coastal Plain
1.239618007	0.312082266	1	5	2/5/2013	2	2013	39	27.105	-81.201	26.28	5.74	14.85	53.2	7.51	0	101668.66	2.57	6.01	NA	3703.205065	11.20907733	74627.53134	11464.53614	4517.816618	0	984.7146247	75 Southern Coastal Plain
0.053065473	1.239618007	1	5	2/13/2013	2	2013	35	27.113	-81.201	33.44	17.14	24	71.98	8.69	0	101297.63	5.13	15.29	NA	2887.740578	12.8874	75111.58964	10640.60764	3696.550812	425.7352246	957.1411774	75 Southern Coastal Plain
0.006048651	0.833267316	1	5	4/10/2013	4	2013	51	27.117	-81.214	31.88	18.64	24.68	76	6.98	0	101733.27	4.44	15.26	NA	2291.266936	0	74325.0537	10103.89003	3436.907686	632.5818443	257.0446173	75 Southern Coastal Plain
1.156940214	0.127043654	1	5	2/18/2013	2	2013	26	27.117	-81.202	19.93	-0.66	8.68	62.61	3.71	0	102513.56	3.64	0	NA	2407.190337	0	75285.88559	10168.39795	3227.044807	725.9851113	485.0606345	75 Southern Coastal Plain
0.334802596	1.156940214	1	5	2/21/2013	2	2013	43	27.114	-81.203	29.58	18.17	23.57	72.18	7	0	101642.94	2.05	13.88	NA	2660.250572	0	75024.2727	10444.81422	3510.269537	463.0951231	761.6143512	75 Southern Coastal Plain
0.001493756	0.298269237	1	5	4/13/2013	4	2013	19	27.117	-81.211	33.14	21.2	26.9	70.81	9.46	1.28	101198.06	3.97	17.17	NA	2320.706598	0	74561.05055	10133.73522	3355.440894	438.7651768	450.4187086	75 Southern Coastal Plain
0.035681158	0.334802596	1	5	2/23/2013	2	2013	18	27.114	-81.203	31.6	19.52	25.41	73.49	7.53	0.01	101499.21	4.8	15.56	NA	2650.677231	0	75015.53675	10437.45148	3504.131442	454.4346408	754.2689249	75 Southern Coastal Plain
0.32200075	0.581872972	1	5	3/14/2013	3	2013	49	27.112	-81.21	23.1	3.5	12.51	50.34	7.27	0	102066.02	5.05	3.3	NA	2857.64193	0	74379.94752	10668.203	3828.451269	0	975.6874444	75 Southern Coastal Plain
0.132026562	0.32200075	1	5	3/15/2013	3	2013	50	27.117	-81.216	23.89	3.04	12.19	55.19	6.84	0	102214.73	3.31	3.47	NA	2278.387357	0	74205.87652	10091.65162	3489.424378	749.3321829	191.1359551	75 Southern Coastal Plain
0.005907935	0.132026562	1	5	3/20/2013	3	2013	42	27.115	-81.209	31.99	16.58	23.64	67.23	8.92	0.5	101218.53	2.16	14.29	NA	2563.53105	0	74604.97954	10371.72074	3524.52242	157.7645786	689.1367322	75 Southern Coastal Plain
0.013322638	0.005907935	1	5	3/22/2013	3	2013	49	27.114	-81.208	30.59	3.91	15.52	50.68	9.45	0.87	101272.39	3.69	7.25	NA	2611.824907	0	74676.91635	10424.96913	3549.863779	149.7656771	742.2481071	75 Southern Coastal Plain
0.556634569	0.013322638	1	5	3/25/2013	3	2013	26	27.115	-81.214	26.1	17.39	22.18	66.71	7.3	0.08	100850.12	4.82	11.75	NA	2588.45313	56.47878189	74136.97852	10401.26583	3719.27857	457.2356986	473.586826	75 Southern Coastal Plain
0.767701465	0.556634569	1	5	3/26/2013	3	2013	50	27.116	-81.205	18.7	6.54	12.83	49.25	6.32	0	101750.85	5.99	2.62	NA	2468.176198	0	74958.30933	10274.26909	3361.60451	415.3039846	591.2879114	75 Southern Coastal Plain
0.158087399	0.767701465	1	5	3/28/2013	3	2013	47	27.117	-81.216	23.35	1.32	10.93	53.1	6.59	0	102255.42	3.64	2.33	NA	2336.888967	7.348799996	74189.11994	10148.78708	3532.5421	695.9127164	251.8238216	75 Southern Coastal Plain
0.539066472	0.158087399	1	5	3/29/2013	3	2013	49	27.115	-81.213	25.42	5.72	14.58	50.85	8.03	0	102286.19	2.95	5.57	NA	2526.504834	0	74326.79527	10338.91024	3595.563326	344.6592811	544.2225211	75 Southern Coastal Plain
0.127043654	0.053065473	1	5	2/14/2013	2	2013	44	27.112	-81.207	25.23	19.26	21.68	82.61	3.61	27.9	101329.35	2.68	12.25	NA	2901.329019	0	74574.4566	10714.71096	3821.056041	13.23156841	1031.904695	75 Southern Coastal Plain
1.196896874	0.391084503	1	5	3/7/2013	3	2013	46	27.117	-81.205	21.44	-0.93	9.31	61.67	4.89	0	101965.95	4.74	0.26	NA	2328.274948	0	75063.1505	10131.44629	3216.325536	541.1251991	448.4347218	75 Southern Coastal Plain
0.713423071	1.196896874	1	5	3/8/2013	3	2013	51	27.117	-81.212	24.91	1.19	11.8	59.31	6.34	0	102077.06	3.19	3.05	NA	2272.384804	0	74554.71901	10084.2157	3322.286461	500.7134081	395.7074208	75 Southern Coastal Plain
1.157049757	0.713423071	1	5	3/12/2013	3	2013	51	27.114	-81.209	27.85	16.56	22.01	72.47	6.29	0.53	101285.01	4.75	12.21	NA	2636.187455	0	74541.57582	10444.65914	3601.563799	83.14194312	762.1037717	75 Southern Coastal Plain
0.581872972	1.157049757	1	5	3/13/2013	3	2013	51	27.114	-81.209	26.52	7.25	16.65	61.64	7.77	0	101720.22	4.82	6.89	NA	2704.88128	0	74540.78177	10514.27871	3658.601982	21.51102715	831.6709701	75 Southern Coastal Plain
0.206121075	0.222463958	1	5	1/26/2013	1	2013	22	27.091	-81.206	25.91	8.36	16.38	62.33	6.83	0	102229.93	2.09	7.13	NA	5143.394461	42.54102267	73361.79403	12534.00294	2947.750113	807.123176	503.9140769	75 Southern Coastal Plain
0.719480254	0.206121075	1	5	1/31/2013	1	2013	48	27.092	-81.209	23.29	15.67	19.06	77.53	3.61	3.44	101565.72	4.69	9.48	NA	5051.167436	225.961153	73143.97687	12359.5349	2921.046287	860.9485586	565.3071446	75 Southern Coastal Plain
0.534870435	0.519336958	1	5	5/7/2013	5	2013	49	27.119	-81.213	28.97	13.89	21.46	64.93	8.28	0	101483.3	3.47	11.43	NA	2124.105863	0	74551.38214	9936.549209	3222.036345	679.2560087	213.2923786	75 Southern Coastal Plain
0.222463958	1.212732304	1	5	1/25/2013	1	2013	48	27.092	-81.209	24.95	7.11	14.9	65.89	5.7	0	102399.36	2.76	6.03	NA	5110.89428	228.7544703	73133.32527	12393.48952	2873.224637	802.3642901	630.1709723	75 Southern Coastal Plain
0.113468508	0.119025537	1	5	4/5/2013	4	2013	32	27.116	-81.216	26.23	20.41	23.42	78.44	4.88	12.03	101072.7	4.08	13.32	NA	2440.411969	5.827400002	74128.58601	10252.56998	3627.1108	632.9954467	349.6013241	75 Southern Coastal Plain
0.119025537	0.248739936	1	5	4/4/2013	4	2013	38	27.114	-81.213	30.72	18.59	24	73.33	7.05	7.81	101399.16	4.2	14.66	NA	2605.022955	10.7904	74278.847	10417.44385	3670.870086	291.6126819	612.33257	75 Southern Coastal Plain
0.519336958	0.478834777	1	5	5/1/2013	5	2013	49	27.119	-81.217	30.77	22.08	25.95	72.77	7.42	19.88	101364.26	3.01	16.43	NA	2092.95211	0	74241.11495	9917.344026	3370.530452	931.2517008	0.696476945	75 Southern Coastal Plain
0.138964906	1.33323063	1	5	4/27/2013	4	2013	25	27.119	-81.212	30.78	17.21	23.59	70.28	8.21	0	102066.63	4.65	13.99	NA	2083.974384	1.347677338	74647.28272	9894.746084	3151.209187	683.6067512	209.3022987	75 Southern Coastal Plain
0.248739936	0.539066472	1	5	4/3/2013	4	2013	50	27.114	-81.213	33.62	16.84	24.51	63.47	11.27	0.16	101523.3	3.85	15.23	NA	2614.454434	25.9954	74259.52051	10426.90332	3685.302386	299.1694553	613.1579639	75 Southern Coastal Plain
0.478834777	0.138964906	1	5	4/29/2013	4	2013	25	27.116	-81.212	30.54	18.11	24.31	69.76	8.23	9.29	101451.95	3.96	14.32	NA	2484.946699	0	74408.94938	10296.22586	3532.364539	329.1238915	541.1611584	75 Southern Coastal Plain
0.391084503	0.580944316	1	5	3/6/2013	3	2013	48	27.115	-81.208	23.65	9.9	15.96	66.42	5.55	0.7	101633.59	5.37	6.78	NA	2521.122364	0	74716.00494	10333.90392	3463.842164	221.7798586	651.2006014	75 Southern Coastal Plain
1.139868632	0.664873405	1	6	1/23/2013	1	2013	32	27.182	-81.223	22.67	5.86	14.09	62.8	5.6	0	102381.8	4.33	4.27	NA	848.2225	0	78064.95809	2979.217627	1580.144798	2963.996746	321.5865296	75 Southern Coastal Plain
0.386681925	0.367224679	1	6	1/19/2013	1	2013	5	27.188	-81.216	23.57	16.42	19.04	82.81	3.14	4.48	102097.3	5.12	10	NA	487.7259227	185.4158361	79042.70494	2306.32212	824.2251122	3711.883008	564.207351	75 Southern Coastal Plain
0.664873405	0.386681925	1	6	1/22/2013	1	2013	23	27.187	-81.212	23.12	11.12	17.82	67.85	5.61	0	101868.8	4.19	7.12	NA	625.2444997	344.8021127	78875.68775	2451.565797	451.4921259	3336.753912	709.3860001	75 Southern Coastal Plain
0.081982804	0.836950518	1	6	1/29/2013	1	2013	49	27.175	-81.226	28.13	19.62	23.1	78.29	5.17	0.03	102123.87	4.25	13.87	NA	659.8902291	64.0463174	77391.27	3695.223196	2039.951032	2712.419406	62.16454348	75 Southern Coastal Plain
0.045263727	0.677981343	1	6	1/16/2013	1	2013	44	27.175	-81.221	29.36	17.64	23.28	77.06	5.99	0	101612.66	2.32	13.5	NA	1121.219774	4.597399996	77766.72467	3699.224417	1574.788045	3199.897266	307.4266937	75 Southern Coastal Plain
0.109011522	0.045263727	1	6	1/17/2013	1	2013	32	27.175	-81.227	28.28	20.93	23.85	77.65	5.31	0	101509.53	3.32	14.6	NA	579.8687045	23.69296805	77326.10852	3673.674445	2133.250622	2608.890412	41.96022582	75 Southern Coastal Plain
0.367224679	0.109011522	1	6	1/18/2013	1	2013	28	27.181	-81.223	19.04	4.52	12.54	77.23	2.86	0	102053.45	5.31	1.78	NA	884.262626	79.01998397	77991.14296	3111.319836	1642.570122	2980.169679	189.5581509	75 Southern Coastal Plain
1.18026466	0.366741673	1	6	4/10/2013	4	2013	51	27.176	-81.206	31.86	18.52	24.59	76.14	6.93	0	101737.13	4.41	15.19	NA	1761.943341	0	78418.0311	3654.486544	399.2561893	2265.191894	29.26395231	75 Southern Coastal Plain
0.080851873	0.011792382	1	6	2/7/2013	2	2013	32	27.174	-81.219	29.34	20.35	23.63	72.13	7.06	0	101633.15	4.01	14.85	NA	1253.45951	81.473668	77777.31264	3882.658441	1499.158805	3382.170969	139.5638235	75 Southern Coastal Plain
0.319054895	1.139868632	1	6	1/24/2013	1	2013	26	27.18	-81.217	22.67	3.11	12.43	63.64	5.3	0	102418.16	3.7	2.89	NA	1342.766823	10.4289	78408.15813	3153.553979	1080.596751	3498.871471	149.335636	75 Southern Coastal Plain
0.111857268	0.319054895	1	6	1/25/2013	1	2013	49	27.172	-81.23	24.8	7.13	14.88	66.37	5.59	0	102346.16	2.79	5.97	NA	225.918	74.10162054	76830.28877	4102.704052	2540.32899	2404.793917	109.2364043	75 Southern Coastal Plain
0.836950518	0.111857268	1	6	1/28/2013	1	2013	25	27.176	-81.223	26.58	16.2	20.48	79.57	4.52	0	102373.94	4.67	11.39	NA	990.6890327	38.03471579	77705.44143	3583.720184	1706.850328	3018.36423	282.7338686	75 Southern Coastal Plain
0.002978426	0.081982804	1	6	2/5/2013	2	2013	50	27.175	-81.224	26.15	5.73	14.79	53.48	7.43	0	101616.26	2.62	5.94	NA	817.0804488	40.95162267	77523.93182	3691.41474	1876.745309	2879.875216	225.4487589	75 Southern Coastal Plain
1.05078677	0.003483125	1	6	2/28/2013	2	2013	34	27.184	-81.224	24.96	10.87	18.75	64.51	6.6	0	101308.82	3.89	7.92	NA	759.8280578	170.5162085	78185.90578	2703.239501	1304.361277	2894.718398	284.0217587	75 Southern Coastal Plain
0.366741673	1.05078677	1	6	3/4/2013	3	2013	24	27.175	-81.218	19.56	-1.53	7.86	61.8	4.44	0	101960.69	3.57	0	NA	1428.937544	239.64717	77999.74255	3722.363926	1287.449626	3407.048266	12.73429998	75 Southern Coastal Plain
0.003483125	0.080851873	1	6	2/18/2013	2	2013	25	27.176	-81.222	19.87	-0.67	8.61	62.7	3.7	0	102470.95	3.59	0	NA	1074.424836	29.12387733	77767.59728	3600.774444	1620.158362	3113.578364	299.3466659	75 Southern Coastal Plain
0.011792382	0.002978426	1	6	2/6/2013	2	2013	31	27.175	-81.221	27.69	12.24	18.85	64.81	7	0.01	101634.3	1.69	9.97	NA	1121.519653	0	77732.41986	3773.608378	1585.769755	3223.398362	289.0317278	75 Southern Coastal Plain
0	0.413000431	1	7	2/13/2013	2	2013	2	27.129	-81.191	33.43	17.14	24	72.02	8.68	0	101309.5	5.14	15.28	NA	976.0470676	387.042334	76976.0532	8845.058277	1937.010353	2431.95878	187.0844832	75 Southern Coastal Plain
0.115167826	0.050148703	1	7	2/26/2013	2	2013	10	27.129	-81.19	31.13	20.44	25.13	73.93	7.24	0.12	100886.01	6.02	15.79	NA	1012.573896	317.439929	77022.92659	8874.983241	1976.053388	2433.102659	265.6195437	75 Southern Coastal Plain
0.169241156	0.230047255	1	7	3/20/2013	3	2013	5	27.133	-81.192	31.93	16.59	23.64	67.35	8.89	0.54	101240.92	2.14	14.26	NA	517.0781336	498.7119939	77183.60676	8386.663262	1474.113293	2755.245022	113.9919216	75 Southern Coastal Plain
0.413000431	0.06283485	1	7	2/12/2013	2	2013	16	27.131	-81.195	31.81	16.5	23.46	73.37	7.5	0.05	101702.66	3.64	14.15	NA	818.9401911	730.9009376	76753.84883	8618.430987	1703.104492	2353.954957	21.91782057	75 Southern Coastal Plain
0.233211846	0.046202965	1	7	3/16/2013	3	2013	11	27.132	-81.191	27.9	7.19	16.4	49.02	9.23	0	102016.55	1.79	7.54	NA	689.2111036	643.9448612	77110.38831	8559.263955	1648.951521	2642.6223	147.4499271	75 Southern Coastal Plain
0.230047255	0.233211846	1	7	3/19/2013	3	2013	8	27.133	-81.193	32.77	16.76	23.91	71.07	8.83	0.9	101295.34	2.85	14.76	NA	518.5233227	473.2008757	77111.55359	8375.739187	1458.201291	2705.893012	17.75876188	75 Southern Coastal Plain
0.288102348	0.326013842	1	7	3/28/2013	3	2013	7	27.134	-81.19	23.31	1.41	10.97	53.48	6.54	0	102294.06	3.61	2.36	NA	402.692292	425.2613494	77387.81655	8263.052454	1375.51773	2779.592556	276.2481802	75 Southern Coastal Plain
0.31008147	0.169241156	1	7	3/22/2013	3	2013	13	27.132	-81.191	30.56	3.93	15.52	50.78	9.44	0.62	101295.55	3.69	7.24	NA	670.7173968	655.341939	77121.64203	8540.758677	1630.597924	2657.094564	147.9789079	75 Southern Coastal Plain
0.169873577	0.31008147	1	7	3/23/2013	3	2013	11	27.133	-81.192	32.49	18.42	24.02	69.79	8.39	4.17	101194.95	3.13	15.45	NA	496.9561227	461.6423481	77149.41556	8359.846916	1443.428665	2739.566508	52.86725751	75 Southern Coastal Plain
0.326013842	0.169873577	1	7	3/26/2013	3	2013	4	27.135	-81.19	18.63	6.56	12.82	49.48	6.28	0	101773.88	5.98	2.59	NA	316.9356632	361.9237227	77462.30492	8174.492266	1295.304929	2725.165784	256.366372	75 Southern Coastal Plain
0.02262492	0.301165272	1	7	2/8/2013	2	2013	8	27.129	-81.192	30.87	17.82	23.53	72.27	7.43	0	101335.34	4.39	14.35	NA	970.2880609	497.4433736	76849.28053	8833.34026	1915.779371	2354.331697	23.72802716	75 Southern Coastal Plain
0.06283485	0.02262492	1	7	2/9/2013	2	2013	4	27.13	-81.194	26.62	10.37	17.98	71.06	5.84	0	101793.69	3.91	8.5	NA	850.412357	706.5396548	76812.09955	8686.900396	1770.301874	2369.434802	96.82795393	75 Southern Coastal Plain
0.210205672	0.524410163	1	7	2/28/2013	2	2013	14	27.131	-81.19	25.09	11.13	18.94	64.29	6.7	0	101377	3.86	8.11	NA	797.5377815	498.5948521	77155.56631	8658.137356	1763.058746	2637.962276	273.430139	75 Southern Coastal Plain
0.686427602	0.255804265	1	7	1/11/2013	1	2013	49	27.133	-81.194	29.06	17.16	22.42	77.27	5.73	0.17	102233.38	4.02	13.11	NA	564.8619835	497.2618341	76978.76877	8389.038418	1472.540615	2607.011847	135.9029784	75 Southern Coastal Plain
0.580304019	0.686427602	1	7	1/16/2013	1	2013	51	27.13	-81.193	29.44	17.65	23.31	77.04	6.02	0	101667.73	2.34	13.54	NA	872.1518202	578.7673422	76899.61604	8733.122333	1815.442735	2422.702213	13.75301629	75 Southern Coastal Plain
0.343822364	0.580304019	1	7	1/22/2013	1	2013	6	27.13	-81.193	23.3	11.15	17.78	68.14	5.61	0	101906.38	4.18	7.22	NA	832.1241227	659.9406108	76875.97672	8681.642327	1764.242492	2419.913331	52.05032667	75 Southern Coastal Plain
0.046202965	0	1	7	3/15/2013	3	2013	7	27.133	-81.191	23.86	3.11	12.2	55.48	6.79	0	102253.21	3.28	3.48	NA	518.3813234	502.1051374	77196.00983	8388.450085	1477.375022	2764.021701	130.4837351	75 Southern Coastal Plain
0.004116683	0.115035101	1	7	1/26/2013	1	2013	4	27.13	-81.194	25.83	8.44	16.36	62.77	6.74	0	102241.55	2.11	7.13	NA	874.5671043	691.9227261	76795.69487	8710.947556	1794.37948	2348.597777	116.2989577	75 Southern Coastal Plain
0	0.004116683	1	7	1/31/2013	1	2013	4	27.126	-81.191	23.26	15.62	19.03	77.47	3.61	3.49	101587.28	4.72	9.44	NA	1263.195304	257.7319045	76756.59366	9133.156749	2219.048673	2139.48461	123.4954732	75 Southern Coastal Plain
0.273709941	0	1	7	2/1/2013	2	2013	8	27.127	-81.192	21.82	0.54	10.68	56.65	5.61	0	102290.48	4.62	1.18	NA	1225.312204	357.9971831	76705.31888	9090.272449	2172.75213	2147.354518	30.54031931	75 Southern Coastal Plain
0.115035101	0.343822364	1	7	1/23/2013	1	2013	6	27.128	-81.19	22.9	6.07	14.26	62.71	5.68	0	102446.05	4.41	4.48	NA	1101.680553	224.0559801	77005.54845	8961.600718	2067.462204	2369.436652	305.8225479	75 Southern Coastal Plain
0.137777543	0.288102348	1	7	3/29/2013	3	2013	15	27.135	-81.191	25.36	5.78	14.59	51.17	7.97	0	102318.04	2.93	5.57	NA	263.4450446	273.9510336	77424.07596	8120.948632	1225.000614	2790.894207	201.6668539	75 Southern Coastal Plain
0.301165272	0.273709941	1	7	2/7/2013	2	2013	13	27.13	-81.19	29.42	20.45	23.72	71.95	7.13	0	101688.9	3.92	14.93	NA	902.9548362	387.0713963	77128.92794	8762.152043	1872.380254	2556.608823	314.9463699	75 Southern Coastal Plain
0.091263458	0.280948344	1	7	3/6/2013	3	2013	4	27.13	-81.192	23.63	9.87	15.93	66.5	5.53	0.64	101654.82	5.36	6.75	NA	812.3637981	613.586753	76949.39606	8675.575762	1758.269891	2479.493869	33.53971874	75 Southern Coastal Plain
0.403259127	0.091263458	1	7	3/7/2013	3	2013	14	27.131	-81.19	21.42	-0.93	9.3	61.83	4.87	0	101989.18	4.71	0.24	NA	784.8803033	504.470705	77176.1076	8645.092538	1752.823644	2655.883351	289.2530401	75 Southern Coastal Plain
0	0.334327386	1	7	3/14/2013	3	2013	5	27.134	-81.19	23.03	3.58	12.51	50.53	7.23	0	102093.48	5.02	3.3	NA	470.1242278	479.1335376	77335.0768	8330.799822	1438.656807	2816.277866	259.9151955	75 Southern Coastal Plain
0.383035453	9.50E-05	1	7	3/12/2013	3	2013	10	27.133	-81.192	27.72	16.56	21.99	72.61	6.24	0.58	101307.98	4.72	12.14	NA	473.3523737	448.3827238	77185.2593	8340.339932	1425.598917	2773.218553	82.91238978	75 Southern Coastal Plain
0.334327386	0.383035453	1	7	3/13/2013	3	2013	11	27.133	-81.191	26.48	7.3	16.66	61.68	7.75	0	101744.25	4.81	6.89	NA	496.7580027	485.945147	77241.52101	8365.787955	1459.201846	2806.477538	170.1337244	75 Southern Coastal Plain
0	0	1	7	2/14/2013	2	2013	2	27.131	-81.194	25.2	19.19	21.65	82.62	3.6	26.19	101347.67	2.7	12.2	NA	788.6522613	728.705432	76859.37985	8627.022343	1710.265029	2426.34173	52.21087553	75 Southern Coastal Plain
0.021548856	0	1	7	2/20/2013	2	2013	8	27.13	-81.194	27.44	14.18	20.7	70.71	6.25	0	101760.54	1.66	10.81	NA	857.5288825	678.2331628	76827.29006	8699.466485	1782.576621	2376.554265	98.99475145	75 Southern Coastal Plain
0.050148703	0.021548856	1	7	2/22/2013	2	2013	12	27.13	-81.193	30.9	16.96	24.03	75.37	6.83	0	101648.37	3.18	13.93	NA	860.6749227	613.1703802	76882.0877	8716.016911	1798.243512	2413.792352	19.94687339	75 Southern Coastal Plain
0.169220005	0.006357491	1	7	4/18/2013	4	2013	3	27.135	-81.192	33.9	20.04	25.99	70.58	9.66	0	101566.84	4.45	16.97	NA	357.3037227	325.4508523	77236.74953	8219.398643	1303.496601	2857.575043	59.51320195	75 Southern Coastal Plain
0.419497064	0.169220005	1	7	4/19/2013	4	2013	5	27.134	-81.191	34.05	21.27	26.95	70.14	9.87	4.6	101488.02	5.43	17.66	NA	379.1039933	366.2793365	77287.01964	8249.176301	1340.186458	2882.15506	142.6041366	75 Southern Coastal Plain
0.524410163	0.115167826	1	7	2/27/2013	2	2013	16	27.13	-81.192	26.67	16.21	22.06	77.17	5.15	1.02	101182.82	3.6	11.44	NA	897.8385925	527.6311544	76917.31188	8764.165242	1847.513404	2428.566012	57.59483268	75 Southern Coastal Plain
0.363452958	0.117950599	1	7	4/9/2013	4	2013	19	27.136	-81.192	31.39	19.36	24.59	73.85	7.35	0	101877.16	4.65	15.37	NA	184.5815538	167.4353446	77374.9475	8052.775406	1141.424903	2878.217234	109.6933324	75 Southern Coastal Plain
0.280948344	0.210205672	1	7	3/1/2013	3	2013	7	27.13	-81.192	21.86	11.29	15.91	63.73	5.66	0	101324.27	3.76	6.58	NA	873.4808962	512.1928625	76975.2101	8743.198913	1829.427185	2481.995173	113.473151	75 Southern Coastal Plain
0.338641599	0.151106542	1	7	4/3/2013	4	2013	20	27.136	-81.191	33.57	16.83	24.48	63.69	11.19	0.11	101554.33	3.84	15.2	NA	244.5844447	245.9132189	77397.89036	8110.856077	1208.240694	2825.964473	179.6399596	75 Southern Coastal Plain
0.117950599	0.338641599	1	7	4/6/2013	4	2013	4	27.136	-81.192	25.15	16	20.5	70.92	5.78	0	101541.8	5.24	10.57	NA	251.2175227	224.1971759	77307.845	8113.815565	1198.842526	2931.364231	71.0733016	75 Southern Coastal Plain
0.077329236	0.203231304	1	7	4/16/2013	4	2013	6	27.135	-81.192	33.3	23.2	27.91	68.5	10.05	6.74	101675.48	3.32	18.25	NA	306.2150069	286.9483422	77299.99265	8174.704065	1262.263897	2915.521821	105.1569303	75 Southern Coastal Plain
0.399068042	0.363452958	1	7	4/10/2013	4	2013	7	27.136	-81.191	31.89	18.63	24.66	76.07	6.96	0	101765.89	4.43	15.26	NA	184.9241673	179.8109015	77400.64745	8054.921848	1147.547409	2846.664959	134.6098511	75 Southern Coastal Plain
0.464330915	0.399068042	1	7	4/11/2013	4	2013	11	27.135	-81.192	31.72	20.81	25.99	72.94	7.93	0.67	101357.62	5.34	16.27	NA	292.6581227	252.5543305	77258.5791	8149.940666	1233.052885	2901.899107	36.46614826	75 Southern Coastal Plain
0.203231304	0.464330915	1	7	4/12/2013	4	2013	12	27.136	-81.192	33.05	23.9	27.76	69.26	9.54	3.6	101100.03	5.67	18.48	NA	154.6688227	122.7942466	77342.52291	8010.543881	1093.926977	2935.590352	39.3819199	75 Southern Coastal Plain
9.50E-05	0.419497064	1	7	4/20/2013	4	2013	2	27.135	-81.191	29.82	22.92	26.57	70.11	8.24	1.11	101566.41	3.64	16.37	NA	302.5861393	288.981166	77322.10831	8172.645278	1262.845991	2890.305959	130.855092	75 Southern Coastal Plain
0.006357491	0.077329236	1	7	4/17/2013	4	2013	4	27.136	-81.191	32.63	20.75	26.31	69.08	9.61	0	101827.96	4.51	16.69	NA	204.1701608	194.4962036	77381.55483	8074.262176	1165.478317	2860.890971	133.2721527	75 Southern Coastal Plain
0.037862685	0.403259127	1	7	3/8/2013	3	2013	9	27.131	-81.19	24.89	1.25	11.81	59.54	6.3	0	102110.06	3.18	3.07	NA	708.0213055	550.7264246	77232.4068	8567.500591	1678.992437	2733.366933	302.750052	75 Southern Coastal Plain
0.151106542	0.137777543	1	7	4/2/2013	4	2013	22	27.137	-81.19	31.81	14.33	22.29	65.15	9.71	0	101590.44	2.51	13.07	NA	135.1753227	192.5414865	77510.70752	7993.474858	1103.230107	2742.832349	74.41465091	75 Southern Coastal Plain
9.50E-05	0.037862685	1	7	3/9/2013	3	2013	14	27.133	-81.19	25.04	6.66	15.14	62.39	6.43	0	102089.42	2.86	5.85	NA	487.3620732	493.7641944	77322.33811	8348.021538	1454.947331	2825.031957	256.577167	75 Southern Coastal Plain
0.53946044	0.116215521	1	8	1/14/2013	1	2013	23	27.126	-81.229	29.82	16.01	22.58	73.18	7.14	0	101915.05	2.92	12.92	NA	1373.772723	0	73696.88846	9175.193993	3583.43635	2071.602382	101.9070202	75 Southern Coastal Plain
0.116215521	0.317981599	1	8	1/12/2013	1	2013	23	27.121	-81.231	29.53	16.2	22.16	78.89	5.37	0.05	101966.94	3.67	12.86	NA	1895.537823	221.0487794	73220.51788	9664.740582	4076.191868	1692.4242	0.131066559	75 Southern Coastal Plain
0.007766435	0.674105518	1	8	2/15/2013	2	2013	51	27.122	-81.228	18.23	13.01	15.73	85.36	1.99	4.48	101500.31	4	5.62	NA	1780.680823	0	73531.06511	9607.419039	3787.220339	1993.63502	61.58061897	75 Southern Coastal Plain
0.517798075	0.154195815	1	8	1/16/2013	1	2013	44	27.122	-81.234	29.42	17.62	23.3	76.95	6.03	0	101606.31	2.35	13.52	NA	1827.256653	144.317	73094.88567	9535.062863	4185.196539	1489.452628	155.4632995	75 Southern Coastal Plain
0.03951637	0.517798075	1	8	1/19/2013	1	2013	24	27.124	-81.23	23.75	16.48	19.11	82.36	3.24	3.92	102079.45	4.95	10.11	NA	1536.376923	2.480099998	73502.69661	9316.529355	3778.755276	1889.982511	30.31276538	75 Southern Coastal Plain
0.953870318	0.007792563	1	8	5/4/2013	5	2013	23	27.13	-81.227	30.5	21.5	25.49	70.12	8.06	0.93	100558.44	3	16	NA	868.9091274	1.194577334	74164.45966	8702.813118	3116.001341	2417.255246	137.8636297	75 Southern Coastal Plain
0.010155189	0.007766435	1	8	3/2/2013	3	2013	22	27.12	-81.23	19.07	9.18	14.16	53.24	5.96	0	101463.76	4.9	4.13	NA	1960.018081	168.4459486	73287.64284	9756.075495	4028.990247	1820.990744	89.34667853	75 Southern Coastal Plain
1.186386643	0.354807292	1	8	3/14/2013	3	2013	47	27.124	-81.228	23.06	3.5	12.47	50.38	7.25	0	102035.8	5.1	3.28	NA	1547.521306	0	73677.49219	9372.417021	3618.775584	2113.134309	229.6831695	75 Southern Coastal Plain
0.236123879	1.186386643	1	8	3/15/2013	3	2013	48	27.123	-81.23	23.88	3	12.16	55.16	6.83	0	102192.02	3.32	3.44	NA	1680.215923	45.4868067	73460.22796	9473.332913	3831.809063	1895.725524	38.03953006	75 Southern Coastal Plain
0.474480129	0.236123879	1	8	3/16/2013	3	2013	16	27.119	-81.23	27.89	7.16	16.38	48.83	9.25	0	101958.79	1.8	7.53	NA	2115.534023	202.6584509	73165.26066	9906.712181	4164.568736	1760.312997	240.4663713	75 Southern Coastal Plain
1.310470588	0.474480129	1	8	3/18/2013	3	2013	28	27.127	-81.227	30.83	16.71	22.56	67.02	8.08	1.99	101524.97	3.47	13.77	NA	1226.847823	3.152177335	73926.53861	9060.825442	3355.116239	2251.445063	301.2027943	75 Southern Coastal Plain
1.346378183	1.310470588	1	8	3/19/2013	3	2013	49	27.12	-81.229	32.75	16.73	23.88	71.14	8.81	1.01	101242.52	2.9	14.74	NA	2006.683372	130.5959294	73283.44251	9809.214206	4042.433636	1846.042652	142.0848922	75 Southern Coastal Plain
0.717250332	1.346378183	1	8	3/20/2013	3	2013	51	27.121	-81.231	31.96	16.53	23.6	67.28	8.89	0.43	101186.24	2.21	14.24	NA	1918.409723	192.6136867	73248.54458	9698.187489	4054.915985	1742.77673	32.69394344	75 Southern Coastal Plain
0.317981599	0.16859248	1	8	1/11/2013	1	2013	39	27.127	-81.228	29.07	17.13	22.4	77.15	5.76	0.12	102180.52	4.05	13.1	NA	1236.103048	0	73816.31061	9044.303874	3462.159092	2149.567477	151.6994177	75 Southern Coastal Plain
0.007792563	0.125376647	1	8	5/3/2013	5	2013	51	27.132	-81.226	28.27	19.79	23.39	75.07	5.96	2.92	100797.04	2.08	14.03	NA	622.8347227	79.27071028	74381.07568	8469.893403	2908.054036	2592.764122	39.16662714	75 Southern Coastal Plain
0.154195815	0.53946044	1	8	1/15/2013	1	2013	11	27.121	-81.233	29.01	16.24	22.15	76.44	5.77	0	101823.68	3.15	12.62	NA	1924.63146	180.4996773	73089.20041	9660.328911	4198.524082	1532.573459	4.836985556	75 Southern Coastal Plain
0.397384414	0.953870318	1	8	5/6/2013	5	2013	26	27.13	-81.225	28.51	13.26	20.89	59.99	8.9	0	101308.25	3.54	10.88	NA	811.6062939	101.2936	74307.93882	8668.140696	2970.711724	2417.046319	4.718504792	75 Southern Coastal Plain
0.688404436	0.397384414	1	8	5/7/2013	5	2013	44	27.129	-81.225	28.94	13.87	21.43	65	8.25	0	101461.94	3.49	11.41	NA	925.5571795	67.49687733	74228.06205	8781.120937	3050.166461	2339.902944	82.21980197	75 Southern Coastal Plain
0.359296948	0.03951637	1	8	1/22/2013	1	2013	43	27.122	-81.232	23.31	11.05	17.72	68.09	5.62	0	101847.43	4.19	7.18	NA	1829.870515	272.6821773	73186.03406	9576.977482	4099.765638	1612.558234	86.02851121	75 Southern Coastal Plain
0.122517764	0.359296948	1	8	2/7/2013	2	2013	49	27.122	-81.23	29.41	20.41	23.69	71.8	7.15	0	101628.98	3.97	14.91	NA	1765.671923	71.2705	73414.45487	9561.411256	3884.708539	1877.811431	49.08254342	75 Southern Coastal Plain
0.354807292	0.657023516	1	8	3/13/2013	3	2013	45	27.121	-81.229	26.5	7.22	16.62	61.64	7.76	0	101688.15	4.86	6.86	NA	1822.501923	22.50192266	73425.43653	9630.124147	3884.921995	1922.881865	37.52607416	75 Southern Coastal Plain
0.286728621	0.529533198	1	8	4/1/2013	4	2013	27	27.129	-81.227	30.53	16.75	23.26	65.64	9.01	0.19	101467.14	4.95	13.64	NA	953.2065025	0	74091.95276	8782.639302	3187.027807	2362.29314	208.9268987	75 Southern Coastal Plain
0.055026827	0.286728621	1	8	4/3/2013	4	2013	48	27.127	-81.229	33.6	16.77	24.47	63.49	11.25	0.15	101495.95	3.86	15.19	NA	1187.502623	0	73798.3069	8983.43959	3480.052534	2098.1067	83.36497879	75 Southern Coastal Plain
0.378632935	0.055026827	1	8	4/5/2013	4	2013	47	27.13	-81.226	26.2	20.39	23.4	78.45	4.87	11.93	101053.06	4.09	13.29	NA	867.3343227	27.23178357	74193.45855	8708.263461	3086.026948	2453.392835	106.5039405	75 Southern Coastal Plain
1.195377376	0.378632935	1	8	4/11/2013	4	2013	51	27.124	-81.228	31.71	20.8	25.97	72.95	7.91	0.66	101305.73	5.38	16.25	NA	1520.111191	0	73676.06621	9340.072594	3616.22071	2099.565122	203.0100478	75 Southern Coastal Plain
0.023378074	0.122517764	1	8	2/8/2013	2	2013	50	27.12	-81.229	30.87	17.77	23.49	72.32	7.41	0	101283.17	4.44	14.32	NA	1958.723159	130.8421776	73324.93951	9763.714395	3997.459687	1870.777007	96.37311091	75 Southern Coastal Plain
0.055054749	0.010155189	1	8	3/4/2013	3	2013	19	27.12	-81.228	19.66	-1.44	7.99	61.55	4.49	0	101956.44	3.66	0	NA	1970.132674	55.43806516	73373.7718	9788.879166	3959.845384	1944.85373	120.6047933	75 Southern Coastal Plain
0.388481067	0.055054749	1	8	3/7/2013	3	2013	45	27.123	-81.228	21.41	-0.98	9.28	61.67	4.88	0	101929.84	4.75	0.23	NA	1606.347189	9.596700005	73634.44664	9430.209156	3665.884389	2084.501594	220.7905456	75 Southern Coastal Plain
0.125376647	0.511219358	1	8	5/1/2013	5	2013	49	27.131	-81.226	30.76	22.06	25.92	72.87	7.39	20.44	101348.35	3.02	16.41	NA	757.3532465	41.4345	74303.76476	8607.365336	2977.489635	2495.803125	4.679002181	75 Southern Coastal Plain
1.088075638	1.227641773	1	8	3/9/2013	3	2013	18	27.124	-81.228	25.07	6.58	15.12	62.08	6.47	0	102029.75	2.87	5.83	NA	1518.372053	0	73673.77652	9337.559051	3618.069667	2095.960448	198.234142	75 Southern Coastal Plain
0.657023516	1.088075638	1	8	3/12/2013	3	2013	44	27.123	-81.233	27.75	16.51	21.95	72.59	6.24	0.5	101247.65	4.78	12.13	NA	1743.081129	198.3239994	73181.16873	9463.816124	4098.234344	1565.289283	201.4034281	75 Southern Coastal Plain
0.262129424	0.688404436	1	8	5/8/2013	5	2013	51	27.131	-81.226	30.6	14.58	22.33	62.6	9.63	0	101689.47	2.94	12.59	NA	739.0524227	0	74280.02542	8580.269813	3004.049843	2509.85177	38.5224819	75 Southern Coastal Plain
0.555505398	0.262129424	1	8	5/9/2013	5	2013	20	27.128	-81.227	32.68	15.16	23.47	59.68	11.45	0	101811.8	2.19	13.92	NA	1034.133824	0	74032.27413	8862.206298	3245.890558	2324.390566	273.1485527	75 Southern Coastal Plain
0.529533198	0.056195173	1	8	3/29/2013	3	2013	47	27.125	-81.228	25.4	5.68	14.56	50.84	8.02	0	102259.06	2.95	5.54	NA	1425.978036	0	73701.69571	9237.053627	3582.474667	2094.6693	155.321325	75 Southern Coastal Plain
0.186622508	1.195377376	1	8	4/13/2013	4	2013	21	27.129	-81.226	33.12	21.17	26.88	70.82	9.45	1.06	101173.2	4	17.14	NA	971.5578227	5.214399997	74123.59681	8812.346565	3154.541107	2387.673447	182.6690633	75 Southern Coastal Plain
0.095594967	0.186622508	1	8	4/15/2013	4	2013	28	27.126	-81.227	34.08	22.4	27.37	69.69	10.08	25.38	101338.23	1.95	18.24	NA	1298.877023	0	73887.19055	9134.913644	3397.957156	2196.873184	308.0438072	75 Southern Coastal Plain
0.01462217	0.095594967	1	8	4/18/2013	4	2013	51	27.121	-81.229	33.92	20.01	25.99	70.44	9.7	0	101513.59	4.48	16.96	NA	1868.960874	42.38946791	73419.75609	9682.634785	3899.062393	1942.472361	14.61050896	75 Southern Coastal Plain
1.227641773	0.388481067	1	8	3/8/2013	3	2013	43	27.122	-81.229	24.89	1.14	11.77	59.27	6.33	0	102049.33	3.22	3.02	NA	1738.416097	10.8203	73476.0648	9544.812684	3826.200444	1944.126801	112.6510642	75 Southern Coastal Plain
0	0.067455313	1	8	3/25/2013	3	2013	16	27.123	-81.231	26.05	17.38	22.15	66.74	7.27	0.07	100823.74	4.86	11.71	NA	1670.767423	121.9880807	73372.04061	9440.678601	3912.154382	1779.934746	96.55184139	75 Southern Coastal Plain
0.368595766	0	1	8	3/26/2013	3	2013	11	27.121	-81.229	18.69	6.53	12.81	49.25	6.31	0	101714.99	6.03	2.61	NA	1913.360201	76.44658057	73390.66997	9727.035722	3932.86282	1930.726633	59.05113911	75 Southern Coastal Plain
0.178637699	0.368595766	1	8	3/27/2013	3	2013	24	27.122	-81.229	18.39	0.68	8.84	54.71	5.03	0	102196.54	4.68	0	NA	1756.984923	0	73480.72966	9567.567858	3825.344047	1959.901179	100.347123	75 Southern Coastal Plain
0.056195173	0.178637699	1	8	3/28/2013	3	2013	28	27.121	-81.229	23.34	1.29	10.92	53.07	6.59	0	102234.02	3.66	2.31	NA	1816.913623	16.91362266	73434.45894	9625.843392	3876.149679	1931.685876	41.90170706	75 Southern Coastal Plain
0.298510041	0.01462217	1	8	4/19/2013	4	2013	51	27.127	-81.228	34.04	21.22	26.92	70.12	9.86	4.28	101434.21	5.46	17.63	NA	1191.139423	0	73897.81173	9012.210282	3381.038122	2232.353912	228.8519481	75 Southern Coastal Plain
0.511219358	0.298510041	1	8	4/25/2013	4	2013	42	27.129	-81.226	31.63	18.79	25.08	63.57	10.63	0	101916.13	3.03	15.21	NA	998.5072787	0	74140.84195	8847.505048	3137.59467	2329.660143	171.2734147	75 Southern Coastal Plain
0.067455313	0.717250332	1	8	3/22/2013	3	2013	50	27.124	-81.229	30.55	3.87	15.48	50.72	9.43	1	101238.33	3.74	7.21	NA	1481.285056	0	73660.69737	9291.271162	3625.785049	2064.573055	146.3111297	75 Southern Coastal Plain
0.532394625	0.023378074	1	8	2/11/2013	2	2013	28	27.121	-81.23	29.79	14.75	21.94	74.13	6.63	0.02	101990.66	4.69	12.27	NA	1841.000523	124.3684564	73328.20217	9627.783091	3972.518191	1804.579315	6.764875835	75 Southern Coastal Plain
0.674105518	0.532394625	1	8	2/12/2013	2	2013	44	27.121	-81.231	31.8	16.43	23.41	73.32	7.49	0.04	101650.4	3.69	14.12	NA	1853.704523	204.5328455	73263.56926	9626.690645	4031.834403	1726.406423	38.29336198	75 Southern Coastal Plain
0.158132377	0.016774131	1	9	1/12/2013	1	2013	18	27.18	-81.165	29.31	16.2	22.08	79.61	5.15	0	102034.86	3.61	12.75	NA	210.8154443	3.293699998	74335.39191	3271.684723	1998.086244	888.3816364	380.6970684	75 Southern Coastal Plain
0.088251626	0.192326574	1	9	1/15/2013	1	2013	36	27.178	-81.168	28.8	16.25	22.1	77.15	5.55	0	101894.12	3.07	12.53	NA	130.8902379	0	74641.41345	3448.347786	2028.722191	910.8573246	96.02014764	75 Southern Coastal Plain
0.160074625	0.088251626	1	9	1/16/2013	1	2013	49	27.178	-81.166	29.32	17.71	23.26	77.47	5.88	0	101675.02	2.29	13.51	NA	16.58032084	0	74460.27466	3519.897382	2182.196403	1047.870315	149.2821235	75 Southern Coastal Plain
0.016774131	0	1	9	1/11/2013	1	2013	46	27.18	-81.163	28.89	17.02	22.3	77.81	5.55	0.18	102245.38	3.97	12.96	NA	256.039835	0	74188.12325	3242.75815	2042.784428	864.3448674	290.9225858	75 Southern Coastal Plain
0.192326574	0.158132377	1	9	1/14/2013	1	2013	26	27.178	-81.168	29.71	16.15	22.57	73.98	6.89	0	101979.66	2.87	12.93	NA	119.2565773	0	74644.60017	3461.364846	2033.195354	903.0613814	94.60643205	75 Southern Coastal Plain
0.040170944	0.166133878	1	9	2/4/2013	2	2013	16	27.18	-81.166	23.19	5.23	13.08	59.34	6.08	0	101839.65	2.43	4.21	NA	193.9862964	0	74416.18833	3310.246859	1998.380324	933.6068211	304.4039241	75 Southern Coastal Plain
0.689470383	0.040170944	1	9	2/7/2013	2	2013	46	27.179	-81.171	29.28	20.45	23.65	72.52	6.95	0	101693.19	3.97	14.86	NA	164.2156299	0	74920.25352	3392.811508	1748.156161	715.5475653	192.6653116	75 Southern Coastal Plain
0.394675501	0.689470383	1	9	2/12/2013	2	2013	51	27.178	-81.168	31.67	16.57	23.45	73.86	7.34	0.05	101713.38	3.65	14.12	NA	99.83410812	0	74668.77744	3467.053288	2014.589562	879.8085529	70.98033368	75 Southern Coastal Plain
0.166133878	0.393309845	1	9	2/1/2013	2	2013	42	27.177	-81.169	21.67	0.72	10.69	58.1	5.45	0	102301.43	4.56	1.2	NA	0	55.79089585	74750.63925	3596.445492	2020.653193	761.6621738	6.424720081	75 Southern Coastal Plain
0.180634987	0.195810041	1	9	2/15/2013	2	2013	46	27.178	-81.167	18.21	13.05	15.72	85.5	1.98	3.58	101561.32	3.89	5.63	NA	103.3488361	0	74534.33395	3466.917018	2099.550978	999.0590365	200.2312727	75 Southern Coastal Plain
0.164849779	0.128820551	1	9	3/21/2013	3	2013	51	27.178	-81.167	25.72	10.51	18.69	60.76	7.8	0.62	101195.93	5.02	8.11	NA	52.40497734	22.8956	74593.33491	3539.521447	2124.512971	921.9244328	126.4405684	75 Southern Coastal Plain
0.190295536	0.164849779	1	9	3/22/2013	3	2013	51	27.179	-81.167	30.42	4.05	15.53	51.39	9.35	0.41	101300.88	3.75	7.24	NA	167.1756773	0	74615.34934	3416.643725	2016.594034	946.0125016	117.9536657	75 Southern Coastal Plain
0.195810041	0.394675501	1	9	2/14/2013	2	2013	46	27.177	-81.17	25.14	19.08	21.58	82.68	3.57	22.07	101359.27	2.78	12.11	NA	0.978622663	30.97862267	74861.38905	3640.21386	1955.678525	647.1285219	99.03968457	75 Southern Coastal Plain
0.115892953	0.104161636	1	9	1/24/2013	1	2013	48	27.178	-81.168	22.6	3.43	12.59	64.48	5.22	0	102477.16	3.67	3.02	NA	129.4394773	0	74627.49478	3453.724534	2044.394732	920.9085878	110.820591	75 Southern Coastal Plain
0.3043918	0.338018231	1	9	3/28/2013	3	2013	50	27.179	-81.168	23.16	1.6	11.02	54.53	6.41	0	102299.1	3.6	2.38	NA	147.4703983	0	74696.13671	3392.512852	1947.727605	888.8878808	33.05306415	75 Southern Coastal Plain
0.146195124	0.3043918	1	9	3/29/2013	3	2013	48	27.179	-81.17	25.21	5.88	14.58	52.09	7.82	0	102320.31	2.88	5.55	NA	161.2264494	8.087777336	74856.38351	3382.09477	1798.213392	768.3710726	129.7968307	75 Southern Coastal Plain
0.084467655	0.190295536	1	9	3/25/2013	3	2013	27	27.178	-81.166	25.77	17.52	22.09	67.4	7.06	0.02	100883.63	4.88	11.64	NA	70.54857734	0	74512.86683	3503.325328	2143.857841	1006.188907	164.4907738	75 Southern Coastal Plain
0.338018231	0.084467655	1	9	3/27/2013	3	2013	48	27.18	-81.166	18.29	0.9	8.93	55.8	4.92	0	102260.13	4.61	0	NA	295.9423407	4.583500006	74480.42515	3226.850176	1890.510111	865.050683	228.1792672	75 Southern Coastal Plain
0.038323804	0.160074625	1	9	1/17/2013	1	2013	47	27.178	-81.166	28.14	21.01	23.88	78.08	5.2	0	101582.46	3.29	14.57	NA	49.01338988	0	74468.05989	3485.684793	2145.811606	1052.275266	183.1732643	75 Southern Coastal Plain
0.044573551	0.180634987	1	9	2/18/2013	2	2013	25	27.178	-81.165	19.9	-0.42	8.72	64.01	3.61	0	102538.15	3.59	0	NA	49.06008953	0	74418.23291	3454.944421	2137.231701	1075.391144	215.0306163	75 Southern Coastal Plain
0.253958047	0.146195124	1	9	4/4/2013	4	2013	47	27.18	-81.168	30.48	18.54	23.92	73.95	6.83	6.99	101432.3	4.14	14.51	NA	259.3442748	5.748300001	74649.74635	3285.190422	1875.030574	969.7997139	65.19025246	75 Southern Coastal Plain
0.273008246	0.253958047	1	9	4/5/2013	4	2013	49	27.179	-81.168	26.23	20.36	23.43	78.32	4.92	10.98	101107.97	4.02	13.3	NA	200.0907466	9.3999	74653.71962	3348.865926	1934.838037	944.3643095	69.88308358	75 Southern Coastal Plain
0.326234069	0.357716018	1	9	2/20/2013	2	2013	29	27.18	-81.169	27.37	14.16	20.62	71	6.16	0	101769.75	1.72	10.76	NA	226.8482584	0	74740.07268	3303.401529	1855.213613	900.9616982	23.38480173	75 Southern Coastal Plain
0.181641498	0.115892953	1	9	1/25/2013	1	2013	45	27.178	-81.166	24.76	7.37	15.01	67.14	5.49	0	102426.7	2.73	6.06	NA	73.74572892	0	74487.34562	3471.300537	2123.722975	1039.762692	197.0264327	75 Southern Coastal Plain
0.01574888	0.181641498	1	9	1/26/2013	1	2013	20	27.179	-81.168	25.68	8.61	16.38	63.72	6.56	0	102248.24	2.13	7.14	NA	194.7673259	0	74674.40127	3347.695775	1924.936155	928.315462	48.84212376	75 Southern Coastal Plain
1.273657929	0.01574888	1	9	1/30/2013	1	2013	50	27.177	-81.171	30.03	19.99	23.9	72.77	7.13	0	101686.56	5.47	15.01	NA	14.4479957	0	74959.64465	3602.168871	1848.800268	573.3912656	203.3811147	75 Southern Coastal Plain
0.393309845	1.273657929	1	9	1/31/2013	1	2013	46	27.176	-81.169	23.12	15.57	18.95	77.66	3.56	3.46	101593.33	4.78	9.34	NA	14.51442266	0	74839.36858	3752.112876	2050.240821	630.0408851	60.74086602	75 Southern Coastal Plain
0.331565764	0.32725913	1	9	4/29/2013	4	2013	28	27.179	-81.169	30.53	18.01	24.22	70.21	8.13	7.02	101489.54	3.93	14.27	NA	185.8806953	0	74795.95456	3348.424531	1833.220002	833.0603974	73.53290252	75 Southern Coastal Plain
0	0.331565764	1	9	4/30/2013	4	2013	49	27.179	-81.169	30.74	20.93	25.41	69.87	8.31	12.29	101416.73	2.97	15.83	NA	172.8068481	0	74774.62032	3358.033809	1857.79029	843.8878338	50.73049352	75 Southern Coastal Plain
0.356486983	0	1	9	5/1/2013	5	2013	51	27.179	-81.169	30.8	22.06	25.87	73.62	7.19	18.15	101410.82	3.04	16.43	NA	112.5046473	1.501200006	74809.05849	3426.247936	1865.90438	780.5344463	76.06323579	75 Southern Coastal Plain
0.320376982	0.356486983	1	9	5/2/2013	5	2013	49	27.179	-81.172	25.75	19.82	22.48	79.65	4.25	15.93	101276.08	2.75	12.79	NA	155.5419652	11.6027	75023.96336	3402.503332	1664.053499	635.5304417	295.8048093	75 Southern Coastal Plain
0.142259293	0.320376982	1	9	5/3/2013	5	2013	51	27.179	-81.17	28.06	19.83	23.35	75.59	5.81	3.49	100856.94	2.08	13.94	NA	131.8360448	7.741300002	74826.24084	3413.837801	1843.430313	773.4773497	95.07883174	75 Southern Coastal Plain
0.255547892	0.142259293	1	9	5/7/2013	5	2013	50	27.179	-81.169	28.78	13.92	21.4	65.5	8.1	0	101520.36	3.46	11.35	NA	178.7458813	0	74764.75986	3351.419735	1863.056261	855.1297751	41.70254057	75 Southern Coastal Plain
0.980894434	0.255547892	1	9	5/8/2013	5	2013	48	27.183	-81.167	30.47	14.61	22.31	63.25	9.41	0	101748.83	2.94	12.54	NA	549.8777256	0	74475.71086	2969.704683	1645.80867	627.6411114	198.4785084	75 Southern Coastal Plain
0.104161636	9.50E-05	1	9	1/23/2013	1	2013	49	27.177	-81.166	22.61	6.3	14.29	63.79	5.49	0	102450.21	4.32	4.45	NA	0	20.13569999	74537.82713	3597.871114	2208.617651	952.3521781	69.68490365	75 Southern Coastal Plain
0.128820551	0.5219547	1	9	3/20/2013	3	2013	48	27.179	-81.169	31.71	16.57	23.58	67.9	8.7	0.54	101243.04	2.19	14.14	NA	188.3902265	0	74782.22641	3343.48374	1842.896812	846.2411141	60.37990239	75 Southern Coastal Plain
0.40787058	0.326234069	1	9	2/21/2013	2	2013	46	27.178	-81.169	29.55	18.14	23.54	72.27	6.96	0	101668.9	2.03	13.85	NA	72.26000866	0	74789.11791	3460.339156	1903.633701	780.0984381	51.27476229	75 Southern Coastal Plain
0.165398966	0.40787058	1	9	2/22/2013	2	2013	50	27.179	-81.169	30.86	16.97	24.04	75.47	6.8	0.01	101655.8	3.17	13.92	NA	110.6363135	0	74757.45101	3419.611334	1907.896578	825.5451193	24.98822776	75 Southern Coastal Plain
0.238281415	0.165398966	1	9	2/26/2013	2	2013	49	27.179	-81.166	31.12	20.39	25.1	74.14	7.16	0.04	100889.86	6.08	15.75	NA	130.9472751	0	74467.14124	3393.544093	2057.140317	1021.737209	264.4173445	75 Southern Coastal Plain
0.207676645	0.238281415	1	9	2/28/2013	2	2013	47	27.178	-81.165	25	11.07	18.87	64.43	6.63	0	101378.03	3.86	8.03	NA	0	42.84562067	74383.86416	3532.623524	2226.92489	1112.215377	138.4942633	75 Southern Coastal Plain
0.436828025	0.207676645	1	9	3/4/2013	3	2013	26	27.178	-81.168	19.52	-1.35	7.93	62.19	4.4	0	102018.92	3.56	0	NA	125.6776683	0	74661.26584	3435.402111	2003.40099	898.9798804	74.18134048	75 Southern Coastal Plain
1.184602496	0.436828025	1	9	3/6/2013	3	2013	50	27.177	-81.168	23.54	9.72	15.82	67	5.42	0.42	101660.34	5.38	6.63	NA	0	11.46892266	74645.43768	3596.904271	2112.627727	856.0862603	67.98580235	75 Southern Coastal Plain
0.20203911	1.184602496	1	9	3/7/2013	3	2013	50	27.178	-81.169	21.29	-0.85	9.3	62.53	4.77	0	101994.66	4.64	0.22	NA	60.60037734	0	74747.56809	3472.792937	1947.627103	809.5502374	7.693580749	75 Southern Coastal Plain
0.743838406	0.20203911	1	9	3/9/2013	3	2013	25	27.178	-81.167	24.86	6.67	15.05	63.31	6.24	0	102095	2.84	5.76	NA	119.0352773	0.964722664	74610.18902	3467.482988	2067.86651	931.0788838	130.2055085	75 Southern Coastal Plain
0.239942571	0.743838406	1	9	3/12/2013	3	2013	49	27.179	-81.17	27.41	16.47	21.89	73.13	6.08	0.7	101313.84	4.68	11.94	NA	191.4000556	0	74830.87208	3352.889457	1804.297357	804.4676825	108.0938876	75 Southern Coastal Plain
0.196588559	0.239942571	1	9	3/13/2013	3	2013	51	27.178	-81.165	26.32	7.47	16.72	61.84	7.65	0	101746.84	4.81	6.9	NA	6.284877335	15.1888	74429.36932	3522.043265	2197.384478	1074.892783	147.9088526	75 Southern Coastal Plain
0.187592125	0.196588559	1	9	3/14/2013	3	2013	44	27.179	-81.168	22.85	3.75	12.5	51.19	7.09	0	102095.23	5	3.3	NA	155.0322673	0	74640.16297	3412.260061	2001.832548	926.6556785	92.29273895	75 Southern Coastal Plain
0.5219547	0.187592125	1	9	3/18/2013	3	2013	27	27.178	-81.169	30.66	16.81	22.6	67.13	8.08	1.13	101584.27	3.42	13.73	NA	84.52624717	0	74802.44464	3452.450013	1887.21624	772.8447926	65.78967598	75 Southern Coastal Plain
0.633920232	0.39057935	1	9	4/15/2013	4	2013	28	27.18	-81.168	34.25	22.36	27.37	69.95	10.02	26.04	101394.32	1.89	18.31	NA	289.9746913	0	74645.13605	3253.702238	1846.585523	940.5057767	65.56034645	75 Southern Coastal Plain
0.357716018	0.044573551	1	9	2/19/2013	2	2013	48	27.179	-81.168	26.13	14.63	19.22	75.16	5.15	0	102059.4	2.77	10.38	NA	170.6647243	10.18742267	74682.92019	3371.220725	1944.046716	909.8596796	43.46941858	75 Southern Coastal Plain
0.333636521	0.692633741	1	9	4/9/2013	4	2013	49	27.179	-81.167	31.32	19.24	24.49	74.1	7.26	0	101884.46	4.63	15.28	NA	223.3015498	0	74571.11183	3353.16647	1974.028985	1005.819775	153.8770242	75 Southern Coastal Plain
0.39057935	0.333636521	1	9	4/10/2013	4	2013	50	27.18	-81.168	31.85	18.53	24.57	76.24	6.91	0	101771.02	4.39	15.19	NA	287.1068291	13.39297733	74621.47666	3263.899385	1866.462783	940.6751885	90.82950624	75 Southern Coastal Plain
0.339575622	0.344702498	1	9	4/18/2013	4	2013	45	27.179	-81.169	33.76	20.03	25.93	70.9	9.5	0	101573.52	4.44	16.9	NA	212.78237	17.3958	74761.88466	3317.404565	1847.147936	876.5120939	43.44756108	75 Southern Coastal Plain
0.414585879	0.167738711	1	9	4/25/2013	4	2013	51	27.179	-81.167	31.53	18.76	24.98	64.34	10.38	0	101975.05	2.98	15.14	NA	193.9682038	0	74526.92675	3362.630167	2001.912246	1003.676938	199.7899634	75 Southern Coastal Plain
0.32725913	0.414585879	1	9	4/26/2013	4	2013	47	27.18	-81.167	31.85	17.1	23.73	67.62	8.92	0	102185.34	4.24	14.48	NA	278.4127086	0	74508.65373	3257.862219	1908.478779	900.9029204	203.9000843	75 Southern Coastal Plain
0.167738711	0.339575622	1	9	4/19/2013	4	2013	51	27.18	-81.168	33.94	21.24	26.9	70.45	9.71	3.95	101491.7	5.41	17.59	NA	289.3314774	15.77979955	74597.59724	3271.268579	1883.704	939.01744	115.9381523	75 Southern Coastal Plain
9.50E-05	0.131376348	1	9	1/22/2013	1	2013	49	27.177	-81.169	23.12	11.4	17.93	68.1	5.58	0	101915.57	4.18	7.26	NA	0	10.84409999	74811.98439	3576.265943	1955.39761	713.03608	58.21221608	75 Southern Coastal Plain
0.692633741	0.273008246	1	9	4/8/2013	4	2013	27	27.179	-81.166	30.79	18.06	23.52	73.38	7.39	0	101803.85	3.68	14.42	NA	123.5968096	0	74496.80198	3421.445244	2071.521444	1048.008373	238.3244	75 Southern Coastal Plain
0.131376348	0.038323804	1	9	1/21/2013	1	2013	24	27.177	-81.169	25.84	16.84	20.81	79.74	4.3	0.88	101702.15	2.57	11.34	NA	0	9.026722664	74765.93888	3541.751415	1973.259237	766.3497772	16.63015271	75 Southern Coastal Plain
0.344702498	0.213159281	1	9	4/17/2013	4	2013	51	27.18	-81.167	32.46	20.84	26.25	69.54	9.41	0	101836.29	4.51	16.65	NA	277.1366683	10.82912267	74578.88642	3296.308297	1915.816697	955.7736867	138.2413162	75 Southern Coastal Plain
0.213159281	0.633920232	1	9	4/16/2013	4	2013	50	27.18	-81.168	33.15	23.2	27.87	68.99	9.85	6.79	101681.55	3.33	18.17	NA	300.0425773	0	74676.51614	3237.21986	1817.368551	938.9810249	31.64803866	75 Southern Coastal Plain
0.925064092	0.196796442	1	10	2/14/2013	2	2013	24	27.154	-81.193	25.15	19.1	21.6	82.64	3.59	24.06	101347.98	2.75	12.13	NA	391.3752246	0	77608.65983	6077.459233	206.6008546	1718.139593	25.88904702	75 Southern Coastal Plain
0.177281917	0.831333815	1	10	2/20/2013	2	2013	48	27.149	-81.192	27.42	14.16	20.66	70.78	6.22	0	101761.84	1.69	10.79	NA	0	370.6128454	77581.55075	6656.37192	71.83878857	2134.68834	103.7821059	75 Southern Coastal Plain
0.066416703	0.177281917	1	10	2/22/2013	2	2013	42	27.152	-81.191	30.9	16.96	24.04	75.32	6.84	0	101650.55	3.18	13.93	NA	255.3697773	111.8156743	77370.03088	6288.429413	321.5555271	1738.5138	252.7835418	75 Southern Coastal Plain
0.006783857	0.604080161	1	10	2/2/2013	2	2013	8	27.155	-81.194	23.41	3.04	12.89	60.25	5.79	0	102339	2.83	3.23	NA	531.7561514	5.444877332	77634.40784	5938.793758	279.2224531	1643.836407	75.79212879	75 Southern Coastal Plain
0.807993371	0.039240184	1	10	2/7/2013	2	2013	14	27.148	-81.189	29.39	20.43	23.69	72.09	7.08	0	101688.71	3.95	14.91	NA	0	331.8382227	77324.19196	6722.045055	343.247427	2075.832306	376.8727006	75 Southern Coastal Plain
0.064333516	0.807993371	1	10	2/8/2013	2	2013	35	27.15	-81.193	30.81	17.81	23.51	72.31	7.4	0	101331.91	4.44	14.31	NA	0	314.4882641	77635.96795	6488.513404	16.11070917	2030.117845	18.48600854	75 Southern Coastal Plain
0.076263846	0.006783857	1	10	2/5/2013	2	2013	12	27.156	-81.194	26.19	5.82	14.86	53.59	7.45	0	101675.54	2.57	6.01	NA	603.4384994	0	77590.63108	5865.431413	357.4237076	1568.072522	43.91832603	75 Southern Coastal Plain
0.039240184	0.076263846	1	10	2/6/2013	2	2013	28	27.156	-81.194	27.76	12.32	18.91	64.91	7.02	0.01	101685.98	1.68	10.04	NA	579.9815454	0	77595.9892	5888.924373	337.5862689	1586.324787	45.35457492	75 Southern Coastal Plain
0.196796442	0.319184881	1	10	2/13/2013	2	2013	31	27.154	-81.193	33.39	17.11	23.98	72.09	8.64	0	101302.38	5.18	15.25	NA	416.6290957	0	77562.38301	6055.12685	254.4077126	1674.008471	17.15822002	75 Southern Coastal Plain
0.374050203	0.378135719	1	10	3/12/2013	3	2013	48	27.137	-81.173	27.71	16.56	22	72.72	6.22	0.63	101316.31	4.69	12.13	NA	349.4756227	0	75940.27804	7894.150812	490.3090767	1063.711565	53.28924283	75 Southern Coastal Plain
0.422389424	0.374050203	1	10	3/14/2013	3	2013	24	27.139	-81.172	22.99	3.63	12.53	50.76	7.19	0	102097.97	4.98	3.31	NA	175.4840227	0	75799.02534	7769.205896	371.2573192	899.0356236	245.850158	75 Southern Coastal Plain
1.482450702	0.422389424	1	10	3/15/2013	3	2013	39	27.14	-81.178	23.82	3.17	12.22	55.76	6.75	0	102261.01	3.28	3.5	NA	0	3.508077334	76432.51465	7664.812607	1033.152919	1502.032658	222.7997513	75 Southern Coastal Plain
0.965125033	1.482450702	1	10	3/18/2013	3	2013	28	27.138	-81.185	30.81	16.8	22.61	66.99	8.11	1.73	101584.25	3.43	13.8	NA	73.65126145	3.606522663	77097.09935	7800.73861	1180.648363	2166.281227	64.36705357	75 Southern Coastal Plain
1.052062851	0.859555752	1	10	1/12/2013	1	2013	25	27.143	-81.192	29.48	16.21	22.15	79.11	5.31	0	102024.98	3.64	12.85	NA	0	356.2436551	77711.18094	7257.154138	345.7878192	2688.367352	78.24073421	75 Southern Coastal Plain
0.604080161	0.026714721	1	10	2/1/2013	2	2013	29	27.148	-81.19	21.78	0.55	10.66	57.03	5.57	0	102295.06	4.6	1.17	NA	0	374.1436227	77389.64717	6754.616099	281.9262647	2133.84033	316.3620114	75 Southern Coastal Plain
0.696354858	0.008941847	1	10	1/16/2013	1	2013	49	27.147	-81.197	29.41	17.66	23.3	77.09	6	0	101659.42	2.33	13.53	NA	81.12578087	353.716	77696.18821	6820.68227	96.95531554	2520.702088	55.7056663	75 Southern Coastal Plain
0.003498696	0.696354858	1	10	1/18/2013	1	2013	45	27.146	-81.193	19.13	4.57	12.59	77.28	2.87	0	102112.27	5.29	1.85	NA	0	653.1920013	77707.50352	6962.28378	47.1113397	2441.63603	30.91013506	75 Southern Coastal Plain
0.005028753	0.003498696	1	10	1/19/2013	1	2013	22	27.144	-81.188	23.74	16.53	19.14	82.58	3.21	4.46	102146.63	4.94	10.13	NA	0	400.0046262	77248.10378	7225.031162	602.5552307	2352.089885	543.1839505	75 Southern Coastal Plain
0.020307487	0.005028753	1	10	1/21/2013	1	2013	27	27.143	-81.185	26	16.72	20.8	79.54	4.37	0.89	101703.68	2.55	11.36	NA	0	345.1900352	77017.64662	7261.03707	831.536724	2111.420274	603.2990489	75 Southern Coastal Plain
0.352313911	0.064333516	1	10	2/11/2013	2	2013	10	27.156	-81.194	29.71	14.77	21.93	74.36	6.57	0.02	102042.66	4.68	12.24	NA	653.0288473	5.992327159	77612.55008	5817.049707	378.4700303	1554.477114	74.3301729	75 Southern Coastal Plain
0.319184881	0.352313911	1	10	2/12/2013	2	2013	31	27.155	-81.194	31.77	16.5	23.44	73.48	7.46	0.05	101702.34	3.66	14.13	NA	449.3173251	0	77607.64232	6019.468281	239.7091141	1678.311854	34.84377863	75 Southern Coastal Plain
0.378135719	0.167231238	1	10	3/8/2013	3	2013	44	27.139	-81.172	24.84	1.35	11.84	59.87	6.26	0	102114.55	3.17	3.09	NA	217.0333227	7.033322664	75846.51799	7813.091447	414.1014906	950.9788206	192.4368569	75 Southern Coastal Plain
0.624533978	0.005352161	1	10	1/25/2013	1	2013	44	27.156	-81.193	24.84	7.22	14.94	66.51	5.59	0	102415.72	2.75	6.03	NA	556.8026129	0	77570.84291	5912.260987	336.2523881	1583.975171	15.90379519	75 Southern Coastal Plain
0.401512027	0.624533978	1	10	1/26/2013	1	2013	24	27.146	-81.19	25.79	8.48	16.35	62.98	6.7	0	102246.59	2.12	7.14	NA	0	540.7380227	77416.59974	6924.011132	283.6695194	2281.568467	319.7561757	75 Southern Coastal Plain
1.968284265	0.401512027	1	10	1/28/2013	1	2013	18	27.156	-81.194	26.62	16.31	20.56	79.6	4.52	0	102429.33	4.7	11.46	NA	624.607243	12.89756773	77597.35637	5844.527095	368.1651597	1560.025225	54.28077349	75 Southern Coastal Plain
1.035138794	1.968284265	1	10	1/29/2013	1	2013	29	27.147	-81.191	28.14	19.7	23.14	78.31	5.17	0.02	102190.37	4.22	13.92	NA	0	496.9499568	77487.51471	6864.367181	199.8917931	2268.590342	237.0735762	75 Southern Coastal Plain
0.026714721	1.035138794	1	10	1/30/2013	1	2013	29	27.156	-81.193	30.13	19.98	23.95	72.37	7.25	0	101676.62	5.47	15.05	NA	659.9087571	0	77557.72562	5809.027094	417.1524859	1510.603877	20.14215013	75 Southern Coastal Plain
0.831333815	0.052659091	1	10	2/19/2013	2	2013	49	27.151	-81.191	26.16	14.6	19.23	74.94	5.19	0	102051.72	2.78	10.38	NA	104.9476773	131.2714143	77416.7688	6437.231208	220.3659261	1880.521673	231.7057669	75 Southern Coastal Plain
0.008941847	1.052062851	1	10	1/15/2013	1	2013	49	27.145	-81.197	28.95	16.26	22.15	76.62	5.71	0	101876.47	3.14	12.61	NA	0	435.5709406	77520.99517	7098.004733	179.9058964	2758.577652	203.1697325	75 Southern Coastal Plain
0.087332981	0.066416703	1	10	2/23/2013	2	2013	11	27.154	-81.193	31.55	19.5	25.4	73.59	7.5	0.02	101511.1	4.81	15.52	NA	428.9654577	0	77579.91027	6040.83692	248.0000915	1675.070283	3.065909462	75 Southern Coastal Plain
3.021803617	0.087332981	1	10	3/1/2013	3	2013	51	27.139	-81.175	21.83	11.31	15.9	63.81	5.64	0	101330.91	3.77	6.57	NA	109.1033893	0	76130.67802	7724.093512	717.5938442	1210.566698	176.4719128	75 Southern Coastal Plain
0	3.021803617	1	10	3/2/2013	3	2013	18	27.143	-81.187	19.02	9.14	14.12	53.5	5.91	0	101525.77	4.88	4.08	NA	0	336.8793567	77172.12051	7265.344306	695.7000012	2267.689429	594.5614138	75 Southern Coastal Plain
0.53847176	0.020307487	1	10	1/22/2013	1	2013	43	27.145	-81.185	23.25	11.21	17.82	68.11	5.61	0	101914.85	4.18	7.23	NA	0	491.7751232	77002.6124	7098.573266	761.9203319	2129.950787	609.7183121	75 Southern Coastal Plain
0.029214052	0.53847176	1	10	1/23/2013	1	2013	51	27.146	-81.19	22.81	6.07	14.24	62.9	5.64	0	102445.58	4.38	4.44	NA	0	534.5525227	77412.97142	6918.188741	285.7330032	2275.17727	322.4430779	75 Southern Coastal Plain
0.005352161	0.029214052	1	10	1/24/2013	1	2013	46	27.151	-81.194	22.78	3.16	12.5	63.52	5.35	0	102465.43	3.66	2.97	NA	71.55559457	215.3678838	77694.33475	6402.225499	99.76447846	1998.46554	56.02789868	75 Southern Coastal Plain
0.167231238	0.446509755	1	10	3/7/2013	3	2013	36	27.14	-81.171	21.38	-0.84	9.33	62.09	4.84	0	101994.51	4.68	0.27	NA	100.3987672	0	75727.11037	7705.933808	309.7907821	817.5136798	279.8127181	75 Southern Coastal Plain
0.613983573	0.4127225	1	10	4/5/2013	4	2013	30	27.143	-81.198	26.22	20.4	23.43	78.38	4.9	11.51	101093.61	4.06	13.31	NA	5.027200002	340.6768029	77308.27054	7319.597619	398.5366303	3000.013345	7.698073949	75 Southern Coastal Plain
0.852481052	0.613983573	1	10	4/13/2013	4	2013	25	27.145	-81.184	33.17	21.15	26.9	70.78	9.49	1.49	101230.59	3.95	17.16	NA	0	431.741944	76831.82815	7070.308218	919.1784682	1963.876693	572.4651535	75 Southern Coastal Plain
1.392345297	0.925064092	1	10	2/15/2013	2	2013	33	27.144	-81.192	18.21	13.02	15.72	85.41	1.99	4.19	101553.45	3.95	5.62	NA	0	386.3116003	77696.35908	7227.12156	318.3240456	2657.399681	88.04625216	75 Southern Coastal Plain
0.052659091	1.392345297	1	10	2/16/2013	2	2013	12	27.154	-81.194	21.61	12.12	17.25	69.6	4.88	0.02	101335.14	4.41	6.87	NA	426.9339014	3.87022267	77633.31973	6042.575333	207.6796711	1710.259465	56.89794412	75 Southern Coastal Plain
0.79235943	0.026794035	1	10	3/29/2013	3	2013	51	27.135	-81.17	25.33	5.84	14.6	51.51	7.92	0	102323.98	2.92	5.59	NA	171.6634	0	75747.53078	7676.824051	314.5657231	944.7318332	63.96199219	75 Southern Coastal Plain
0.4127225	0.79235943	1	10	4/2/2013	4	2013	49	27.151	-81.195	31.79	14.32	22.27	65.19	9.69	0	101581.99	2.51	13.05	NA	145.318217	218.0770699	77790.261	6394.57636	11.99249197	2050.049985	154.699523	75 Southern Coastal Plain
0.446509755	0	1	10	3/6/2013	3	2013	49	27.138	-81.172	23.61	9.84	15.92	66.67	5.5	0.59	101662.62	5.35	6.73	NA	237.8451227	3.945191808	75841.99324	7805.74738	405.9440119	951.9899897	181.1061025	75 Southern Coastal Plain
0.026794035	0.965125033	1	10	3/20/2013	3	2013	51	27.138	-81.181	31.9	16.6	23.64	67.45	8.86	0.55	101246.44	2.14	14.25	NA	2.244499996	0	76705.14791	7819.736235	1286.294	1781.422467	58.69750346	75 Southern Coastal Plain
0.094665021	0.738801804	1	11	2/14/2013	2	2013	30	27.132	-81.219	25.17	19.16	21.62	82.64	3.59	26.13	101309.08	2.73	12.17	NA	594.8678537	8.8917	74982.48171	8425.862218	2300.277896	2292.795135	405.6292047	75 Southern Coastal Plain
0.689664924	0.094665021	1	11	2/19/2013	2	2013	30	27.13	-81.22	26.14	14.56	19.21	74.88	5.2	0	102005.59	2.79	10.35	NA	796.955071	192.0921322	74716.11581	8642.894043	2571.400512	2168.11253	291.6935415	75 Southern Coastal Plain
0.648941093	0.035802224	1	11	2/5/2013	2	2013	38	27.131	-81.218	26.22	5.73	14.82	53.34	7.47	0	101637.16	2.6	5.98	NA	716.1429374	4.992699999	74921.38559	8547.110184	2370.29509	2175.591693	423.1398383	75 Southern Coastal Plain
0.035802224	0.002235433	1	11	1/31/2013	1	2013	23	27.128	-81.217	23.23	15.6	19.01	77.45	3.61	3.57	101547.95	4.76	9.41	NA	1102.937427	47.90822044	74809.74894	8916.764706	2547.57042	1783.335209	201.8958821	75 Southern Coastal Plain
0.473129197	0.568590124	1	11	2/11/2013	2	2013	10	27.13	-81.221	29.77	14.76	21.94	74.17	6.62	0.02	102001.77	4.69	12.26	NA	809.7972355	264.7399574	74632.76329	8654.283768	2650.874098	2204.964596	236.4420833	75 Southern Coastal Plain
0.738801804	0.565155722	1	11	2/13/2013	2	2013	25	27.132	-81.22	33.4	17.09	23.96	72.03	8.66	0	101264.76	5.2	15.25	NA	632.4460087	72.3769	74867.88095	8478.226819	2413.524475	2285.745243	468.2864147	75 Southern Coastal Plain
0.29406959	0.093991719	1	11	3/28/2013	3	2013	39	27.131	-81.219	23.32	1.32	10.93	53.23	6.56	0	102246.73	3.64	2.32	NA	726.8125439	60.87988189	74847.21629	8569.561315	2441.382502	2185.150489	407.8450538	75 Southern Coastal Plain
0.841350792	0.29406959	1	11	3/29/2013	3	2013	37	27.132	-81.22	25.38	5.7	14.56	50.94	8	0	102270.59	2.94	5.54	NA	619.5127867	105.9217	74849.44601	8466.158352	2430.593642	2310.243084	463.7609644	75 Southern Coastal Plain
0.49988807	0.397270234	1	11	4/17/2013	4	2013	49	27.134	-81.219	32.66	20.71	26.31	68.95	9.65	0	101784.23	4.52	16.68	NA	461.0342634	140.309395	74997.09543	8303.252805	2281.018347	2433.800467	482.4077917	75 Southern Coastal Plain
0.003483125	0.49988807	1	11	4/23/2013	4	2013	51	27.132	-81.218	30.32	18.7	23.88	73.7	6.89	0	101590.53	5.09	14.51	NA	667.1469888	0.218600002	74995.60197	8485.105607	2294.127914	2215.275918	358.3474137	75 Southern Coastal Plain
0.282399525	0.688281925	1	11	3/6/2013	3	2013	28	27.134	-81.222	23.61	9.83	15.89	66.51	5.52	0.62	101607.7	5.41	6.72	NA	411.5608756	378.2958519	74790.87982	8254.741203	2496.569915	2602.745418	387.4644244	75 Southern Coastal Plain
0.397270234	0.841350792	1	11	4/12/2013	4	2013	51	27.133	-81.22	33	23.89	27.73	69.3	9.51	3.55	101058.77	5.71	18.45	NA	536.0178841	135.4072902	74891.68134	8382.596049	2386.540933	2390.024101	532.7734114	75 Southern Coastal Plain
0.171201703	0.397473787	1	11	2/7/2013	2	2013	17	27.132	-81.218	29.4	20.41	23.69	71.89	7.13	0	101643.54	3.96	14.9	NA	600.9230153	0	75002.71162	8425.793049	2281.102617	2283.344128	380.7061233	75 Southern Coastal Plain
0.606560257	0.171201703	1	11	2/8/2013	2	2013	21	27.133	-81.219	30.84	17.78	23.49	72.3	7.41	0	101294.29	4.45	14.31	NA	497.6976632	94.34235245	75017.72558	8331.981656	2261.035702	2389.285817	431.8214138	75 Southern Coastal Plain
0.568590124	0.606560257	1	11	2/9/2013	2	2013	21	27.134	-81.219	26.62	10.29	17.94	71.01	5.84	0	101753.01	3.91	8.45	NA	391.6392319	135.24	75046.38703	8231.662331	2232.309153	2496.802371	435.4828228	75 Southern Coastal Plain
0.004561188	0.107113877	1	11	1/11/2013	1	2013	47	27.129	-81.22	29.07	17.14	22.41	77.18	5.75	0.14	102193.91	4.04	13.1	NA	967.3361555	218.376417	74676.94232	8812.994122	2632.474002	1981.721666	178.5191868	75 Southern Coastal Plain
0.565155722	0.473129197	1	11	2/12/2013	2	2013	26	27.134	-81.219	31.79	16.45	23.42	73.35	7.49	0.04	101664.4	3.68	14.12	NA	462.0931209	125.9443715	75009.34906	8302.094766	2268.786061	2429.332837	468.3743881	75 Southern Coastal Plain
0.093991719	0.054221698	1	11	3/27/2013	3	2013	51	27.132	-81.22	18.37	0.7	8.85	54.82	5.02	0	102208.59	4.67	0	NA	607.9476284	78.5193	74880.7793	8453.804883	2399.625675	2308.814773	488.7928986	75 Southern Coastal Plain
0.094297761	0.233884744	1	11	1/17/2013	1	2013	31	27.128	-81.218	28.31	20.95	23.87	77.85	5.28	0	101536.41	3.32	14.63	NA	1092.114371	107.400627	74738.76536	8920.976527	2605.456248	1814.839031	157.872507	75 Southern Coastal Plain
0.178082915	0.094297761	1	11	1/18/2013	1	2013	25	27.127	-81.217	19.15	4.52	12.55	77.19	2.89	0	102075.22	5.3	1.84	NA	1170.324557	3.633000001	74775.60879	8983.779575	2595.546198	1719.192689	146.1030223	75 Southern Coastal Plain
0.112494353	0.178082915	1	11	1/19/2013	1	2013	15	27.128	-81.217	23.75	16.49	19.12	82.41	3.24	4.08	102099.78	4.94	10.12	NA	1092.87066	45.19232852	74830.08916	8905.587296	2528.164723	1786.869433	219.7694489	75 Southern Coastal Plain
0.204617379	0.112494353	1	11	1/22/2013	1	2013	40	27.129	-81.218	23.29	11.08	17.75	68.09	5.62	0	101868.12	4.19	7.19	NA	1005.07394	157.9558115	74804.34785	8829.448551	2527.343561	1891.873155	245.1787347	75 Southern Coastal Plain
0.37518854	0.204617379	1	11	1/23/2013	1	2013	25	27.13	-81.218	22.89	5.99	14.22	62.51	5.7	0	102400.47	4.4	4.44	NA	869.6460261	48.79607213	74883.60096	8691.202336	2428.491647	2020.019122	365.2438503	75 Southern Coastal Plain
0.08747509	0.37518854	1	11	1/24/2013	1	2013	37	27.128	-81.217	22.88	3.06	12.48	63.06	5.42	0	102428.51	3.67	2.97	NA	1059.023449	98.47853064	74807.34543	8876.165921	2537.423282	1833.841423	222.1685917	75 Southern Coastal Plain
0.397473787	0.648941093	1	11	2/6/2013	2	2013	36	27.132	-81.218	27.82	12.33	18.9	64.84	7.05	0.02	101649.41	1.69	10.08	NA	645.8436168	1.9439	75012.66898	8463.729763	2275.756529	2233.000258	347.5337573	75 Southern Coastal Plain
0.890971767	0.282399525	1	11	3/7/2013	3	2013	34	27.132	-81.222	21.4	-1	9.26	61.74	4.87	0	101936.91	4.74	0.22	NA	630.7075956	313.7924473	74673.90146	8476.094566	2604.317689	2399.659333	354.5682087	75 Southern Coastal Plain
0.744959325	0.890971767	1	11	3/8/2013	3	2013	45	27.131	-81.223	24.88	1.15	11.76	59.36	6.32	0	102056.62	3.21	3.02	NA	701.4582003	318.9058773	74581.78415	8540.88648	2696.351113	2378.39102	265.8575972	75 Southern Coastal Plain
0.621765542	0.744959325	1	11	3/12/2013	3	2013	40	27.132	-81.22	27.69	16.52	21.95	72.63	6.22	0.53	101264.36	4.76	12.1	NA	601.0640065	126.2999	74846.56559	8447.486192	2432.580928	2334.637376	471.904721	75 Southern Coastal Plain
0.247967606	0.621765542	1	11	3/16/2013	3	2013	20	27.134	-81.22	27.87	7.13	16.35	48.9	9.23	0	101970.42	1.79	7.5	NA	383.2469497	182.4668	75009.91143	8229.123442	2269.681353	2517.406895	431.180654	75 Southern Coastal Plain
0.807392315	0.004561188	1	11	1/14/2013	1	2013	27	27.129	-81.218	29.82	16.03	22.59	73.22	7.13	0	101931.23	2.91	12.93	NA	996.1356801	173.8803887	74790.40854	8824.52963	2537.73414	1904.906557	239.5268373	75 Southern Coastal Plain
0.233884744	0.807392315	1	11	1/16/2013	1	2013	38	27.129	-81.22	29.42	17.63	23.3	76.98	6.02	0	101625.34	2.34	13.52	NA	989.7433025	161.4982677	74618.39583	8836.318975	2688.262873	1988.734882	131.6523188	75 Southern Coastal Plain
0.054221698	0.318024111	1	11	3/26/2013	3	2013	42	27.134	-81.22	18.63	6.53	12.8	49.38	6.28	0	101725.66	6.03	2.58	NA	455.972923	174.3442475	74954.44088	8302.511332	2323.878865	2455.526703	503.9012602	75 Southern Coastal Plain
0.688281925	0.283377963	1	11	3/5/2013	3	2013	43	27.132	-81.222	25.59	4.82	13.93	47.85	7.9	0	101953.39	1.75	5.21	NA	588.3680767	262.8982	74745.53782	8433.79662	2532.67947	2408.57084	419.3081008	75 Southern Coastal Plain
0.002235433	0.08747509	1	11	1/28/2013	1	2013	17	27.129	-81.22	26.69	16.29	20.59	79.38	4.58	0	102388.42	4.73	11.49	NA	924.4106588	233.0351622	74690.88093	8770.580321	2612.4764	2025.694724	209.2218373	75 Southern Coastal Plain
0.165618899	0.689664924	1	11	2/20/2013	2	2013	24	27.133	-81.219	27.42	14.15	20.66	70.73	6.24	0	101719.88	1.68	10.78	NA	540.1099534	82.24299328	74942.5042	8383.865229	2336.458922	2362.631631	484.0975468	75 Southern Coastal Plain
0.283377963	0.165618899	1	11	3/2/2013	3	2013	24	27.131	-81.222	19.04	9.15	14.13	53.34	5.93	0	101471.71	4.9	4.09	NA	694.7347228	327.6237519	74606.30055	8537.444188	2671.813903	2366.593714	282.2186501	75 Southern Coastal Plain
0.267428245	0.415955281	1	11	5/8/2013	5	2013	45	27.138	-81.212	30.59	14.58	22.33	62.67	9.61	0	101710.76	2.93	12.59	NA	61.76897502	30.72852267	75877.84385	7866.194963	1405.122238	2670.240902	91.62712913	75 Southern Coastal Plain
0.766247463	0.003483125	1	11	5/2/2013	5	2013	49	27.133	-81.218	25.83	19.94	22.54	79.3	4.34	13.47	101225.09	2.72	12.88	NA	594.2198358	13.70647733	75029.81817	8412.178189	2254.289159	2287.019669	355.863497	75 Southern Coastal Plain
0.101167098	0.766247463	1	11	5/3/2013	5	2013	51	27.132	-81.218	28.27	19.79	23.39	75.1	5.96	2.88	100809.09	2.07	14.03	NA	608.5806134	2.094777333	75033.02993	8426.495664	2252.669557	2268.333621	342.9119316	75 Southern Coastal Plain
0.415955281	0.101167098	1	11	5/7/2013	5	2013	35	27.137	-81.215	28.93	13.88	21.43	65.04	8.24	0	101476.08	3.48	11.4	NA	149.0613227	44.29457458	75549.25717	7959.66026	1728.911851	2627.858755	175.0932738	75 Southern Coastal Plain
0.318024111	0.247967606	1	11	3/21/2013	3	2013	44	27.132	-81.221	25.86	10.39	18.66	60.72	7.84	0.74	101142.94	5.02	8.12	NA	666.270051	250.8697744	74702.40871	8511.594473	2576.061931	2338.332134	352.8376981	75 Southern Coastal Plain
0.167365445	1.21089821	1	12	3/6/2013	3	2013	35	27.137	-81.176	23.62	9.85	15.93	66.63	5.51	0.6	101662.34	5.35	6.73	NA	323.84797	71.70125644	76308.65835	8020.647164	853.4276759	1428.289609	61.75257936	75 Southern Coastal Plain
0.144384174	0.167365445	1	12	3/11/2013	3	2013	26	27.137	-81.177	28.39	12.93	20.08	72.76	6.59	0	101662.17	3.96	10.66	NA	279.6301694	83.7159136	76364.75623	8011.723061	911.2574592	1478.927801	55.46629796	75 Southern Coastal Plain
0.100103957	0.364590577	1	12	2/20/2013	2	2013	50	27.136	-81.188	27.43	14.18	20.69	70.73	6.24	0	101768.68	1.67	10.81	NA	192.8534034	183.2449227	77468.42647	8016.921609	1187.565535	2546.802531	100.7075811	75 Southern Coastal Plain
1.21089821	0.010706853	1	12	3/5/2013	3	2013	36	27.136	-81.185	25.6	4.86	13.96	48.01	7.9	0	102007.55	1.75	5.23	NA	275.4750227	119.3140447	77125.5591	8017.772827	1358.231986	2212.244507	92.39211679	75 Southern Coastal Plain
0.364590577	0.12647013	1	12	2/14/2013	2	2013	51	27.136	-81.19	25.19	19.17	21.64	82.62	3.6	25.66	101354.25	2.71	12.18	NA	171.0399456	211.259915	77557.91654	8023.038913	1151.224403	2673.609146	105.0556989	75 Southern Coastal Plain
0.546228299	0.068689049	1	12	1/19/2013	1	2013	24	27.134	-81.181	23.77	16.55	19.16	82.53	3.22	4.46	102146.49	4.9	10.16	NA	425.5768935	39.66152511	76783.14333	8296.35248	1324.379596	1928.613598	355.7673075	75 Southern Coastal Plain
0.78256264	0.546228299	1	12	1/22/2013	1	2013	50	27.135	-81.182	23.28	11.21	17.81	68.16	5.6	0	101915.23	4.18	7.24	NA	337.3233227	7.323322662	76887.90301	8189.467457	1427.581423	2008.351473	253.779341	75 Southern Coastal Plain
0.313691914	0.78256264	1	12	1/23/2013	1	2013	44	27.133	-81.18	22.86	6.13	14.28	62.93	5.65	0	102449.58	4.4	4.49	NA	575.8979014	2.075199999	76753.73993	8444.656414	1312.73843	1930.170053	501.7483396	75 Southern Coastal Plain
0.068689049	0.772819338	1	12	1/17/2013	1	2013	39	27.129	-81.183	28.3	20.98	23.9	77.93	5.27	0	101582.13	3.3	14.64	NA	1018.591023	38.09504453	77161.54376	8854.746367	1789.580579	2414.842843	872.2735293	75 Southern Coastal Plain
0.373409851	0.057940981	1	12	3/27/2013	3	2013	51	27.137	-81.19	18.37	0.76	8.88	55	5	0	102256.53	4.65	0	NA	122.139289	198.8171602	77528.44047	7982.263056	1095.33782	2726.683499	63.39186033	75 Southern Coastal Plain
0.223602511	0.941121989	1	12	2/5/2013	2	2013	42	27.133	-81.186	26.24	5.81	14.87	53.45	7.48	0	101686.64	2.55	6.02	NA	594.310871	436.8866021	77321.0476	8359.145717	1587.564463	2450.670028	437.90521	75 Southern Coastal Plain
0.100361539	0.223602511	1	12	2/6/2013	2	2013	47	27.137	-81.189	27.83	12.37	18.93	64.86	7.05	0.02	101695.48	1.68	10.1	NA	173.3063037	181.9260227	77499.52795	8009.967453	1169.098355	2576.816539	93.30406449	75 Southern Coastal Plain
9.50E-05	0.313691914	1	12	2/1/2013	2	2013	51	27.137	-81.177	21.78	0.62	10.7	57.12	5.56	0	102299.38	4.59	1.2	NA	292.7216154	86.92237155	76357.7744	8021.471325	903.1072238	1474.437123	64.80733623	75 Southern Coastal Plain
0.186107704	0.549617375	1	12	1/11/2013	1	2013	43	27.128	-81.186	29.07	17.18	22.42	77.27	5.73	0.18	102243.55	4.01	13.12	NA	1159.381273	8.11502065	77314.6966	8959.773394	2055.055791	2545.237735	681.434467	75 Southern Coastal Plain
0.018888339	0.186107704	1	12	1/12/2013	1	2013	18	27.128	-81.183	29.5	16.24	22.17	79.08	5.32	0	102033.36	3.63	12.87	NA	1101.883323	0	77110.7967	8951.79008	1776.456359	2389.864756	803.715891	75 Southern Coastal Plain
0.010706853	0.100103957	1	12	3/2/2013	3	2013	24	27.136	-81.178	19.03	9.17	14.14	53.48	5.92	0	101526.89	4.88	4.1	NA	248.1857959	129.3253952	76502.1879	8048.181027	1046.780207	1616.00838	97.85362122	75 Southern Coastal Plain
0.772819338	0.394882545	1	12	1/15/2013	1	2013	51	27.135	-81.182	28.97	16.29	22.16	76.7	5.7	0	101892.69	3.16	12.63	NA	281.5866227	0	76837.20215	8140.319413	1378.892007	1951.031223	203.0588202	75 Southern Coastal Plain
0.002438058	0.008961021	1	12	5/4/2013	5	2013	23	27.137	-81.177	30.5	21.54	25.51	70.35	8.01	0.94	100616.24	2.86	16.02	NA	248.5788197	107.871004	76403.16556	8001.355411	951.4968728	1513.136684	46.94351238	75 Southern Coastal Plain
0.941121989	9.50E-05	1	12	2/4/2013	2	2013	26	27.134	-81.187	23.33	5.14	13.07	58.5	6.21	0	101843.03	2.44	4.23	NA	448.4569638	364.5576227	77407.82998	8249.416228	1443.105476	2514.877315	331.8023147	75 Southern Coastal Plain
0	0.006661319	1	12	4/18/2013	4	2013	51	27.136	-81.19	33.9	20.04	25.99	70.59	9.65	0	101569.97	4.45	16.97	NA	158.3744331	221.5324215	77523.3476	8018.833128	1135.532677	2716.568748	100.2298656	75 Southern Coastal Plain
0.203753659	0.144384174	1	12	3/21/2013	3	2013	50	27.136	-81.19	25.86	10.43	18.7	60.7	7.86	0.74	101192.09	4.99	8.14	NA	195.2091668	236.2351784	77542.79589	8048.452603	1175.573178	2680.621487	130.4611213	75 Southern Coastal Plain
0.004562179	0.203753659	1	12	3/22/2013	3	2013	50	27.136	-81.19	30.55	3.93	15.51	50.81	9.44	0.59	101297.77	3.69	7.24	NA	164.7785946	207.3767344	77557.06011	8017.966148	1145.070092	2676.843642	99.91963142	75 Southern Coastal Plain
0.006661319	0	1	12	4/6/2013	4	2013	25	27.137	-81.183	25.15	16.01	20.51	70.92	5.78	0	101548.62	5.24	10.58	NA	173.4859808	45.4425	76911.13597	8012.402582	1465.939792	2004.102003	79.00539387	75 Southern Coastal Plain
0.057940981	0.004562179	1	12	3/26/2013	3	2013	50	27.136	-81.189	18.63	6.56	12.82	49.49	6.28	0	101774.58	5.98	2.59	NA	183.0455268	211.1693227	77563.38952	8029.190154	1167.25724	2641.04743	111.6883723	75 Southern Coastal Plain
0.394882545	0.018888339	1	12	1/14/2013	1	2013	22	27.136	-81.183	29.82	16.11	22.61	73.4	7.08	0	101979.07	2.88	12.96	NA	269.3174594	57.99707781	76949.55136	8105.820766	1494.664877	2052.968092	173.1749242	75 Southern Coastal Plain
0.12647013	0.100361539	1	12	2/13/2013	2	2013	50	27.137	-81.189	33.42	17.14	24	72.04	8.67	0	101311.75	5.15	15.28	NA	144.7083483	155.4549227	77500.82283	7981.981247	1140.563462	2576.146139	65.2295679	75 Southern Coastal Plain
0	0.373409851	1	12	4/3/2013	4	2013	51	27.137	-81.19	33.57	16.82	24.48	63.7	11.18	0.1	101556.38	3.84	15.2	NA	154.5207441	195.9424892	77565.04631	8006.604844	1134.603674	2672.347323	88.582539	75 Southern Coastal Plain
0.008961021	0	1	12	5/2/2013	5	2013	50	27.136	-81.189	25.8	19.86	22.53	79.45	4.3	14.75	101271.95	2.7	12.83	NA	195.2527337	199.9606227	77493.92556	8029.880974	1191.08835	2572.888343	113.3454994	75 Southern Coastal Plain
0.800055029	0.570804459	1	13	5/3/2013	5	2013	49	27.177	-81.221	28.1	19.8	23.36	75.17	5.91	3.82	100795.62	2.11	13.95	NA	1169.252507	65.82964814	77927.83248	3476.007487	1487.748211	3214.424768	174.3629925	75 Southern Coastal Plain
0.570804459	0.199497303	1	13	3/14/2013	3	2013	48	27.176	-81.215	22.9	3.61	12.42	50.73	7.14	0	102043.27	5.09	3.25	NA	1662.120276	335.7985084	78240.44184	3602.205543	1043.706462	3224.463325	223.3537356	75 Southern Coastal Plain
0.010389024	0.006751568	1	13	1/17/2013	1	2013	39	27.171	-81.23	28.28	20.93	23.85	77.66	5.31	0	101505.63	3.32	14.61	NA	229.6291	70.93459665	76818.05602	4122.423087	2547.238684	2410.745069	110.442891	75 Southern Coastal Plain
0.199497303	0.01638975	1	13	3/6/2013	3	2013	16	27.178	-81.216	23.54	9.7	15.78	66.71	5.45	0.44	101608.03	5.44	6.62	NA	1633.898542	216.1087225	78308.21597	3461.486248	1019.442658	3287.693282	158.772487	75 Southern Coastal Plain
0.030070621	0.010389024	1	13	1/25/2013	1	2013	38	27.172	-81.23	24.8	7.13	14.88	66.37	5.59	0	102346.2	2.79	5.97	NA	227.8887	72.16531152	76830.75463	4104.110127	2539.205032	2406.874979	111.0521906	75 Southern Coastal Plain
0.01638975	0.030070621	1	13	1/29/2013	1	2013	49	27.174	-81.229	28.14	19.61	23.1	78.26	5.18	0.03	102118.85	4.25	13.88	NA	359.7858052	44.97537733	77105.99303	3799.986868	2340.831205	2444.631285	190.1382391	75 Southern Coastal Plain
0.121695127	0.278714627	1	14	1/16/2013	1	2013	39	27.17	-81.17	29.34	17.7	23.27	77.39	5.91	0	101675.03	2.3	13.52	NA	65.53886441	0	75005.23188	4320.42184	1656.056055	461.7416592	143.3393448	75 Southern Coastal Plain
0.012673417	0.057357922	1	14	1/23/2013	1	2013	42	27.171	-81.17	22.65	6.25	14.28	63.61	5.52	0	102450.13	4.33	4.45	NA	78.86797019	0	75026.92516	4304.661792	1681.393349	436.8839573	167.6265822	75 Southern Coastal Plain
0.266021904	0.902087047	1	14	1/11/2013	1	2013	34	27.172	-81.169	28.93	17.05	22.32	77.69	5.59	0.18	102244.88	3.98	12.99	NA	13.74881959	24.9737	74902.97278	4113.159827	1809.726065	527.7107573	71.53998126	75 Southern Coastal Plain
0.353145049	0.121695127	1	14	1/17/2013	1	2013	48	27.17	-81.17	28.17	21	23.88	78.03	5.22	0	101582.35	3.29	14.59	NA	95.31592704	0	75043.87474	4371.750428	1627.012436	432.6182368	174.4784001	75 Southern Coastal Plain
0.012183618	0.012673417	1	14	1/26/2013	1	2013	22	27.171	-81.169	25.7	8.59	16.38	63.59	6.58	0	102249.04	2.13	7.14	NA	6.8985	19.94141515	74931.21726	4293.800371	1647.369749	531.2280312	72.72966404	75 Southern Coastal Plain
0.278714627	0.015563289	1	14	1/14/2013	1	2013	24	27.174	-81.17	29.73	16.14	22.57	73.91	6.92	0	101979.51	2.87	12.93	NA	76.9403295	0	74938.26598	3910.321149	2020.632866	500.441594	137.2824977	75 Southern Coastal Plain
0.015563289	0.266021904	1	14	1/12/2013	1	2013	19	27.172	-81.17	29.35	16.2	22.1	79.5	5.18	0	102034.32	3.61	12.77	NA	100.6298078	0	74994.32888	4104.010275	1856.935628	434.9225763	165.0407342	75 Southern Coastal Plain
0.057357922	0.353145049	1	14	1/18/2013	1	2013	32	27.172	-81.17	19.17	4.71	12.66	77.42	2.85	0	102120.39	5.27	1.94	NA	117.5346825	11.62713644	75007.61949	4162.292932	1807.157031	429.3449628	169.7013848	75 Southern Coastal Plain
0.007451219	0.02813793	1	15	3/19/2013	3	2013	51	27.148	-81.19	32.75	16.73	23.88	71.07	8.82	0.83	101298.98	2.86	14.74	NA	0	357.8682888	77412.332	6733.547126	255.597277	2127.276299	289.5007748	75 Southern Coastal Plain
0.02813793	0.028980896	1	15	1/28/2013	1	2013	27	27.149	-81.187	26.63	16.33	20.58	79.59	4.53	0	102439.59	4.71	11.48	NA	0	196.8855028	77045.95344	6622.132551	609.9867662	1870.453877	262.1640975	75 Southern Coastal Plain
0.035074968	0.051298031	1	16	3/23/2013	3	2013	23	27.152	-81.189	32.43	18.37	23.98	69.87	8.34	3.17	101198.62	3.16	15.4	NA	212.6918379	0	77234.6438	6341.122625	413.3058179	1721.693122	399.3780295	75 Southern Coastal Plain
0.005654202	0.009234089	1	16	2/15/2013	2	2013	42	27.14	-81.193	18.22	13.02	15.73	85.4	1.99	4.26	101552.02	3.95	5.62	NA	0	92.6792	77509.5152	7619.225788	701.6795527	2933.468855	10.40113973	75 Southern Coastal Plain
0.051298031	0.023452919	1	16	3/22/2013	3	2013	45	27.152	-81.189	30.51	3.93	15.5	50.91	9.42	0.51	101297.99	3.72	7.22	NA	193.8793214	0	77223.39615	6357.666018	419.5293335	1731.319816	413.7151247	75 Southern Coastal Plain
0.110274268	0.005654202	1	16	3/15/2013	3	2013	25	27.141	-81.196	23.84	3.09	12.18	55.53	6.78	0	102244.91	3.29	3.46	NA	0	94.12946955	77298.51824	7539.321681	622.4375331	3118.988458	208.5920972	75 Southern Coastal Plain
0.004875189	0.035074968	1	16	4/5/2013	4	2013	50	27.151	-81.191	26.23	20.39	23.43	78.36	4.91	11.38	101103.77	4.05	13.31	NA	113.9802773	137.1077804	77425.54678	6426.23489	214.9261454	1875.675129	220.8473141	75 Southern Coastal Plain
0.5772346	0.601917368	1	16	5/6/2013	5	2013	27	27.147	-81.188	28.5	13.29	20.89	60.29	8.84	0	101364.12	3.5	10.89	NA	0	464.2887263	77230.78774	6911.431184	468.786411	2190.290543	506.2905821	75 Southern Coastal Plain
0.027602791	0.110274268	1	16	3/18/2013	3	2013	28	27.142	-81.193	30.8	16.78	22.6	66.97	8.11	1.69	101576.26	3.44	13.79	NA	0	227.8396098	77696.3912	7387.814771	471.5137376	2817.023883	49.67094189	75 Southern Coastal Plain
0.009234089	0.004116683	1	16	2/8/2013	2	2013	44	27.14	-81.193	30.84	17.82	23.52	72.29	7.42	0	101332.89	4.41	14.33	NA	0	91.8253	77507.75473	7622.623267	705.073068	2933.627847	10.07170066	75 Southern Coastal Plain
0.601917368	0.004875189	1	16	4/17/2013	4	2013	51	27.147	-81.185	32.59	20.77	26.3	69.17	9.57	0	101833.91	4.51	16.68	NA	0	267.4126527	76929.21121	6871.351034	767.8422437	2051.722602	380.0450514	75 Southern Coastal Plain
0.023452919	0.027602791	1	16	3/20/2013	3	2013	50	27.151	-81.189	31.86	16.57	23.62	67.49	8.83	0.53	101243.23	2.16	14.21	NA	188.8372579	0.133877333	77220.58429	6362.235225	421.1543456	1734.132363	417.3768835	75 Southern Coastal Plain
0.808637882	0.037573715	1	17	1/17/2013	1	2013	40	27.141	-81.181	28.27	20.98	23.9	77.94	5.26	0	101582.12	3.3	14.63	NA	0	208.0732773	76619.86359	7477.725291	1260.354507	1684.247214	401.3317741	75 Southern Coastal Plain
0.037573715	0.113602125	1	17	1/16/2013	1	2013	51	27.139	-81.182	29.41	17.66	23.3	77.14	5.99	0	101675.3	2.33	13.54	NA	23.2341	0	76760.71741	7735.651668	1355.709105	1830.356438	140.2965587	75 Southern Coastal Plain
0.067722223	0.638603755	1	17	3/12/2013	3	2013	50	27.14	-81.179	27.68	16.55	21.99	72.71	6.22	0.62	101315.16	4.7	12.12	NA	0	23.22356196	76469.35256	7637.934722	1074.695865	1536.559065	247.9401818	75 Southern Coastal Plain
0.998357618	0.808637882	1	17	1/18/2013	1	2013	48	27.142	-81.177	19.18	4.62	12.62	77.33	2.87	0	102121.24	5.28	1.9	NA	0	142.8433614	76284.982	7435.679952	928.1899603	1348.985362	456.2062955	75 Southern Coastal Plain
0.638603755	0.998357618	1	17	1/29/2013	1	2013	49	27.144	-81.178	28.1	19.72	23.13	78.43	5.13	0.02	102196.8	4.21	13.91	NA	0	381.0357024	76256.70067	7183.238286	946.0507172	1354.220626	681.8141332	75 Southern Coastal Plain
0.005429247	0.320393984	1	18	4/5/2013	4	2013	38	27.172	-81.177	26.23	20.37	23.43	78.34	4.92	11.08	101107.91	4.03	13.3	NA	734.0994	45.9006	75647.20175	4143.242857	1836.180618	0	373.0225046	75 Southern Coastal Plain
0.002438058	0.51253523	1	18	4/22/2013	4	2013	27	27.173	-81.178	28.45	21.5	24.66	72.92	6.74	40.56	101587.17	2.86	14.97	NA	818.9909369	5.983477334	75791.66649	4019.371686	1651.132024	0	491.0889962	75 Southern Coastal Plain
0.341237854	0.140998543	1	18	3/29/2013	3	2013	18	27.172	-81.174	25.24	5.86	14.58	51.91	7.85	0	102320.7	2.89	5.55	NA	452.4352717	0	75355.85164	4125.903408	1980.054706	72.52174584	413.6000508	75 Southern Coastal Plain
0.320393984	0.341237854	1	18	4/4/2013	4	2013	24	27.173	-81.177	30.49	18.55	23.93	73.86	6.85	6.95	101431.68	4.15	14.52	NA	700.8216301	15.08237733	75679.208	3968.674147	1657.402623	0	545.5374376	75 Southern Coastal Plain
0.028458278	0.009747598	1	18	4/15/2013	4	2013	26	27.172	-81.178	34.23	22.37	27.38	69.86	10.05	25.83	101393.94	1.9	18.3	NA	817.5608263	8.086577331	75760.09072	4085.623692	1728.457139	0	426.3093611	75 Southern Coastal Plain
0.00111653	0.626100251	1	18	2/21/2013	2	2013	51	27.173	-81.174	29.56	18.14	23.54	72.24	6.98	0	101668.02	2.04	13.85	NA	486.2290588	33.61537734	75372.31291	4038.594458	1893.3989	63.20394947	493.1447488	75 Southern Coastal Plain
0.009747598	0.006346015	1	18	4/11/2013	4	2013	49	27.171	-81.178	31.64	20.75	25.95	73.05	7.89	0.87	101363.19	5.34	16.19	NA	862.1052491	11.75924026	75784.75901	4175.944777	1804.115533	0	335.5817467	75 Southern Coastal Plain
0.140998543	0.140260653	1	18	3/27/2013	3	2013	11	27.172	-81.176	18.31	0.85	8.92	55.56	4.94	0	102260.3	4.62	0	NA	602.5990065	59.13438814	75523.3054	4171.008389	1925.657344	0	349.8268555	75 Southern Coastal Plain
0.140260653	0.00111653	1	18	3/23/2013	3	2013	14	27.174	-81.182	32.36	18.32	23.93	69.98	8.28	2.08	101200.02	3.2	15.34	NA	1157.535557	29.26758502	76172.82459	3924.623412	1423.647865	130.39753	570.582263	75 Southern Coastal Plain
0.312270345	0.002438058	1	18	5/2/2013	5	2013	47	27.174	-81.182	25.79	19.88	22.5	79.54	4.28	15.48	101274.49	2.75	12.83	NA	1104.726958	19.92337734	76126.31399	3849.058077	1360.38908	152.573299	648.642307	75 Southern Coastal Plain
0.51253523	0.028458278	1	18	4/19/2013	4	2013	40	27.174	-81.177	33.97	21.24	26.92	70.35	9.75	4.14	101490.52	5.42	17.61	NA	685.0852138	10.38481681	75677.16588	3926.496084	1619.454055	0	587.5704363	75 Southern Coastal Plain
0.006346015	0.005429247	1	18	4/8/2013	4	2013	24	27.172	-81.177	30.8	18.09	23.55	73.32	7.41	0	101802.68	3.69	14.44	NA	745.8218064	33.2558	75652.14133	4118.14832	1810.248586	0	397.8087768	75 Southern Coastal Plain
0	1.486849343	2	19	4/14/2006	4	2006	3	32.369	-84.759	28.34	15.91	21.51	65.85	7.27	0	100315.11	3.42	12.12	adult_female	1381.109491	0	63273.05935	6166.52054	970.0750537	3469.834144	174.3145338	65 Southeastern Plains
0.65446363	0.160977821	2	19	6/5/2006	6	2006	5	32.369	-84.759	28.85	20.34	24.54	59.53	9.83	1.61	99596.27	3.56	14.6	adult_female	1392.813776	0	63264.14927	6159.712958	986.4955977	3454.470851	164.6785511	65 Southeastern Plains
0.07395032	0	2	19	5/10/2006	5	2006	3	32.372	-84.756	27.51	20.65	24.36	78.59	5.13	30.77	99689.1	3.53	14.08	adult_female	1182.313036	0	63365.48132	6475.169279	596.9758897	3806.898314	149.6714147	65 Southeastern Plains
0	0.07395032	2	19	5/13/2006	5	2006	2	32.372	-84.757	23.68	12.65	17.97	63.94	5.91	2.33	99743.92	3.66	8.17	adult_female	1195.72602	0	63313.82599	6466.490276	664.2844818	3739.580192	135.5771347	65 Southeastern Plains
1.486849343	0.108758756	2	19	4/13/2006	4	2006	3	32.373	-84.756	26.23	17.78	21.54	61.08	7.74	0	100856.91	1.48	12	adult_female	1089.496756	0	63345.27818	6567.26397	549.3443543	3854.548718	74.0049643	65 Southeastern Plains
0.597951255	0.65446363	2	19	6/6/2006	6	2006	4	32.371	-84.756	27.12	15.28	21.52	58.75	8.64	0	99864.2	3.31	11.2	adult_female	1187.23776	0	63436.15113	6364.885894	604.6046482	3806.838268	123.0683746	65 Southeastern Plains
0	0.08536949	2	19	5/25/2006	5	2006	3	32.37	-84.758	32.02	22.54	27.49	63.39	10.85	0	100078.56	3.1	17.28	adult_female	1329.867649	0	63307.86702	6225.471983	875.9666949	3553.098924	196.002629	65 Southeastern Plains
0.012831479	0	2	19	4/15/2006	4	2006	5	32.37	-84.758	27.99	15.93	21.82	65.96	7.43	0	99765.55	4.95	11.96	adult_female	1316.978768	0	63328.45531	6177.642683	897.2456042	3543.595172	162.4871539	65 Southeastern Plains
0.108758756	1.691805528	2	19	4/8/2006	4	2006	3	32.372	-84.756	23.23	18.15	20.47	82.25	3.31	44.15	99366.98	5.48	10.69	adult_female	1179.544526	0	63340.23026	6479.358965	623.2607925	3780.532754	136.7998447	65 Southeastern Plains
0	0.183434662	2	19	6/22/2006	6	2006	4	32.372	-84.756	35.52	25.05	30.46	55.76	15.72	3.4	100375.28	2.34	20.29	adult_female	1176.957346	0	63364.75651	6480.437355	593.7463786	3810.077552	145.5067818	65 Southeastern Plains
0.601607259	0	2	19	6/27/2006	6	2006	3	32.369	-84.76	33.12	23.61	27.92	67.51	10.2	4.79	99847.21	2.13	18.37	adult_female	1416.374493	0	63264.52433	6079.98545	1061.52596	3400.057171	158.8564883	65 Southeastern Plains
0	0.22159532	2	19	4/27/2006	4	2006	3	32.367	-84.762	22.79	14.67	18.88	73.26	4.59	4.88	99741.61	5.21	8.73	adult_female	1599.715193	0	63153.68327	5944.863137	1315.445665	3179.644802	49.12689775	65 Southeastern Plains
0.183434662	0	2	19	6/19/2006	6	2006	5	32.369	-84.759	31.53	19.01	25.38	62.15	10.27	0	100292.27	2.54	15.27	adult_female	1380.248107	0	63274.66449	6162.873002	971.6932411	3469.189594	175.7414625	65 Southeastern Plains
0	0	2	19	5/6/2006	5	2006	3	32.37	-84.76	26.95	18.16	22.16	71.04	6.27	0	99671.02	2.99	12.55	adult_female	1441.591183	0	63201.22208	6249.780592	976.421133	3443.840943	105.4460693	65 Southeastern Plains
0.08536949	0.35967812	2	19	5/21/2006	5	2006	5	32.373	-84.755	30.48	18.09	24.19	66.26	8.62	0	99956.34	4.57	14.28	adult_female	1064.228084	0	63386.52326	6594.463577	480.3898359	3923.714778	63.52886887	65 Southeastern Plains
0.22159532	0.03468154	2	19	4/25/2006	4	2006	5	32.372	-84.756	29.25	17.53	23.18	69.27	7.18	0	99764.41	3.9	13.39	adult_female	1161.528334	0	63384.8437	6495.224504	558.9374508	3844.804978	142.4909425	65 Southeastern Plains
1.535681802	0	2	19	5/16/2006	5	2006	3	32.37	-84.759	22.31	9.44	15.52	71.42	4.25	0	99828.66	3.85	5.87	adult_female	1381.687774	0	63265.1784	6200.677038	947.2966001	3484.597737	168.3777235	65 Southeastern Plains
0.35967812	1.535681802	2	19	5/17/2006	5	2006	3	32.372	-84.756	21.66	13.46	17.98	67.66	5.21	0	99478.39	4.14	7.56	adult_female	1162.18574	0	63344.61722	6495.835459	605.353284	3798.341464	126.328326	65 Southeastern Plains
0.03468154	0	2	19	4/22/2006	4	2006	3	32.37	-84.758	26.33	19.9	22.63	73.76	5.63	20.98	99892.04	3.99	13.11	adult_female	1321.624877	0	63309.02325	6269.849489	834.6996076	3586.530298	181.3823306	65 Southeastern Plains
0	0.012831479	2	19	4/17/2006	4	2006	4	32.369	-84.761	30.74	17.69	23.32	71.55	7.12	0	99328.38	5.9	14.22	adult_female	1554.094874	0	63141.90299	6087.80625	1191.709947	3259.369765	71.95053017	65 Southeastern Plains
0	0.597951255	2	19	6/18/2006	6	2006	4	32.373	-84.754	31.84	19.52	25.83	62.25	10.82	0	100399.67	3.14	15.68	adult_female	1084.821076	0	63431.71614	6577.247375	441.2715532	3962.537822	89.67627192	65 Southeastern Plains
0	0	2	19	4/21/2006	4	2006	4	32.372	-84.755	29.6	21.08	25.28	67.35	8.49	0	99943.79	3.66	15.34	adult_female	1155.02659	0	63409.49053	6502.188259	524.9996465	3878.731224	146.9369179	65 Southeastern Plains
0.160977821	0	2	19	6/4/2006	6	2006	4	32.372	-84.756	29.54	17.11	23.45	61.78	9.11	0	99596.3	3.27	13.32	adult_female	1224.019648	0	63363.34864	6434.84809	630.7353748	3773.705317	178.5976819	65 Southeastern Plains
0	0	2	19	4/30/2006	4	2006	4	32.368	-84.761	21.01	14.08	17.5	66.74	5.09	0.15	100590.24	6.99	7.55	adult_female	1466.494175	0	63232.84215	6041.381473	1133.831378	3336.559891	162.7242064	65 Southeastern Plains
0	0	2	19	6/3/2006	6	2006	3	32.369	-84.759	29.17	22.43	25.7	70.78	7.66	2.22	99549.38	3.74	15.8	adult_female	1375.061416	0	63280.91838	6155.921553	971.2056383	3471.772525	174.7655772	65 Southeastern Plains
0.52418063	0.477970262	2	20	11/18/2005	11	2005	3	32.452	-84.817	11.21	-0.21	4.59	56.89	3.16	0	101335.95	4.25	0	adult_female	529.2497107	46.82228354	53833.39186	5285.924289	49.59425797	5912.221341	434.3816343	65 Southeastern Plains
0	1.084324507	2	20	11/11/2005	11	2005	6	32.45	-84.814	17.01	4.43	10.65	50.84	5.08	0	100647.05	3.77	0.72	adult_female	242.4627351	0	54192.10737	5647.799872	198.3507718	6154.964999	142.9885024	65 Southeastern Plains
0.477970262	0.713364614	2	20	11/17/2005	11	2005	5	32.451	-84.814	12.36	0.75	6.51	61.42	3.04	0	101175.64	5.75	0	adult_female	224.7066063	0	54200.59503	5658.368097	189.9839623	6151.700522	153.4060337	65 Southeastern Plains
0	1.046237089	2	20	11/27/2005	11	2005	4	32.449	-84.803	21.42	11.34	14.84	87.8	1.7	0.13	100407.86	5.87	6.38	adult_female	252.6616637	0	55153.89728	6641.583207	125.9600607	6107.967911	574.6164634	65 Southeastern Plains
0.713364614	0	2	20	11/15/2005	11	2005	4	32.45	-84.809	26.45	18.55	21.84	75.33	5.12	0	100698.19	4.31	12.5	adult_female	166.3263336	0	54618.34512	6089.671134	179.8906898	6408.180634	288.5390836	65 Southeastern Plains
1.046237089	0.52418063	2	20	11/25/2005	11	2005	7	32.457	-84.818	14.83	5.77	10.31	55.77	4.33	0	100437.85	2.63	0.33	adult_female	565.9858238	0	53480.14315	5033.67193	200.7112833	5311.212747	52.86296851	65 Southeastern Plains
0	0	2	20	11/13/2005	11	2005	5	32.456	-84.817	25.28	12.74	18.26	77.7	4.16	0	101047.67	3.62	9.01	adult_female	639.0741504	0	53646.814	5171.453168	373.3898896	5510.917157	62.3007249	65 Southeastern Plains
0.43662332	0.885800476	2	21	7/2/2005	7	2005	4	32.394	-84.752	31.99	25.92	28.64	74.71	7.79	19.54	99631.66	2.37	18.96	adult_female	370.84922	0	62372.3742	8850.499131	702.4320688	4672.764289	124.9065105	65 Southeastern Plains
0	1.185638395	2	21	6/14/2005	6	2005	3	32.391	-84.753	33.44	25.07	28.69	74.11	8.45	0	99728.99	2.67	19.26	adult_female	412.2062572	0	62417.75552	8566.335652	498.8818863	4768.657956	344.4218567	65 Southeastern Plains
0	0.395771734	2	21	7/14/2005	7	2005	2	32.393	-84.753	30.25	25	27.42	77.16	6.55	16.86	99890.83	3.64	17.63	adult_female	500.7066295	0	62314.31979	8702.947577	670.8639914	4791.122169	174.6918011	65 Southeastern Plains
0	0.43662332	2	21	7/5/2005	7	2005	4	32.391	-84.755	31.76	24.55	28.38	72.79	8.48	0.81	100348.64	3.46	18.15	adult_female	361.8604773	28.13952267	62334.68868	8462.130002	536.893925	4656.288902	316.4270925	65 Southeastern Plains
0.885800476	0.452046756	2	21	7/1/2005	7	2005	7	32.393	-84.752	31.37	24.7	27.75	75.33	7.25	0.03	99718.49	2.67	18.04	adult_female	370.894379	0	62426.1214	8796.423441	619.3525615	4750.581681	203.3769661	65 Southeastern Plains
0.930108027	0	2	21	6/17/2005	6	2005	4	32.392	-84.756	30.47	20.63	25.87	64.41	9.55	0	99477.12	2.97	15.55	adult_female	507.6537954	0	62184.37565	8505.836929	588.8342903	4629.86975	145.2941196	65 Southeastern Plains
0.494944036	0.930108027	2	21	6/24/2005	6	2005	6	32.396	-84.752	30.37	24.36	27.55	65.07	10.1	0	100256.55	3.63	17.36	adult_female	362.9917215	0	62278.54782	9037.321592	706.1337828	4437.083451	57.90225546	65 Southeastern Plains
0	0	2	21	6/16/2005	6	2005	4	32.391	-84.756	31.32	22.4	27.22	64.95	10.15	0	99502.87	3.67	16.86	adult_female	358.3483851	0	62235.39571	8376.565416	527.0013612	4559.133722	279.8201481	65 Southeastern Plains
0.914705732	0.605715748	2	21	6/27/2005	6	2005	3	32.394	-84.751	30.78	25.01	27.65	74.02	7.56	0.44	100203.09	3.12	17.9	adult_female	311.1694	0	62397.87537	8933.646817	684.2233075	4602.72192	145.9805112	65 Southeastern Plains
1.185638395	0	2	21	6/10/2005	6	2005	4	32.396	-84.753	28.86	23.97	25.96	79.4	5.26	15.18	100060.77	4.1	16.42	adult_female	491.0501889	0	62156.7034	8962.668961	581.0976554	4450.653819	63.22307112	65 Southeastern Plains
0.452046756	0.914705732	2	21	6/28/2005	6	2005	3	32.391	-84.752	29.58	24.86	27.33	75.17	6.95	13.3	100292.91	1.75	17.22	adult_female	451.8474621	0	62503.79056	8629.211639	470.1879392	4889.72183	355.4607953	65 Southeastern Plains
0.395771734	0	2	21	7/13/2005	7	2005	4	32.397	-84.748	31.13	25.82	28.59	74.52	7.82	6.06	100055.83	3.44	18.47	adult_female	124.8002837	61.05787734	62506.19581	9113.009333	450.2861371	4151.723772	211.22615	65 Southeastern Plains
0	0	2	21	7/16/2005	7	2005	5	32.394	-84.752	31.34	24.03	27.1	77.8	6.47	3.56	100427.46	2.5	17.69	adult_female	384.3926195	0	62340.67081	8869.957258	745.1627474	4636.877981	86.33226248	65 Southeastern Plains
0	0	2	21	7/11/2005	7	2005	4	32.394	-84.75	28.98	18.5	23.84	83.11	4.21	41.82	99740.88	9.22	13.74	adult_female	207.7211873	0	62521.1411	8870.720668	569.7724176	4642.365996	266.5470852	65 Southeastern Plains
9.50E-05	0	2	21	7/19/2005	7	2005	2	32.397	-84.751	32.44	26.91	29.48	68.5	10.03	1.89	100317.78	0.78	19.67	adult_female	328.3818231	0	62257.35518	9159.247574	695.9886815	4303.164247	2.757356488	65 Southeastern Plains
0.605715748	0.494944036	2	21	6/25/2005	6	2005	6	32.393	-84.748	29.68	20.92	25.23	69.63	7.85	0.03	100169.26	4.47	15.3	adult_female	125.5677831	0	62734.35661	8778.964572	369.5030557	4694.306675	479.9438622	65 Southeastern Plains
0	0	2	21	6/15/2005	6	2005	3	32.398	-84.746	33.14	25.93	29.68	69.57	10.17	0	99645.11	3.91	19.53	adult_female	92.7137	141.2447418	62572.55523	9011.119412	344.3196608	4029.533226	279.8439581	65 Southeastern Plains
2.18335106	1.677886034	2	23	1/21/2006	1	2006	4	32.48	-84.819	22.43	15.42	18.13	83.1	2.78	5.84	100864.79	3.33	8.93	adult_female	572.4972375	13.43421083	52187.0956	4711.367634	629.9449296	2987.445953	212.7761018	65 Southeastern Plains
0	0.568738571	2	23	3/20/2006	3	2006	3	32.483	-84.799	23.32	8.22	12.8	80.27	2.84	2.29	100137.87	5.22	5.77	adult_female	87.45593073	11.5461	53501.61072	6584.608853	103.8055515	4174.249883	403.3942173	65 Southeastern Plains
0	0.000134414	2	23	6/28/2006	6	2006	3	32.48	-84.806	32.14	22.68	27.92	58.62	12.36	0	100291.5	2.54	17.41	adult_female	525.8030915	0	53239.76989	5944.72088	205.341786	3860.708634	324.0473113	65 Southeastern Plains
0	1.020352049	2	23	4/27/2006	4	2006	3	32.481	-84.8	22.8	14.59	18.81	73.08	4.6	5.49	99781.75	5.33	8.69	adult_female	18.2201	11.78258281	53623.7867	6507.860752	42.30544412	4259.648851	213.0005544	65 Southeastern Plains
0.584511707	0	2	23	4/28/2006	4	2006	6	32.487	-84.807	23.67	10.01	16.53	59.57	6.32	0	100323.39	2.24	6.84	adult_female	672.2462763	0	52632.85086	5807.375292	559.8642539	3292.519802	88.1000539	65 Southeastern Plains
0.000134414	1.104465948	2	23	6/22/2006	6	2006	2	32.48	-84.81	35.59	25.04	30.58	55.26	16.02	4.83	100445.37	2.47	20.32	adult_female	931.4318109	0	52912.46969	5535.921702	47.2597775	3547.241945	406.1581613	65 Southeastern Plains
1.677886034	9.50E-05	2	23	12/24/2005	12	2005	7	32.482	-84.809	13.7	1.86	6.26	75.43	1.83	0.14	100106.67	4.11	0	adult_female	803.9331	0	52902.71603	5656.924382	175.4884941	3524.108009	415.6830801	65 Southeastern Plains
0	0.000134414	2	23	11/13/2005	11	2005	2	32.489	-84.81	25.18	12.76	18.2	77.67	4.14	0	100918.05	3.62	8.97	adult_female	979.9741319	0	52301.93529	5581.742135	277.0772605	2973.979893	40.53528922	65 Southeastern Plains
0.000134414	0	2	23	2/10/2006	2	2006	3	32.48	-84.805	12.59	0.98	5.89	57.09	3.24	0	100911.06	2.3	0	adult_female	427.8929899	0	53299.43419	6038.244175	281.6160531	3919.825286	225.5553029	65 Southeastern Plains
0.568738571	0.000134414	2	23	2/17/2006	2	2006	5	32.482	-84.805	18.22	9.7	13.95	76.12	2.98	0	100904.02	3.04	3.96	adult_female	401.3655	0	53219.78546	6061.841796	408.1306761	3843.472194	164.4136376	65 Southeastern Plains
0.000134414	0.630162067	2	23	11/10/2005	11	2005	3	32.484	-84.796	21.16	15.63	18.88	64.17	5.84	0	100285.31	4.95	8.4	adult_female	341.9849	0	53645.07225	6666.271184	349.122706	4355.153779	538.6173025	65 Southeastern Plains
0	2.18335106	2	23	1/22/2006	1	2006	3	32.483	-84.803	25.04	15.65	19.28	84.29	2.94	0.56	100983.56	3.65	10.34	adult_female	227.077709	0	53248.61621	6223.33685	253.5395391	3889.351167	61.5981345	65 Southeastern Plains
1.104465948	0.584511707	2	23	5/1/2006	5	2006	3	32.476	-84.808	21.31	13.43	17.13	67.89	4.94	1.89	100674.43	3.23	7.37	adult_female	821.8757899	0	53367.02798	5803.729274	192.3627357	4038.888177	292.5301368	65 Southeastern Plains
1.020352049	0.661690837	2	23	3/24/2006	3	2006	3	32.477	-84.806	13.67	4.88	9.19	65.19	3.14	0	100396.35	5.71	0	adult_female	669.1943075	13.90163496	53434.50119	5931.237836	43.47911998	4068.956069	416.4237045	65 Southeastern Plains
0	0	2	23	11/15/2005	11	2005	2	32.483	-84.799	26.35	18.47	21.76	75.36	5.09	0	100572.46	4.29	12.41	adult_female	65.01566668	0	53491.76385	6564.652365	84.48535255	4161.4574	381.2021009	65 Southeastern Plains
0.661690837	0	2	23	3/22/2006	3	2006	4	32.475	-84.797	17.92	3.83	10.5	67.85	3.33	0	100197.92	5.32	0.88	adult_female	700.2120101	5.667800002	54258.37829	6780.66213	440.3762235	4878.757536	147.5231567	65 Southeastern Plains
9.50E-05	0.711111858	2	23	12/9/2005	12	2005	3	32.479	-84.807	9.03	2.52	6.45	78.53	1.66	4.84	101067.6	4.23	0	adult_female	607.166286	0	53200.24291	5869.739039	136.6820616	3823.069991	406.8476466	65 Southeastern Plains
0.711111858	0	2	23	11/29/2005	11	2005	3	32.478	-84.796	19.56	12.79	17.05	80.96	2.6	24.11	99677.68	4.4	6.18	adult_female	505.9455747	0	54127.5838	6918.238105	439.9869472	4762.816512	242.6381858	65 Southeastern Plains
0.470888156	0.240194871	2	24	3/2/2005	3	2005	7	32.404	-84.749	9.92	-1.73	3.35	57.97	2.76	0	100433.64	4.7	0	adult_female	726.3661943	0	62042.24663	9432.928764	202.5466466	3463.37803	81.2692927	65 Southeastern Plains
0.692812912	1.047265877	2	24	3/30/2005	3	2005	5	32.405	-84.746	24.27	11.38	17.21	64.01	5.73	0	99880.87	2.64	7.82	adult_female	760.8582069	0	62197.69749	9242.184161	32.92025466	3292.646118	138.1735763	65 Southeastern Plains
1.047265877	0.483864373	2	24	3/24/2005	3	2005	3	32.399	-84.747	21.45	9.14	15.22	70.23	4.27	0	99943.3	3.07	5.29	adult_female	161.732057	114.8567672	62494.76632	9083.196899	415.0950805	3992.464537	201.0467235	65 Southeastern Plains
0.483864373	0	2	24	3/14/2005	3	2005	4	32.403	-84.742	21.92	14.55	18.51	78.65	3.67	0.34	99410.98	4.33	8.23	adult_female	539.5557012	0	62624.41664	8829.753023	110.3664182	3473.33531	80.2014245	65 Southeastern Plains
0	0.470888156	2	24	3/10/2005	3	2005	4	32.402	-84.742	12.82	6.1	8.58	62.5	3.28	0	99792.67	2.52	0	adult_female	517.8030558	15.26577734	62672.25103	8785.251293	63.22487116	3504.653514	50.38482023	65 Southeastern Plains
1.002218169	0.000134414	2	25	7/11/2004	7	2004	3	32.5	-84.782	34.03	24.81	29.3	61.25	12.67	0	100470.91	2.66	19.42	adult_female	2006.701912	10.77319327	53690.96477	5608.01585	837.1737066	5171.326262	305.5260472	65 Southeastern Plains
0.233010716	0.425002272	2	25	6/14/2004	6	2004	7	32.497	-84.773	29.75	23.9	27.09	79.05	5.93	32.61	100032.23	3.31	16.83	adult_female	1513.431933	21.2268	54528.03735	5979.096663	1.050525697	4392.243773	151.1068195	65 Southeastern Plains
0.669135967	0.233010716	2	25	6/17/2004	6	2004	6	32.5	-84.774	32.21	26.06	29.24	70.01	9.56	3.52	100489.26	2.01	19.14	adult_female	1866.738203	0	54259.74071	5630.31416	117.8536731	4554.448203	475.3451331	65 Southeastern Plains
0.425002272	0.304048726	2	25	6/11/2004	6	2004	3	32.495	-84.779	32.44	25.15	28.72	68.15	10	0.03	99962.38	3.05	18.8	adult_female	1443.392841	0	54183.64407	6143.479694	540.9554204	4919.342183	40.75925648	65 Southeastern Plains
0	0	2	25	5/30/2004	5	2004	3	32.498	-84.778	31.83	22.1	27.14	72.77	8	0	99873.41	4.02	16.97	adult_female	1694.982095	0	54133.3507	5852.489864	418.5216178	4815.439734	251.5111597	65 Southeastern Plains
0.313539156	0	2	25	6/2/2004	6	2004	5	32.496	-84.778	30.28	19.76	24.89	73.21	7.26	1.56	99996.51	2.42	15.02	adult_female	1474.341276	0	54259.21383	6081.085336	401.5990193	4782.531878	38.03066732	65 Southeastern Plains
0	0.002830694	2	25	6/7/2004	6	2004	3	32.499	-84.774	28.63	23.23	25.92	69.01	7.96	3.98	100172.55	2.15	15.93	adult_female	1756.886355	0	54303.64309	5749.521565	138.997579	4555.607382	348.9520102	65 Southeastern Plains
0.304048726	0	2	25	6/10/2004	6	2004	5	32.498	-84.775	30.69	23.43	26.83	74.15	7.34	2.55	100091.3	1.18	17.06	adult_female	1641.713431	7.936500006	54367.3284	5871.274453	136.2648991	4537.042455	227.7143902	65 Southeastern Plains
0	0	2	25	6/9/2004	6	2004	3	32.497	-84.776	29.11	23.56	26.27	72.19	7.34	0.27	100419.37	1.86	16.33	adult_female	1564.536508	34.79821271	54303.06534	5964.935971	276.3015368	4665.775481	114.6411362	65 Southeastern Plains
0	0	2	25	6/8/2004	6	2004	4	32.499	-84.776	29.2	22.98	25.95	67.19	8.48	4.54	100466.38	1.78	16.09	adult_female	1836.36238	0	54125.27032	5693.058882	328.6973788	4747.478172	386.6479181	65 Southeastern Plains
0.220437959	0.669135967	2	25	6/22/2004	6	2004	6	32.495	-84.778	31.58	24.68	27.9	72.66	8.19	3.86	99787.5	3.17	18.13	adult_female	1431.509873	0	54270.49748	6131.075714	417.5888081	4796.590471	1.947567471	65 Southeastern Plains
0.687362462	0.220437959	2	25	6/27/2004	6	2004	5	32.497	-84.775	30.27	23.23	26.55	71.91	7.73	8.07	100304.72	2.82	16.75	adult_female	1556.965135	32.86267733	54395.22569	5965.548546	160.5058134	4551.799977	125.2490837	65 Southeastern Plains
0.000134414	0.687362462	2	25	7/8/2004	7	2004	5	32.498	-84.774	31.86	25.47	28.58	69.48	9.51	18.12	99958.48	2.7	18.67	adult_female	1645.330144	0.950800006	54390.04881	5859.026961	99.41654886	4502.472719	252.0529066	65 Southeastern Plains
0	0.354818117	2	25	5/29/2004	5	2004	2	32.496	-84.779	30.02	23.8	26.99	72.22	7.85	0.35	99842.19	3.08	16.91	adult_female	1459.939996	0	54219.5574	6110.491249	471.629144	4850.750286	29.13160325	65 Southeastern Plains
0.31042477	1.002218169	2	25	7/17/2004	7	2004	4	32.495	-84.775	31.19	24.86	27.41	72.01	7.89	13.48	99579.05	3.63	18.02	adult_female	1328.648252	10.06322267	54549.49325	6193.777322	107.719271	4486.568099	80.30330269	65 Southeastern Plains
0.984670608	0.313539156	2	25	6/3/2004	6	2004	5	32.497	-84.776	28.27	20.63	24.82	75.4	6.26	1.87	100274.04	2.98	14.45	adult_female	1620.587092	67.61792267	54303.88453	5904.515917	237.777221	4633.045972	176.3576896	65 Southeastern Plains
0.002830694	0.984670608	2	25	6/6/2004	6	2004	5	32.496	-84.775	31.02	22.56	26.53	63.38	10.07	0	99977.98	2.53	16.79	adult_female	1470.308177	0	54411.8632	6053.91058	194.7932036	4579.137085	28.90169186	65 Southeastern Plains
0	0.273554826	2	26	9/4/2004	9	2004	4	32.377	-84.76	30.37	23.41	26.32	71.14	7.85	0	100173.19	3.94	16.89	adult_female	769.3322774	14.9205	62725.11478	6999.639447	769.4912966	3503.490065	141.1401463	65 Southeastern Plains
0.637804849	0	2	26	7/31/2004	7	2004	4	32.382	-84.763	31.69	25.38	28	74.62	7.61	0	99998.1	2.31	18.54	adult_female	562.0838877	0	62175.12191	7231.92839	636.7815901	3486.88605	134.3439563	65 Southeastern Plains
0.273554826	1.786305662	2	26	8/30/2004	8	2004	3	32.37	-84.768	31.28	25.64	27.95	68.95	9.01	1.3	99881.9	1.41	18.46	adult_female	1564.508272	0	62570.88606	5993.030765	1092.811085	2684.66621	166.8006023	65 Southeastern Plains
2.078256437	1.171661432	2	26	8/21/2004	8	2004	4	32.378	-84.757	29.11	24.39	26.65	76.59	6.35	10.6	100163.23	3.74	16.75	adult_female	504.3942183	0	62890.41421	7174.98833	413.7363855	3851.548542	15.05211536	65 Southeastern Plains
0.758184523	0	2	26	9/25/2004	9	2004	3	32.376	-84.762	27.51	19.08	23.33	72.63	6.28	0.02	100151.9	4.31	13.3	adult_female	938.5171426	0	62689.0862	6833.808391	942.2909375	3347.33863	20.23928503	65 Southeastern Plains
0	0.496082177	2	26	9/19/2004	9	2004	3	32.373	-84.757	25.17	16.71	20.8	68.59	6.09	0	100196.73	4.89	10.94	adult_female	1090.021836	0	63199.69067	6580.409422	709.8820079	3694.648851	5.69469474	65 Southeastern Plains
0.831854166	3.344756402	2	26	7/6/2004	7	2004	5	32.377	-84.76	32.92	25.94	29.63	66.63	10.88	0.56	100317.68	3.01	19.43	adult_female	681.5841945	1.719900001	62758.96488	7062.221521	668.1989293	3599.135791	54.82494539	65 Southeastern Plains
1.331683443	0.637804849	2	26	8/2/2004	8	2004	4	32.373	-84.764	32.67	26.84	29.36	69.1	9.8	0.14	99804.35	1.57	19.75	adult_female	1329.069902	0	62677.13861	6449.46541	1204.536885	3056.24078	26.87804635	65 Southeastern Plains
0	1.331683443	2	26	8/5/2004	8	2004	4	32.377	-84.765	33.78	24.48	29.39	66.68	11.38	0	99492.21	3.82	19.13	adult_female	982.6966845	0	62375.98772	6737.02863	890.3200727	3129.901647	163.8641243	65 Southeastern Plains
1.171661432	0	2	26	8/15/2004	8	2004	3	32.374	-84.768	31.03	19.77	24.65	67.81	8.13	0	100456.46	1.52	15.4	adult_female	1395.862885	0	62332.34272	6325.545998	873.0282506	2784.432495	300.9579335	65 Southeastern Plains
0	1.439938051	2	26	7/30/2004	7	2004	3	32.373	-84.763	31.48	24.72	27.72	75.3	7.36	0.49	99926.48	3.83	18.1	adult_female	1279.461238	8.788799997	62738.80964	6517.816861	1224.448598	3138.894368	14.40827451	65 Southeastern Plains
1.786305662	2.078256437	2	26	8/24/2004	8	2004	5	32.374	-84.76	31.44	23.7	27.5	67.28	9.55	2.45	100160.61	0.82	17.57	adult_female	1031.846687	0	62951.67712	6698.275874	864.3281959	3501.058579	144.2604017	65 Southeastern Plains
0	0.758184523	2	26	9/30/2004	9	2004	2	32.373	-84.761	27.56	18.07	22.71	68.16	7.06	0.02	99976.63	2.04	12.81	adult_female	1178.68419	0	62947.4246	6570.697264	1006.564943	3390.869084	180.610441	65 Southeastern Plains
0.496082177	0	2	26	9/6/2004	9	2004	6	32.372	-84.76	27.63	21.85	23.88	83.44	3.73	4.63	99225.34	10.62	14.74	adult_female	1295.761421	0	63029.86551	6443.242976	1017.197394	3386.473718	74.95191031	65 Southeastern Plains
3.344756402	9.50E-05	2	26	6/25/2004	6	2004	3	32.369	-84.776	29.68	23.8	27.04	74.24	7.2	19.06	100391.64	3.95	16.74	adult_female	895.273155	0	61947.90099	5370.095202	371.1113259	1900.351893	321.2527465	65 Southeastern Plains
0.000134414	0.831854166	2	26	7/14/2004	7	2004	4	32.376	-84.758	34.48	25.18	29.53	67.41	11.32	4.18	99759.63	4.11	19.83	adult_female	822.4036275	0	63014.32189	6860.533158	624.8662772	3712.086037	78.55749511	65 Southeastern Plains
1.439938051	0.444872476	2	26	7/27/2004	7	2004	3	32.377	-84.762	30.05	25.01	27.33	78.01	6.28	4.05	100037.65	1.81	17.53	adult_female	819.32607	0	62574.08722	6918.731257	884.6915735	3361.024715	55.89670126	65 Southeastern Plains
0.444872476	0.000134414	2	26	7/21/2004	7	2004	6	32.374	-84.762	32.74	21.85	27.33	57.45	12.4	0.02	100039.92	2.18	17.3	adult_female	1123.605262	0	62814.33951	6662.758986	1039.243736	3311.028631	68.30313058	65 Southeastern Plains
2.602805611	1.367871416	2	27	10/15/2004	10	2004	6	32.372	-84.777	18.88	9.37	15.07	67.66	4.21	2.65	99269.41	5.31	4.12	adult_female	733.2756171	0	61782.09792	5496.950971	249.0005084	1885.375589	311.7424916	65 Southeastern Plains
0.589259383	1.986666867	2	27	7/13/2004	7	2004	5	32.382	-84.777	32.55	23.97	28.29	68.74	9.67	1.05	100044.58	3.01	18.26	adult_female	843.9560562	0	61125.6795	6231.228352	349.6451265	2362.568378	503.2561316	65 Southeastern Plains
1.175599229	0.782871603	2	27	8/8/2004	8	2004	7	32.379	-84.772	31.19	20.41	24.97	57.5	10.75	0	100315.47	3.6	15.8	adult_female	1159.016062	23.2997	61732.13866	6404.877173	245.5408592	2623.245122	191.3712814	65 Southeastern Plains
1.586079071	1.175599229	2	27	8/11/2004	8	2004	6	32.38	-84.78	29.36	23.09	26.01	74.01	6.84	1.21	100061.09	2.04	16.23	adult_female	508.6616366	8.20337733	61010.72985	5896.078055	416.1616071	2026.164022	208.5330297	65 Southeastern Plains
0.567564916	1.132748285	2	27	7/27/2004	7	2004	3	32.377	-84.777	30.11	25.04	27.36	77.94	6.32	3.71	100086.77	1.8	17.57	adult_female	590.0067476	1.048800003	61438.03697	5845.79988	5.896997727	2040.165875	434.9268867	65 Southeastern Plains
3.475586814	1.265653228	2	27	8/14/2004	8	2004	6	32.382	-84.779	27.44	17.38	21.99	68.09	6.71	0	100320.66	2.68	12.41	adult_female	703.177555	0	60986.04157	6085.362733	456.8109533	2214.485543	322.8317943	65 Southeastern Plains
2.003616371	0.567564916	2	27	8/1/2004	8	2004	4	32.37	-84.77	31.59	26.35	28.85	69.6	9.34	1.14	100075.89	1.51	18.97	adult_female	1380.21344	0	62412.90176	5814.033974	902.0294189	2470.271163	205.8856179	65 Southeastern Plains
1.670261602	1.586079071	2	27	8/12/2004	8	2004	6	32.378	-84.779	28.2	23.61	25.79	75.94	6.2	10.42	99863.07	2.56	15.91	adult_female	490.324744	0	61199.64933	5840.008286	230.1300229	1987.757002	280.146	65 Southeastern Plains
1.265653228	1.670261602	2	27	8/13/2004	8	2004	4	32.38	-84.78	27.39	20.1	23.88	69.2	7.18	0.93	100032.16	2.65	13.75	adult_female	487.1557958	0	61025.19865	5874.723135	401.9908979	2005.631805	200.4695389	65 Southeastern Plains
0.670300554	2.602805611	2	27	10/21/2004	10	2004	3	32.362	-84.772	26.92	20.86	24.41	74.01	6.07	0.02	99888.86	1.27	13.89	adult_female	1686.411132	0	62657.347	5094.250105	954.6716972	2328.816863	84.24331342	65 Southeastern Plains
1.584309272	0.670300554	2	27	10/24/2004	10	2004	4	32.363	-84.773	27.25	17.12	20.71	80.44	3.93	5.65	99905.75	2.99	12.19	adult_female	1569.417439	0	62558.74565	5139.920527	858.5111057	2258.148228	6.791302032	65 Southeastern Plains
1.367871416	0.366729445	2	27	10/11/2004	10	2004	3	32.374	-84.777	26.29	19.08	22.5	81.63	4.04	1.14	99918.19	4.93	12.69	adult_female	579.1751286	1.129622666	61594.35442	5592.50263	105.6192695	1873.064496	423.9789106	65 Southeastern Plains
4.022630597	0	2	27	7/9/2004	7	2004	4	32.362	-84.767	31.04	25.19	28.19	69.1	9.22	0	100280.21	2.11	18.12	adult_female	2036.248583	0	63091.37458	5335.593636	1403.392263	2807.239194	396.5097284	65 Southeastern Plains
1.986666867	4.022630597	2	27	7/11/2004	7	2004	6	32.375	-84.777	34.07	25.06	29.44	61.42	12.69	0	100564.95	2.43	19.57	adult_female	589.3868	0	61527.28631	5737.039231	85.50338544	1970.182381	421.731123	65 Southeastern Plains
0	1.598347649	2	27	11/13/2004	11	2004	3	32.37	-84.776	21.01	13.33	17.64	80.16	3.12	0.02	100510.53	4.1	7.17	adult_female	807.5067902	0	61863.64645	5413.501352	304.7320476	1874.998873	320.3385116	65 Southeastern Plains
0.000134414	0	2	27	11/15/2004	11	2004	3	32.369	-84.772	16.45	2.92	8.84	62.52	3.54	0	101955.64	5.04	0	adult_female	1225.058775	0	62280.4205	5589.652148	723.0827053	2246.992204	13.8196876	65 Southeastern Plains
2.253832821	0.000134414	2	27	11/17/2004	11	2004	4	32.377	-84.778	19.89	9.76	14.18	52.43	6.07	0	101211.78	2.3	4.83	adult_female	485.6007345	0	61278.88346	5809.969641	152.9895437	1972.006935	305.5460823	65 Southeastern Plains
0	2.253832821	2	27	11/23/2004	11	2004	4	32.372	-84.775	23.96	18.36	21.18	83.2	3.29	17.13	99942.75	3.65	11.16	adult_female	852.4181266	0	61895.12753	5588.524993	374.9124777	2011.62836	181.2747852	65 Southeastern Plains
0.389665365	0	2	27	11/25/2004	11	2004	4	32.355	-84.775	18.57	8.07	12.84	80.02	2.03	0.22	99504.92	6.48	3.32	adult_female	1541.029369	0	62818.31557	4333.279171	1400.924202	2297.376518	35.96903114	65 Southeastern Plains
0	0.389665365	2	27	12/3/2004	12	2004	3	32.372	-84.767	13.5	1.64	7.33	69.47	2.71	0	100466.06	2.84	0	adult_female	1526.075495	0	62512.69177	6219.413962	1079.688504	2801.383989	111.4310563	65 Southeastern Plains
1.132748285	0	2	27	7/26/2004	7	2004	4	32.375	-84.778	31.09	26.06	28.43	74.73	7.64	26.73	100284.06	2.37	18.57	adult_female	532.4162	0	61492.11613	5673.178171	35.30523554	1903.015515	435.8480076	65 Southeastern Plains
0.702332476	1.326966282	2	27	9/29/2004	9	2004	5	32.365	-84.774	26.86	18.63	22.38	73.68	5.65	0.04	99865.98	3	12.74	adult_female	1328.338032	0	62331.769	5152.451263	646.2793013	2075.357618	211.2146834	65 Southeastern Plains
0.436844301	0	2	27	8/3/2004	8	2004	5	32.361	-84.77	34.07	26.63	29.83	62.96	12.35	0.05	99576.12	1.74	20.35	adult_female	1901.306102	0	62868.46769	5112.369813	1167.076945	2521.132498	257.0759356	65 Southeastern Plains
1.301247311	0.436844301	2	27	8/4/2004	8	2004	4	32.372	-84.776	34.83	25.89	30.29	58.2	14.36	1.08	99688.79	1.51	20.36	adult_female	705.3166016	0	61741.99021	5572.259742	232.8374071	1921.935957	304.3893758	65 Southeastern Plains
0.859269465	1.584309272	2	27	10/26/2004	10	2004	4	32.377	-84.773	26.57	19.9	23.51	69.37	6.82	0.08	100384.17	1.67	13.24	adult_female	993.4275375	0	61758.40565	6161.396104	315.1005831	2415.081256	111.4151213	65 Southeastern Plains
0.031460167	0.859269465	2	27	11/1/2004	11	2004	5	32.36	-84.77	28.76	19.54	23.77	77.44	5.47	0.01	100227.83	3.55	14.15	adult_female	1992.55002	0	62955.53839	5111.58954	1255.560049	2599.516985	315.6490005	65 Southeastern Plains
1.598347649	0.031460167	2	27	11/12/2004	11	2004	4	32.367	-84.767	22.57	16.5	18.49	85.69	2.46	15	100087.14	3.28	9.53	adult_female	1766.426373	0	62821.67587	5764.332309	1250.348113	2725.179183	84.95711224	65 Southeastern Plains
0.782871603	1.301247311	2	27	8/5/2004	8	2004	6	32.375	-84.771	33.79	24.47	29.4	66.68	11.39	0	99512.08	3.81	19.13	adult_female	1130.725145	0	61970.65505	6152.495565	535.6907405	2485.096018	102.3901423	65 Southeastern Plains
0	0.154516383	2	27	9/1/2004	9	2004	4	32.386	-84.786	29.75	24.54	27	74.71	6.96	9.6	100507.97	1.61	17.15	adult_female	608.8538981	6.616800003	60133.5581	5974.100001	312.5259399	1722.787003	327.955764	65 Southeastern Plains
0.003606719	0	2	27	9/4/2004	9	2004	6	32.365	-84.771	30.39	23.43	26.34	71.1	7.87	0	100197.92	3.89	16.91	adult_female	1575.052734	0	62607.78404	5341.879724	941.8026591	2373.391068	73.55619415	65 Southeastern Plains
2.187763778	0.003606719	2	27	9/5/2004	9	2004	5	32.372	-84.776	31.21	23.44	27.13	71.94	8.07	0	99965.94	5.7	17.32	adult_female	749.4329922	0	61784.69875	5593.552239	277.0081112	1958.868286	261.4121603	65 Southeastern Plains
1.303607934	2.187763778	2	27	9/10/2004	9	2004	4	32.363	-84.774	31.23	22.98	27.15	68.17	8.92	0.11	100306.33	1.79	17.11	adult_female	1519.135758	0	62455.00715	4970.189033	756.4013909	2115.631454	117.0659895	65 Southeastern Plains
3.25762475	1.303607934	2	27	9/12/2004	9	2004	3	32.363	-84.778	28.49	23.11	25.21	78.06	5.55	0.91	100344.89	4.02	15.8	adult_female	1316.758147	0	62134.15821	4713.638485	498.121897	1761.663519	468.3684579	65 Southeastern Plains
9.50E-05	3.25762475	2	27	9/18/2004	9	2004	4	32.37	-84.772	27.94	18.63	23.17	71.51	6.67	0.09	99877.23	3.78	13.28	adult_female	1169.321219	0	62214.68028	5663.157346	682.6130663	2248.555444	8.452646124	65 Southeastern Plains
0	2.003616371	2	27	8/2/2004	8	2004	3	32.368	-84.776	32.7	26.85	29.38	69.09	9.82	0.13	99838.91	1.57	19.77	adult_female	1018.754198	0	62063.26947	5298.413923	452.3215017	1938.240073	322.3091788	65 Southeastern Plains
0.000134414	0.016432135	2	27	8/18/2004	8	2004	3	32.367	-84.772	31.57	22.96	27.21	64.2	10.34	0	100181.59	2.55	17.26	adult_female	1369.432198	0	62418.52368	5436.703106	803.6078239	2268.071795	49.12451057	65 Southeastern Plains
3.415523906	0.000134414	2	27	8/21/2004	8	2004	3	32.367	-84.768	29.11	24.39	26.66	76.58	6.36	11.02	100189.13	3.68	16.75	adult_female	1657.85887	0	62711.48052	5760.802944	1152.971209	2641.842292	15.01963139	65 Southeastern Plains
0.461738975	3.415523906	2	27	8/22/2004	8	2004	5	32.386	-84.785	29.92	23.99	26.46	75.75	6.58	0.06	100202.88	2.35	16.95	adult_female	619.2870552	5.114922666	60303.27074	6021.029778	161.9041087	1868.477763	296.4574265	65 Southeastern Plains
0	0.461738975	2	27	8/25/2004	8	2004	5	32.359	-84.773	30.86	25.41	27.96	71.11	8.48	0.17	100378.38	2.8	18.13	adult_female	1952.698198	0	62802.0067	4797.264667	1157.701385	2368.056058	61.53772281	65 Southeastern Plains
0	0	2	27	8/26/2004	8	2004	4	32.378	-84.784	30.99	24.99	27.35	72.64	7.83	0.72	100540.66	2.81	17.99	adult_female	126.939259	6.4285	60853.44582	5488.637186	592.9248448	1617.659888	147.0071766	65 Southeastern Plains
0.154516383	0	2	27	8/28/2004	8	2004	6	32.374	-84.774	31.96	26.31	28.71	67.61	9.88	1.41	100151.52	1.55	19.13	adult_female	891.927	0	61828.29788	5881.465304	393.380216	2205.381246	120.4956618	65 Southeastern Plains
1.170147162	0.589259383	2	27	7/22/2004	7	2004	5	32.369	-84.778	33.42	23.19	28.3	57.79	12.91	0	100003.32	2.39	18.3	adult_female	816.8750911	0	61850.94068	5189.6483	235.0228523	1731.829065	507.2750696	65 Southeastern Plains
0	1.170147162	2	27	7/25/2004	7	2004	4	32.375	-84.774	33.5	26.53	29.83	68.94	10.37	0.63	100277.62	3.06	20.02	adult_female	892.4859367	0	61773.97048	5972.859105	343.445907	2259.125922	119.3326687	65 Southeastern Plains
0.887403834	9.50E-05	2	27	9/19/2004	9	2004	3	32.363	-84.77	25.21	16.72	20.82	68.58	6.1	0	100231.64	4.82	10.96	adult_female	1794.586367	0	62801.62174	5250.567666	1104.050866	2501.751691	147.644433	65 Southeastern Plains
1.326966282	0.887403834	2	27	9/21/2004	9	2004	7	32.36	-84.773	23.93	14.27	18.7	77.25	3.95	0.03	100644.16	5.3	9.1	adult_female	1847.542582	0	62741.17411	4893.691268	1066.900878	2345.735381	47.72419617	65 Southeastern Plains
0.366729445	0.702332476	2	27	10/10/2004	10	2004	5	32.371	-84.773	25.06	20.35	22.42	83.94	3.33	1.34	100008.91	5.53	12.7	adult_female	1063.638985	0	62088.10432	5747.286176	591.5859949	2230.881738	40.4149228	65 Southeastern Plains
0.016432135	3.475586814	2	27	8/16/2004	8	2004	5	32.373	-84.777	30.02	23.8	26.66	76.18	6.52	0	100549.68	2.61	16.91	adult_female	605.4873863	28.86232267	61627.30274	5586.352012	133.5692579	1881.604425	396.7001695	65 Southeastern Plains
0.340393395	0.843561791	3	42	4/6/2009	4	2009	13	32.482	-84.779	25.71	9.52	15.77	75.38	3.08	2.76	99402.95	8.07	7.61	sub_male	253.1302	0	55054.09087	7532.800402	266.5833253	4928.259582	50.00898564	65 Southeastern Plains
0.684929158	0.340393395	3	42	4/7/2009	4	2009	14	32.482	-84.779	8.76	4.9	6.83	67.75	2.47	0.1	100061.46	7.84	0	sub_male	259.3626	0	55022.48954	7486.882131	318.6102385	4920.885085	92.47836481	65 Southeastern Plains
0.551666945	0.684929158	3	42	4/8/2009	4	2009	13	32.489	-84.771	17.02	0.82	7.8	62.67	3.68	0	100205.34	5.26	0	sub_male	559.2148659	49.98867734	55252.23745	6922.284239	164.2268433	4076.626692	108.255435	65 Southeastern Plains
1.241876336	0.370003055	3	42	7/8/2009	7	2009	12	32.505	-84.78	29.75	23.8	26.76	74.63	7.06	1.52	99480.73	2.81	16.78	sub_male	2203.40731	0	53502.70642	5058.084511	736.1398938	5198.668942	375.4873228	65 Southeastern Plains
0.446152219	1.241876336	3	42	7/9/2009	7	2009	7	32.493	-84.775	31.98	23.65	27.31	70.06	8.88	3.87	99837.9	1.44	17.82	sub_male	1145.087087	0	54622.11093	6379.083632	127.5722024	4507.619087	269.4990388	65 Southeastern Plains
0.713347286	0.446152219	3	42	7/10/2009	7	2009	10	32.488	-84.777	31.08	23.27	26.53	70.07	8.23	0.14	100476.66	2.38	17.18	sub_male	677.2310754	0	54776.79282	6918.505364	445.4117863	4686.450492	58.00840096	65 Southeastern Plains
0.843561791	0.826610601	3	42	4/5/2009	4	2009	14	32.488	-84.774	23.4	13.45	16.4	79.61	2.89	9.61	99783.98	3.36	8.43	sub_male	540.7551446	12.71909999	55082.44879	6983.489452	111.9696384	4347.424087	43.38042721	65 Southeastern Plains
0.275844594	0.13957183	3	42	7/12/2009	7	2009	10	32.482	-84.782	32.93	23.92	28.46	63.58	11.49	0	100458.98	2.48	18.43	sub_male	455.7363194	0	54920.95456	7481.617852	214.6505276	5137.869508	75.31680241	65 Southeastern Plains
0.637725172	0.275844594	3	42	7/13/2009	7	2009	11	32.485	-84.779	32.83	24.33	28.56	64.72	10.9	5.84	100031.5	3.34	18.58	sub_male	401.8561702	0	54854.57981	7239.180118	591.8289298	4883.49365	337.032028	65 Southeastern Plains
0.461906306	0.637725172	3	42	7/14/2009	7	2009	11	32.494	-84.776	33.93	25.74	29.29	67.85	10.45	8.64	99937.6	1.82	19.84	sub_male	1275.829038	50.68854017	54477.3846	6256.392753	235.5829603	4613.825953	169.9709533	65 Southeastern Plains
0.13957183	0.713347286	3	42	7/11/2009	7	2009	10	32.481	-84.78	32.33	22.63	27.03	64.95	10.37	0.12	100687.42	2.5	17.48	sub_male	332.1831683	0	55083.42129	7621.170109	132.6747617	5014.674393	37.067983	65 Southeastern Plains
0.015594394	0.551666945	3	42	4/9/2009	4	2009	7	32.497	-84.772	22.67	8.7	14.38	73.6	3.74	0	99891.82	5.79	5.68	sub_male	1512.056233	0	54625.24057	5966.658458	134.7740434	4262.914287	111.0530032	65 Southeastern Plains
0.028072089	0.015594394	3	42	4/10/2009	4	2009	9	32.497	-84.772	25.92	13.55	19.03	78.96	4.08	0	99876.08	6.75	9.74	sub_male	1510.968065	0	54632.93193	5967.382425	144.3191813	4253.55143	109.0659004	65 Southeastern Plains
0.431289275	0.288136102	3	42	3/28/2009	3	2009	12	32.488	-84.77	22.39	16.45	19.05	90.44	1.65	92.56	99122.2	4.49	9.42	sub_male	484.4594521	0	55347.06142	6993.194468	228.1246924	4007.134132	47.90497585	65 Southeastern Plains
0.196708743	0.461906306	3	42	7/15/2009	7	2009	9	32.495	-84.776	33.03	26.33	29.45	70.02	9.75	7.6	100253.45	2.23	19.68	sub_male	1333.144761	21.6908	54436.27677	6199.656573	253.0763709	4631.497522	112.7755841	65 Southeastern Plains
1.138978398	0.888553626	3	42	3/30/2009	3	2009	13	32.482	-84.778	18.98	4.79	11.21	65.68	3.95	0.17	100120.03	2.77	1.89	sub_male	142.5099	0	55122.75769	7554.048494	273.3325287	4807.675913	18.81461336	65 Southeastern Plains
0.590229906	1.138978398	3	42	3/31/2009	3	2009	13	32.49	-84.766	17.78	9.01	14.03	69.83	3.59	28.53	99972.91	3.49	3.4	sub_male	707.4956773	0	55526.09259	6796.222075	140.2979703	3607.27376	286.4064989	65 Southeastern Plains
0.541071212	0.590229906	3	42	4/1/2009	4	2009	13	32.491	-84.767	22.1	15.95	18.18	88.39	1.98	10.07	99717.76	3.23	9.02	sub_male	821.4831681	0	55333.3695	6660.246136	69.17366807	3768.536002	170.7861253	65 Southeastern Plains
0.700946091	0.541071212	3	42	4/2/2009	4	2009	13	32.488	-84.768	22.6	17.57	19.24	89.21	1.84	37.06	99222.02	4.02	10.08	sub_male	446.9907434	0	55501.60724	7041.429106	381.8745589	3838.152811	1.807222624	65 Southeastern Plains
0.792745602	0.700946091	3	42	4/3/2009	4	2009	10	32.482	-84.779	23.84	14.64	18.77	72.26	4.52	2.94	98866.43	7.34	9.24	sub_male	174.4769	0	55094.86973	7534.829027	287.5354451	4838.398806	36.54743151	65 Southeastern Plains
0.826610601	0.792745602	3	42	4/4/2009	4	2009	12	32.492	-84.769	22.06	8.82	15.1	67.91	4.64	0	99875.27	2.82	5.44	sub_male	880.2369408	11.9677	55217.63945	6603.61966	66.20343768	3884.063444	171.2528419	65 Southeastern Plains
0.391351597	0.770697223	3	42	6/16/2009	6	2009	6	32.511	-84.775	34.6	26.37	29.88	64.63	11.9	0.75	99939.79	2.48	20.48	sub_male	1682.571423	0	53411.6208	4342.471035	528.5238134	4478.099504	333.6372316	65 Southeastern Plains
0.923837102	0.391351597	3	42	6/17/2009	6	2009	8	32.504	-84.781	34.61	25.48	30.49	60.11	14.02	0	100044.08	2.85	20.05	sub_male	2243.889928	0	53453.96525	5106.225083	852.2135689	5237.218259	289.554866	65 Southeastern Plains
0.459970051	0.923837102	3	42	6/18/2009	6	2009	10	32.49	-84.775	35.29	24.71	29.88	61.52	13.22	0	99898.47	4.42	20	sub_male	781.8764165	6.326077331	54843.55073	6744.056593	207.2635455	4473.927271	117.4490815	65 Southeastern Plains
0.433849288	0.459970051	3	42	6/19/2009	6	2009	11	32.492	-84.774	35.72	24.72	30.22	59.02	14.45	0	99825.74	3.23	20.22	sub_male	1023.799094	64.5621	54805.84632	6492.409579	20.07767656	4346.971184	345.6597372	65 Southeastern Plains
0.218552598	0.433849288	3	42	6/20/2009	6	2009	9	32.488	-84.776	36.27	25.14	31.04	54.84	16.26	0	99756.7	3.6	20.7	sub_male	545.9993537	55.35212267	54931.82468	7004.787624	322.8919287	4557.094527	153.402182	65 Southeastern Plains
0.666419595	0.218552598	3	42	6/21/2009	6	2009	9	32.484	-84.781	36.47	25.74	30.98	61.14	14.53	0	99533.67	4.65	21.1	sub_male	457.1076648	9.559277336	54808.90787	7294.998362	441.364328	5077.378655	291.7860491	65 Southeastern Plains
0.888553626	0.431289275	3	42	3/29/2009	3	2009	14	32.489	-84.769	21.22	7.22	14.01	77.53	2.61	0.24	99284.34	6.97	4.22	sub_male	624.5223723	0	55339.37328	6863.221719	329.0956085	3913.690389	172.4237135	65 Southeastern Plains
0.034675971	0.119018839	3	42	4/12/2009	4	2009	12	32.497	-84.772	21.8	10.03	15.68	70.44	4.31	0	100303.27	5.06	5.91	sub_male	1504.411208	0	54639.3109	5973.850595	148.4216309	4248.889642	102.2862178	65 Southeastern Plains
0.01919087	0.034675971	3	42	4/13/2009	4	2009	9	32.497	-84.772	22.11	15.68	17.99	85.22	2.37	54.66	99847.45	6.1	8.9	sub_male	1490.078713	0	54634.21905	5989.007578	131.9317414	4263.430197	89.92839464	65 Southeastern Plains
0.060937864	0.01919087	3	42	4/14/2009	4	2009	14	32.497	-84.772	20.2	14.99	17.67	83.09	2.74	1.81	99369.52	4.26	7.6	sub_male	1472.812132	0	54643.45626	6006.448327	132.6114025	4261.095001	73.05006016	65 Southeastern Plains
0.036499858	0.060937864	3	42	4/15/2009	4	2009	11	32.497	-84.772	19.34	7.21	12.81	74.06	3.31	0	100032.05	4.59	3.28	sub_male	1492.922298	0	54647.47667	5985.320898	151.5957139	4244.633108	90.81375909	65 Southeastern Plains
0.144593293	0.036499858	3	42	4/16/2009	4	2009	13	32.497	-84.772	19.93	8.5	14.28	70.59	3.94	0	100389.47	4.21	4.22	sub_male	1477.388002	0	54660.75649	6000.739701	158.8637936	4236.027546	74.99199478	65 Southeastern Plains
0.140029927	0.144593293	3	42	4/17/2009	4	2009	14	32.497	-84.772	20.87	12.02	15.86	68.78	4.53	0	100825.55	5.46	6.44	sub_male	1461.435292	0	54648.82986	6018.001289	132.0898489	4260.537627	62.00464739	65 Southeastern Plains
0.10648389	0.140029927	3	42	4/18/2009	4	2009	14	32.497	-84.772	22.59	8.78	15.23	62.58	5.37	0	100717.41	2.96	5.69	sub_male	1466.055093	0	54641.20062	6013.744267	124.9371094	4267.915443	67.09262372	65 Southeastern Plains
0.324162145	0.10648389	3	42	4/19/2009	4	2009	9	32.494	-84.772	23.45	12.76	18.03	70.53	4.71	0	100179.1	4.2	8.11	sub_male	1179.864405	16.40247734	54807.83899	6303.498897	154.833275	4223.430525	173.0242092	65 Southeastern Plains
0.060013673	0.324162145	3	42	4/20/2009	4	2009	9	32.487	-84.77	22.31	17.64	20.03	77.3	4.1	14.85	99609.2	6.55	9.97	sub_male	361.9784075	0	55410.54767	7116.55717	182.9190609	4024.434479	69.84885162	65 Southeastern Plains
0.12988075	0.060013673	3	42	4/21/2009	4	2009	13	32.487	-84.77	22.04	10.25	16.2	64.42	5.38	0.32	99803.64	5.52	6.14	sub_male	406.1846357	0	55413.24691	7071.934793	242.031148	3983.350046	8.887989655	65 Southeastern Plains
0.208519175	0.12988075	3	42	4/22/2009	4	2009	10	32.488	-84.769	22.79	8.17	15.29	60.45	5.87	0.03	100168.15	4.44	5.48	sub_male	449.7121555	0	55421.96846	7033.067143	293.4428769	3939.245396	25.83009917	65 Southeastern Plains
0.218105403	0.208519175	3	42	4/23/2009	4	2009	11	32.489	-84.769	27.94	14.52	20.06	66.78	6.55	1.96	100372.6	4.08	11.23	sub_male	588.7575826	0	55402.67258	6899.687776	340.5755072	3856.895618	135.7921463	65 Southeastern Plains
0.663397055	0.218105403	3	42	4/24/2009	4	2009	12	32.487	-84.771	28.81	16.07	22.26	60.33	8.87	0	100789.77	2.84	12.44	sub_male	353.3366527	0	55373.29185	7137.280122	114.1508082	4091.463306	102.9354023	65 Southeastern Plains
0.237858907	0.663397055	3	42	4/25/2009	4	2009	13	32.483	-84.776	29.03	19.08	23.89	53.71	10.54	0	101015.34	1.95	14.06	sub_male	101.6771675	0	55243.54323	7515.766967	336.3850633	4589.48541	137.7669554	65 Southeastern Plains
0.370003055	0.319412214	3	42	7/7/2009	7	2009	8	32.507	-84.777	29.51	23.87	26.63	73.93	7.11	4.13	99386.87	3.79	16.69	sub_male	2047.271451	0	53560.89203	4834.071142	482.4702768	4978.191357	35.29349068	65 Southeastern Plains
0.195665709	0.237858907	3	42	4/26/2009	4	2009	12	32.489	-84.77	27.29	16.43	21.9	65.48	7.51	0	101054.65	3.98	11.86	sub_male	577.6154887	0	55297.92128	6900.332582	244.8202242	3998.456648	140.3949135	65 Southeastern Plains
0.427077772	0.195665709	3	42	4/27/2009	4	2009	13	32.488	-84.77	26.66	15.4	20.94	72.86	5.68	0	101128.19	4.67	11.03	sub_male	463.6114538	0	55382.03333	7014.948074	255.749497	3978.039872	44.21545892	65 Southeastern Plains
0.02022511	0.427077772	3	42	4/28/2009	4	2009	12	32.487	-84.77	27.79	16.23	21.68	73.64	5.75	0	101092.35	3.7	12.01	sub_male	389.0877799	0	55387.66399	7089.910618	188.9102621	4032.629064	50.9361539	65 Southeastern Plains
0.029124666	0.02022511	3	42	4/29/2009	4	2009	10	32.487	-84.771	27.72	16.67	22.08	73.99	5.87	0	100914.28	2.67	12.19	sub_male	400.8669339	0	55352.13545	7083.975461	149.2909358	4074.99589	52.57608531	65 Southeastern Plains
0.037647365	0.029124666	3	42	4/30/2009	4	2009	11	32.487	-84.771	26.8	19.18	22.76	71.19	6.32	0	100758.25	3.22	12.99	sub_male	400.604001	0	55345.88991	7086.466894	138.5244198	4085.350426	53.65150875	65 Southeastern Plains
0.060102133	0.037647365	3	42	5/1/2009	5	2009	14	32.487	-84.771	27.69	18.34	23.16	69.14	7.04	0.1	100608.87	3.28	13.01	sub_male	399.216977	0	55350.70229	7086.496252	144.7043075	4078.990062	54.52945419	65 Southeastern Plains
0.012783835	0.060102133	3	42	5/2/2009	5	2009	14	32.487	-84.771	28.01	18.57	23.29	74.16	6.1	1.1	100251.41	4.34	13.29	sub_male	398.95478	0	55350.33693	7086.950611	143.7396624	4079.852011	54.86240304	65 Southeastern Plains
0.025539293	0.012783835	3	42	5/3/2009	5	2009	13	32.487	-84.771	28.53	18.4	23.46	74.8	6.09	4.66	99937.05	5.63	13.47	sub_male	398.3884971	0	55348.72792	7088.23899	140.2653838	4083.05619	55.70445115	65 Southeastern Plains
0.033426575	0.025539293	3	42	5/4/2009	5	2009	13	32.487	-84.771	25.06	19.12	22.12	81.59	3.82	7.62	99978.66	4.97	12.09	sub_male	402.9975846	0	55342.47143	7084.701437	136.028448	4088.419855	51.50041031	65 Southeastern Plains
0.01208297	0.033426575	3	42	5/5/2009	5	2009	14	32.487	-84.771	26.72	20.31	23.17	80.04	4.57	3.21	100023.44	4.09	13.52	sub_male	402.0322684	0	55355.50414	7081.54755	156.2832676	4068.506323	50.71136589	65 Southeastern Plains
0.019762456	0.01208297	3	42	5/6/2009	5	2009	14	32.487	-84.771	26.37	19.89	23.13	79.22	4.58	20.35	100067.57	4.17	13.13	sub_male	404.1813109	0	55347.71202	7081.308686	146.4699969	4078.657064	49.46291926	65 Southeastern Plains
0.285109185	0.346181371	3	42	7/19/2009	7	2009	12	32.491	-84.773	30.63	19.1	24.55	51.75	12.14	0	100343.21	2.81	14.86	sub_male	930.388967	29.1241	54894.32346	6581.382826	33.33581962	4293.162499	319.1577574	65 Southeastern Plains
0.450175576	0.285109185	3	42	7/20/2009	7	2009	12	32.491	-84.779	30.31	18.07	24.28	51.69	12.02	0	100246.32	2.97	14.19	sub_male	966.0865132	2.188977332	54533.59624	6634.97817	468.6784876	4793.831389	231.3966189	65 Southeastern Plains
0.488037415	0.450175576	3	42	7/21/2009	7	2009	10	32.487	-84.778	32.47	19.42	25.12	44.97	14.23	0	100219.43	1.78	15.95	sub_male	557.293292	42.00408411	54810.95046	7054.806201	523.7238738	4754.945834	159.7962301	65 Southeastern Plains
0.565762253	0.488037415	3	42	7/22/2009	7	2009	11	32.481	-84.782	33.21	22.1	27.54	47.82	15.25	0	100100.48	2.24	17.65	sub_male	527.1525532	0	54927.16474	7535.110553	126.0883256	5212.542387	10.65729867	65 Southeastern Plains
0.536237719	0.565762253	3	42	7/23/2009	7	2009	10	32.487	-84.782	34.07	21.4	27.58	58.16	12.92	2.5	99912.37	3.69	17.73	sub_male	688.7402554	0	54563.34833	6970.613548	781.4023734	5101.428533	126.7437873	65 Southeastern Plains
0.845876271	0.536237719	3	42	7/24/2009	7	2009	7	32.496	-84.778	34.83	24.35	29.16	60.48	13.56	0.14	99886.81	3.28	19.59	sub_male	1494.928109	0	54245.31676	6060.403986	406.2575615	4788.170754	58.26989429	65 Southeastern Plains
0.770697223	0.260459278	3	42	6/15/2009	6	2009	11	32.494	-84.771	32.4	23.73	27.64	69.13	9.27	0.07	100027.15	3.09	18.06	sub_male	1137.645883	0	54932.17225	6340.373742	141.1030152	4085.264903	269.5199374	65 Southeastern Plains
0.260459278	0.511155376	3	42	6/14/2009	6	2009	9	32.491	-84.772	31.92	24.25	28.16	68.44	9.46	2.32	99952.7	3.4	18.08	sub_male	829.0940984	0	55006.00745	6666.812897	78.6290897	4208.219311	290.1204548	65 Southeastern Plains
0.672476831	0.226317443	3	42	7/26/2009	7	2009	12	32.501	-84.78	35.22	22.29	28.57	58.06	14.19	0.49	100046.77	4.12	18.75	sub_male	2103.528379	0	53752.79956	5463.980129	661.338161	5099.202964	453.6267579	65 Southeastern Plains
0.379455612	0.672476831	3	42	7/27/2009	7	2009	9	32.508	-84.779	35.22	24.03	29.2	59.38	14.05	1.96	100056.96	4.43	19.62	sub_male	1904.216282	43.30346247	53360.89378	4745.473886	679.4260729	4893.769758	154.2909154	65 Southeastern Plains
0.220038718	0.379455612	3	42	7/28/2009	7	2009	9	32.511	-84.776	34.35	24.49	29.24	58.73	13.78	8.98	99952.56	4.24	19.42	sub_male	1728.229597	0	53399.70224	4446.822524	551.6462209	4587.068296	189.6059874	65 Southeastern Plains
0.313734858	0.220038718	3	42	7/29/2009	7	2009	12	32.505	-84.78	33.22	22.18	27.69	67.96	10.22	8.45	99958.16	5.39	17.7	sub_male	2164.358776	3.381999996	53455.29549	5021.305007	766.4864004	5160.083022	363.8290327	65 Southeastern Plains
0.271551431	0.313734858	3	42	7/30/2009	7	2009	12	32.496	-84.779	35.09	26.03	29.64	66.7	11.53	9.54	100080.93	4.55	20.56	sub_male	1569.047049	0	54137.84423	6001.340319	507.7760168	4891.628587	137.5110219	65 Southeastern Plains
0.633246109	0.666419595	3	42	6/22/2009	6	2009	10	32.493	-84.775	35.45	25.01	30.48	61.55	13.73	0	99335.12	4.48	20.23	sub_male	1098.064798	0	54693.93109	6424.363047	66.07805324	4445.493863	289.6213333	65 Southeastern Plains
0.451048055	0.633246109	3	42	6/23/2009	6	2009	8	32.507	-84.777	34.32	27.05	30.45	62.53	12.95	0.02	99210.16	3.13	20.68	sub_male	2077.002358	0	53579.57384	4865.967837	478.7580102	5010.091893	61.24177863	65 Southeastern Plains
0.231152718	0.451048055	3	42	6/24/2009	6	2009	10	32.506	-84.78	34.5	25.43	29.94	55.8	14.83	0	99385.98	1.85	19.96	sub_male	2072.739832	45.41780856	53384.50716	4930.210442	782.1147826	5068.516061	339.171247	65 Southeastern Plains
0.353371713	0.231152718	3	42	6/25/2009	6	2009	11	32.505	-84.781	34.25	25.34	30.18	54.59	15.32	0	99588.46	2.39	19.8	sub_male	2205.367988	0	53448.99299	5065.896077	818.3531956	5201.408978	316.9998308	65 Southeastern Plains
0.689383301	0.353371713	3	42	6/26/2009	6	2009	9	32.503	-84.778	34.69	25.11	29.76	59.09	13.87	0.01	99599.41	3.71	19.9	sub_male	2246.206496	0	53800.56722	5292.952316	532.7136119	4967.792711	445.4701816	65 Southeastern Plains
0.106515356	0.689383301	3	42	6/27/2009	6	2009	8	32.491	-84.777	35.61	23.67	29.38	60.78	13.36	0	99682.38	4.25	19.64	sub_male	907.8830508	0	54627.38668	6664.574011	377.8457613	4690.465248	185.5224172	65 Southeastern Plains
0.140373636	0.106515356	3	42	6/28/2009	6	2009	9	32.491	-84.774	34.31	24.71	29.37	67.97	10.79	9.51	99473.39	4.47	19.51	sub_male	842.5580808	3.573822666	54887.94336	6680.865478	84.94683815	4371.478428	196.1560762	65 Southeastern Plains
0.506230957	0.140373636	3	42	6/29/2009	6	2009	8	32.491	-84.771	34.73	26.63	30.21	62.34	13.15	3.75	99163.27	3.63	20.68	sub_male	793.6035659	0	55079.16823	6689.365808	148.0698769	4128.841915	333.7610908	65 Southeastern Plains
1.004876004	0.506230957	3	42	6/30/2009	6	2009	9	32.494	-84.778	32.98	21	26.92	45.41	15.53	0.05	99136.65	3.29	16.99	sub_male	1302.276506	55.16182266	54320.39109	6273.81192	443.7364989	4822.645189	99.5251769	65 Southeastern Plains
0.306816768	1.004876004	3	42	7/1/2009	7	2009	7	32.506	-84.774	34.85	20.67	27.59	43.91	16.6	0	99271.3	4.09	17.76	sub_male	2005.021337	0	53868.54638	4975.582249	192.6230104	4782.490543	85.21352225	65 Southeastern Plains
0.483451239	0.306816768	3	42	7/2/2009	7	2009	7	32.508	-84.775	33.8	21.84	27.94	60.68	12.63	0	99601.53	3.9	17.82	sub_male	1959.872628	5.644090406	53668.51958	4701.421531	295.1689948	4835.045885	190.5664169	65 Southeastern Plains
0.919213154	0.483451239	3	42	7/3/2009	7	2009	9	32.507	-84.772	32.2	22.17	27.07	52.37	13.48	0	99997.57	3.21	17.18	sub_male	1813.289412	3.158900001	53960.87028	4908.4151	21.05175504	4657.586462	14.50966194	65 Southeastern Plains
0.157258868	0.919213154	3	42	7/4/2009	7	2009	5	32.512	-84.776	32.45	18.26	25.43	50.37	13.36	0	100070.01	2.72	15.35	sub_male	1608.696804	0	53336.98438	4286.03217	602.0132413	4424.159195	266.438848	65 Southeastern Plains
0.124264488	0.157258868	3	42	7/5/2009	7	2009	11	32.508	-84.772	34.23	21.98	28.15	50.13	14.59	11.45	99728.45	3.34	18.11	sub_male	1715.875326	0	53863.74493	4709.062426	85.07829704	4722.080184	187.4843662	65 Southeastern Plains
0.319412214	0.124264488	3	42	7/6/2009	7	2009	10	32.508	-84.777	31.89	26.03	28.81	70.64	9.1	9.09	99504.58	4.45	18.96	sub_male	1911.843099	0	53482.75291	4682.524167	506.6688764	4826.052666	44.11059344	65 Southeastern Plains
0.119018839	0.028072089	3	42	4/11/2009	4	2009	13	32.497	-84.772	22.29	12	17.74	77.41	3.54	30.7	99998.75	5.84	7.15	sub_male	1502.027973	0	54631.95688	5976.690247	136.9949957	4259.723846	101.0933744	65 Southeastern Plains
0.446900531	0.019762456	3	42	6/8/2009	6	2009	6	32.483	-84.776	31.43	23.52	27.19	66.6	9.5	0	99993.47	1.47	17.48	sub_male	117.3510108	0	55232.07553	7498.55257	353.1087888	4588.634325	151.4505083	65 Southeastern Plains
0.251832422	0.446900531	3	42	6/9/2009	6	2009	13	32.489	-84.769	32.9	21.92	27.34	58.34	12.1	0	99957.6	3.09	17.41	sub_male	625.1134144	0	55334.75726	6861.714025	329.5999519	3918.727774	174.7911339	65 Southeastern Plains
0.399537562	0.251832422	3	42	6/10/2009	6	2009	12	32.49	-84.769	33.79	22.5	27.94	64.37	10.91	0	99874.71	3.58	18.15	sub_male	658.8061732	0	55353.89462	6829.652094	276.2565528	3867.990158	204.8922442	65 Southeastern Plains
0.264349365	0.399537562	3	42	6/11/2009	6	2009	9	32.49	-84.772	33.97	24.56	28.8	65.34	11.02	0.22	99753.95	3.44	19.26	sub_male	772.276182	0	55081.31023	6713.374759	127.7393685	4143.446698	304.6193093	65 Southeastern Plains
1.259751062	0.264349365	3	42	6/12/2009	6	2009	8	32.495	-84.78	33.41	26.16	29.55	67.14	10.84	0	99700.55	4.31	19.78	sub_male	1455.911888	0	54132.43659	6151.587114	613.8797104	4992.121162	87.16365099	65 Southeastern Plains
0.226317443	0.845876271	3	42	7/25/2009	7	2009	8	32.508	-84.779	35.19	22.15	28.65	52.02	15.7	0	99956.98	2.83	18.67	sub_male	1947.414879	2.445834808	53417.2034	4775.805451	626.6015461	4925.682505	119.3948383	65 Southeastern Plains
0.511155376	1.259751062	3	42	6/13/2009	6	2009	7	32.506	-84.776	32.46	24.33	28.17	67.16	9.99	3.42	99834.6	3.99	18.4	sub_male	2151.270072	0	53663.74344	4922.12925	412.6738252	5003.897347	67.71983679	65 Southeastern Plains
0.346181371	0.420252664	3	42	7/18/2009	7	2009	10	32.491	-84.772	32.03	20.41	26.5	55.58	12.48	0	100012.44	3.85	16.22	sub_male	867.2667571	0	55017.76027	6617.57115	111.6014252	4158.101166	365.7130992	65 Southeastern Plains
0.253698232	0.446069046	3	42	8/4/2009	8	2009	11	32.492	-84.773	35.54	24.36	30.08	59.54	14.31	0.01	100169.19	2.83	19.95	sub_male	939.5472339	27.81040001	54890.08728	6570.912411	39.81380305	4291.422801	330.0649045	65 Southeastern Plains
1.081392973	0.196708743	3	42	7/16/2009	7	2009	9	32.49	-84.781	35.83	25.54	30.2	65.27	12.83	5.08	100180.3	3.61	20.68	sub_male	958.7065085	0	54414.89484	6684.526303	686.9529884	4994.830513	183.3597397	65 Southeastern Plains
0.420252664	1.081392973	3	42	7/17/2009	7	2009	12	32.493	-84.778	33.68	25.27	29.42	64.28	11.98	3.29	99806.98	5.22	19.48	sub_male	1130.33075	0	54480.40055	6433.62477	343.4329364	4719.80667	232.5764781	65 Southeastern Plains
0.446069046	0.54685424	3	42	8/3/2009	8	2009	11	32.489	-84.777	35.38	25.95	29.71	62.88	12.78	0.12	100176.4	2.91	20.66	sub_male	705.2238745	0	54773.17678	6872.707401	411.0613209	4656.926316	23.62112836	65 Southeastern Plains
0.708465369	0.695200334	3	42	8/1/2009	8	2009	12	32.488	-84.781	34.16	25.37	29.21	67.49	10.89	0.13	100330.2	3.34	19.77	sub_male	709.9605389	0	54586.91746	6926.12913	744.7931158	4981.07695	40.06261262	65 Southeastern Plains
0.54685424	0.708465369	3	42	8/2/2009	8	2009	8	32.495	-84.774	33.59	25.67	29.43	63.99	12.07	6	100156.67	4.42	19.63	sub_male	1352.253643	0	54553.3372	6169.48586	88.02987397	4467.46494	47.02611402	65 Southeastern Plains
0.294397154	0.253698232	3	42	8/5/2009	8	2009	11	32.491	-84.775	35.39	23.9	29.63	61.26	13.69	4.26	100079.86	3.33	19.64	sub_male	847.0667611	12.72571784	54822.82603	6676.522779	159.9420389	4452.025074	188.2395926	65 Southeastern Plains
0.695200334	0.271551431	3	42	7/31/2009	7	2009	10	32.493	-84.777	34.32	24.47	29.58	65.29	12.18	5.43	100203.56	4.94	19.4	sub_male	1167.21214	36.49873192	54506.30181	6376.178901	271.4402206	4651.171743	269.634432	65 Southeastern Plains
0.374702748	0.654392928	3	43	3/12/2009	3	2009	12	32.488	-84.769	24.93	13.67	19.81	67.85	5.95	0	100661.34	2.78	9.3	sub_male	531.3913773	0	55408.80072	6959.621049	341.6527907	3896.750402	77.18631348	65 Southeastern Plains
0.654392928	0.613788916	3	43	3/11/2009	3	2009	14	32.491	-84.771	25.89	13.45	19.54	69.85	5.66	0	100585.36	3.04	9.67	sub_male	781.0819864	0	55119.72042	6697.731576	193.5033633	4081.587684	333.7186961	65 Southeastern Plains
0.485883506	0.643899482	3	43	4/12/2009	4	2009	13	32.49	-84.773	21.82	10.05	15.69	70.44	4.31	0	100321.02	5.05	5.93	sub_male	749.9950928	0	55038.49922	6757.828257	29.36231367	4231.95325	203.8577964	65 Southeastern Plains
0.613788916	0.442685011	3	43	3/10/2009	3	2009	13	32.494	-84.774	26.16	15.55	20.79	72.06	5.63	0	100524.38	2.5	10.86	sub_male	1269.969609	38.50541249	54623.63227	6248.720087	47.15092119	4425.484117	106.2861393	65 Southeastern Plains
0.817172875	0.24874796	3	43	3/24/2009	3	2009	13	32.492	-84.766	22.71	12.97	17.03	70.64	4.54	0	100702.91	4.08	7.84	sub_male	888.8976456	63.958037	55419.37531	6616.259046	35.27475699	3619.497503	155.6876177	65 Southeastern Plains
0.262757532	0.817172875	3	43	3/25/2009	3	2009	11	32.489	-84.767	21.57	14.48	17.83	74.25	4.04	0.87	100498.88	5.72	8.02	sub_male	580.6932529	0	55482.61472	6900.362397	299.7754714	3748.438453	171.725095	65 Southeastern Plains
0.442685011	0.292451559	3	43	3/9/2009	3	2009	9	32.497	-84.772	25.78	13.57	18.72	78.04	4.06	0	100506.89	3.65	9.67	sub_male	1453.318545	0	54667.82606	6025.233994	152.1129888	4240.315646	52.30679784	65 Southeastern Plains
0.718333	0.213847847	3	43	3/27/2009	3	2009	12	32.492	-84.769	20.15	15.05	17.88	88.67	1.82	33.65	99524.23	4.8	7.6	sub_male	953.171718	73.12196773	55160.21588	6531.371781	8.742284173	3910.296211	144.1542538	65 Southeastern Plains
0.342209418	0.718333	3	43	3/28/2009	3	2009	11	32.49	-84.769	22.38	16.45	19.04	90.45	1.65	92.49	99115.59	4.49	9.42	sub_male	734.3392196	0	55298.93737	6753.945033	211.3159386	3884.438549	279.8962204	65 Southeastern Plains
0.311444093	0.651948771	3	43	3/16/2009	3	2009	10	32.49	-84.767	20.81	16.9	18.78	86.8	2.18	33.82	100468.09	1.68	8.86	sub_male	653.0629869	0	55503.00773	6836.219841	206.1202035	3670.173086	255.7549729	65 Southeastern Plains
0.213847847	0.262757532	3	43	3/26/2009	3	2009	10	32.49	-84.767	23.4	15.47	18.47	79.78	3.31	13.79	99975.37	5.59	9.43	sub_male	649.3859115	0	55485.72275	6836.406223	215.6396639	3693.923962	256.5323105	65 Southeastern Plains
0.450210537	0.214743896	3	43	3/5/2009	3	2009	10	32.495	-84.772	16.19	1.25	7.38	56.08	3.75	0	101282.49	3.04	0	sub_male	1303.570057	0	54735.1432	6178.022012	140.1485183	4241.154922	71.72498637	65 Southeastern Plains
0.128297784	0.450210537	3	43	3/6/2009	3	2009	8	32.495	-84.774	21.4	5.71	12.41	75.67	3.08	0	101145.66	3.81	3.56	sub_male	1307.362899	19.79582267	54596.56193	6211.58862	58.92750472	4437.647819	73.37411374	65 Southeastern Plains
0.421694885	0.128297784	3	43	3/7/2009	3	2009	8	32.494	-84.775	23.15	10.04	16.59	72.92	4.41	0	100993.41	3.55	6.6	sub_male	1185.222365	0	54646.00938	6337.221461	72.28905086	4451.127976	204.0329645	65 Southeastern Plains
0.292451559	0.421694885	3	43	3/8/2009	3	2009	9	32.494	-84.772	24.42	9.9	16.62	71.19	4.79	0	100642.35	4.18	7.16	sub_male	1163.337348	9.418999996	54795.64605	6324.452957	126.0687765	4252.170298	181.6809588	65 Southeastern Plains
0.40625747	0.61741802	3	43	4/4/2009	4	2009	10	32.489	-84.776	22.06	8.83	15.11	67.93	4.64	0	99889.53	2.82	5.45	sub_male	706.3566036	0	54841.3524	6832.434111	291.0568156	4541.283185	20.04706658	65 Southeastern Plains
0.24874796	0.289128095	3	43	3/23/2009	3	2009	13	32.49	-84.768	21.62	7.97	14.38	56.53	5.74	0	100867.3	3.05	4.8	sub_male	710.9297696	0	55358.12373	6770.836162	198.6632642	3817.247446	275.7548439	65 Southeastern Plains
0.27451203	0.287107019	3	43	4/6/2009	4	2009	12	32.49	-84.772	25.69	9.5	15.76	75.39	3.08	2.96	99372.81	8.07	7.6	sub_male	725.2684793	0	55088.57472	6768.289685	85.08152333	4174.320538	240.5202572	65 Southeastern Plains
0.836766686	0.27451203	3	43	4/7/2009	4	2009	9	32.489	-84.774	8.74	4.89	6.81	67.76	2.47	0.11	100036.68	7.84	0	sub_male	645.6213999	8.175677335	54989.33907	6876.87794	140.5780286	4385.317796	2.016503677	65 Southeastern Plains
0.653643645	0.836766686	3	43	4/8/2009	4	2009	13	32.486	-84.773	17.03	0.82	7.8	62.68	3.68	0	100213.97	5.26	0	sub_male	368.300507	60.05586696	55237.43222	7165.511516	84.45712856	4293.593016	138.5266379	65 Southeastern Plains
0.425928439	0.653643645	3	43	4/9/2009	4	2009	11	32.487	-84.77	22.68	8.7	14.39	73.62	3.74	0	99916.39	5.78	5.69	sub_male	384.9454843	0	55414.19013	7092.711437	217.8354615	3999.490653	35.74060057	65 Southeastern Plains
0.135947658	0.425928439	3	43	4/10/2009	4	2009	13	32.487	-84.771	25.93	13.58	19.05	78.96	4.08	0	99900.95	6.75	9.75	sub_male	414.0010399	0	55322.68315	7078.832478	116.2998036	4109.768231	42.81965953	65 Southeastern Plains
0.643899482	0.135947658	3	43	4/11/2009	4	2009	14	32.486	-84.776	22.3	12.04	17.77	77.42	3.55	30.97	100031.32	5.84	7.17	sub_male	359.4049819	1.735677336	55071.52001	7193.893585	320.3212251	4531.069798	320.6016964	65 Southeastern Plains
0.214743896	0.486211113	3	43	3/4/2009	3	2009	13	32.495	-84.773	10.77	-0.42	3.82	49.2	3.35	0	101324.77	2.31	0	sub_male	1270.689957	0	54690.82269	6224.240282	53.80079153	4325.108853	76.803728	65 Southeastern Plains
0.401905307	0.388285439	3	43	5/23/2009	5	2009	13	32.493	-84.769	26.58	18.59	21.98	81.1	4.01	16.35	99962.12	7.17	12.59	sub_male	986.0941981	104.8879481	55159.57961	6495.977681	38.11662974	3886.853054	105.4165047	65 Southeastern Plains
0.510916851	0.401905307	3	43	5/24/2009	5	2009	12	32.496	-84.771	27.55	19.23	22.91	80.38	4.46	11.51	99900.59	4.76	13.39	sub_male	1412.95122	8.013699184	54751.48146	6065.111095	235.4542166	4155.343826	3.119067405	65 Southeastern Plains
0.541701271	0.510916851	3	43	5/25/2009	5	2009	10	32.494	-84.773	26.85	21.2	24.07	79.74	4.76	10.63	99724.43	3.45	14.02	sub_male	1243.212709	0	54709.97359	6251.851573	61.23635296	4317.282428	104.3954678	65 Southeastern Plains
0.21768898	0.541701271	3	43	5/26/2009	5	2009	12	32.492	-84.772	28.33	21.67	24.75	77.93	5.51	10.75	99603.64	3.31	15	sub_male	945.817914	26.14673784	54963.19878	6538.88941	32.82033068	4174.91326	399.1979151	65 Southeastern Plains
0.53058473	0.21768898	3	43	5/27/2009	5	2009	10	32.496	-84.771	27.86	21.71	24.61	77.79	5.43	0.29	99615.79	2.82	14.78	sub_male	1356.46334	0	54740.25234	6121.747266	183.5533106	4201.787445	44.86174128	65 Southeastern Plains
0.287107019	0.40625747	3	43	4/5/2009	4	2009	11	32.489	-84.771	23.4	13.45	16.4	79.6	2.89	9.63	99778.26	3.36	8.43	sub_male	611.013759	82.57112233	55203.61056	6872.936396	143.3646678	4102.408637	158.3410091	65 Southeastern Plains
0.402406863	0.54862451	3	43	5/29/2009	5	2009	11	32.48	-84.769	30.05	20.73	25.48	70.86	7.77	0.77	99582.25	3.98	15.39	sub_male	270.9277831	0	55967.44397	7934.270564	296.3360956	4054.482363	242.667213	65 Southeastern Plains
0.402790431	0.402406863	3	43	5/30/2009	5	2009	12	32.478	-84.766	29.08	17.92	23.73	67.17	7.97	0	99710.78	3.48	13.5	sub_male	360.8275227	0	56312.2492	8102.694372	383.5665825	3771.195879	15.49130276	65 Southeastern Plains
0.224485904	0.402790431	3	43	5/31/2009	5	2009	14	32.484	-84.775	31.43	18.66	25.1	58.53	10.54	0	99940.88	2.77	15.05	sub_male	128.5030662	0	55265.14829	7423.938541	361.7879941	4480.249132	270.6523855	65 Southeastern Plains
0.18387896	0.374702748	3	43	3/13/2009	3	2009	14	32.487	-84.77	22.58	13.37	18.36	76.64	3.97	0	100605.57	4.53	7.97	sub_male	406.0063424	0	55406.11639	7071.764262	232.8705137	3992.77643	13.7932363	65 Southeastern Plains
0.209593634	0.18387896	3	43	3/14/2009	3	2009	9	32.49	-84.77	19.32	11.06	14.98	84.67	2.12	2.98	100349.54	5.94	5.19	sub_male	672.5661068	2.80572267	55220.10372	6805.089546	226.6245639	4028.475655	230.3898644	65 Southeastern Plains
0.651948771	0.209593634	3	43	3/15/2009	3	2009	11	32.494	-84.77	21.58	17.39	19.11	88.33	1.98	65.69	100183.73	3.91	9.49	sub_male	1136.969154	29.8351	54958.3359	6342.546994	147.1646539	4052.419846	275.6025847	65 Southeastern Plains
0.388285439	0.337737321	3	43	5/22/2009	5	2009	9	32.491	-84.771	26.02	18.44	21.53	80.55	4.09	6.68	100176.3	8	12.23	sub_male	781.6521796	0	55140.55058	6696.088278	205.9074599	4052.907238	338.0096011	65 Southeastern Plains
0.07603003	0.311444093	3	43	3/17/2009	3	2009	12	32.492	-84.77	22.31	12.26	16.42	78.25	3.72	3.2	100632.16	3.02	7.28	sub_male	980.5135599	45.34729753	55037.10419	6497.562863	11.47376769	4050.582651	273.5433166	65 Southeastern Plains
0.625860698	0.07603003	3	43	3/18/2009	3	2009	12	32.5	-84.768	20.63	10.8	15.71	68.86	4.52	0.01	100703.46	3.46	5.72	sub_male	1781.990835	0	54755.95747	5706.30427	427.1790469	3971.440048	418.5901767	65 Southeastern Plains
0.717408742	0.625860698	3	43	3/19/2009	3	2009	12	32.49	-84.766	22.49	10.16	16.24	67.1	5.05	0	100498.95	2.75	6.32	sub_male	714.6228773	0	55525.1982	6790.135169	132.7129005	3603.794328	292.6068215	65 Southeastern Plains
0.689803622	0.717408742	3	43	3/20/2009	3	2009	11	32.491	-84.765	19.31	9.92	15.34	61.71	5.2	0	100552.91	4.12	4.61	sub_male	821.1823773	11.18237733	55499.98555	6695.847266	21.99936411	3566.961928	242.131813	65 Southeastern Plains
0.406690178	0.689803622	3	43	3/21/2009	3	2009	10	32.491	-84.768	18.81	5.23	12.14	57.59	4.98	0	101051.5	4.05	2.02	sub_male	852.6147114	0	55266.36464	6628.671369	66.34838057	3836.369581	162.9026623	65 Southeastern Plains
0.54862451	0.53058473	3	43	5/28/2009	5	2009	9	32.488	-84.773	29.84	22.8	25.96	74.8	6.7	4.42	99495.66	3.37	16.32	sub_male	491.7023502	0	55191.50506	7021.927914	2.922160889	4235.830043	15.22617864	65 Southeastern Plains
0.867164852	1.221822537	3	43	5/2/2009	5	2009	11	32.483	-84.772	28.02	18.57	23.3	74.16	6.11	1.16	100262.27	4.34	13.29	sub_male	0	38.08408488	55569.89654	7544.639239	222.6394371	4193.872336	116.0828874	65 Southeastern Plains
1.012474844	0.867164852	3	43	5/3/2009	5	2009	8	32.487	-84.775	28.53	18.41	23.46	74.81	6.08	4.64	99942.58	5.63	13.47	sub_male	397.0111073	58.49579734	55114.04548	7126.921817	200.2026096	4421.646795	195.5287055	65 Southeastern Plains
0.286937379	1.012474844	3	43	5/4/2009	5	2009	9	32.484	-84.772	25.06	19.12	22.13	81.6	3.82	7.68	99988.31	4.96	12.09	sub_male	114.9409831	0	55449.42852	7431.56478	187.0024889	4247.868828	238.3736835	65 Southeastern Plains
0.783884124	0.286937379	3	43	5/5/2009	5	2009	13	32.489	-84.771	26.72	20.31	23.17	80.04	4.57	3.21	100018.87	4.09	13.52	sub_male	616.6356676	73.3037	55211.7832	6864.860863	161.4972831	4085.342736	165.5657876	65 Southeastern Plains
0.837007872	0.783884124	3	43	5/6/2009	5	2009	8	32.486	-84.772	26.37	19.89	23.13	79.22	4.58	20.39	100071.16	4.17	13.13	sub_male	352.6026566	3.623122669	55291.50366	7160.980956	12.13458708	4218.994747	110.7183228	65 Southeastern Plains
0.852404288	0.837007872	3	43	5/7/2009	5	2009	13	32.485	-84.778	26.62	21.06	23.32	80.72	4.28	24.66	99980.46	4.59	13.84	sub_male	367.4906215	0	54951.561	7244.639751	523.7872522	4729.220905	343.3375346	65 Southeastern Plains
0.221286919	0.399613746	3	43	6/4/2009	6	2009	8	32.48	-84.773	28.55	21.96	24.38	77.38	5.31	43.34	99738.02	2.56	15.25	sub_male	115.0208524	0	55614.98616	7805.566883	160.541823	4386.059529	95.73778376	65 Southeastern Plains
0.665741765	0.242841034	3	43	3/30/2009	3	2009	11	32.494	-84.767	18.96	4.76	11.18	65.69	3.94	0.19	100078.78	2.77	1.86	sub_male	1072.449503	50.52802267	55206.32261	6413.109816	182.5237125	3768.622278	69.07413218	65 Southeastern Plains
0.620827113	0.665741765	3	43	3/31/2009	3	2009	13	32.491	-84.767	17.78	9.01	14.03	69.83	3.59	28.51	99972.78	3.49	3.4	sub_male	753.9322697	0	55436.5251	6734.976504	110.6677034	3683.551539	241.9659695	65 Southeastern Plains
0.683403197	0.620827113	3	43	4/1/2009	4	2009	10	32.491	-84.767	22.1	15.95	18.18	88.39	1.98	10.07	99718.82	3.23	9.02	sub_male	769.1428901	0	55365.68909	6712.404443	119.3806827	3763.160184	222.7863551	65 Southeastern Plains
0.513411546	0.683403197	3	43	4/2/2009	4	2009	12	32.492	-84.768	22.6	17.55	19.23	89.21	1.84	37.11	99213.04	4.02	10.07	sub_male	868.2685755	0.072177336	55268.876	6612.635665	43.02900546	3821.421307	139.6404482	65 Southeastern Plains
0.61741802	0.513411546	3	43	4/3/2009	4	2009	9	32.489	-84.77	23.83	14.62	18.76	72.25	4.52	3.02	98838.34	7.34	9.23	sub_male	639.9330226	13.0052	55244.19951	6837.722725	229.3259243	4021.364586	198.3182134	65 Southeastern Plains
0.199131655	0.901306684	3	43	5/14/2009	5	2009	10	32.493	-84.769	28.93	19.77	23.42	77.31	5.58	1.78	100518.65	3.03	14.35	sub_male	1071.559778	105.710573	55051.31776	6414.143097	93.33511337	3976.181567	191.769551	65 Southeastern Plains
0.447691827	0.199131655	3	43	5/15/2009	5	2009	11	32.496	-84.77	28.44	22.22	25.18	73.3	6.66	0.87	100423.95	2.64	15.33	sub_male	1335.607697	0	54847.33136	6145.557174	308.583316	4077.330892	83.27072193	65 Southeastern Plains
0.354092629	0.447691827	3	43	5/16/2009	5	2009	10	32.496	-84.77	26.4	21.31	23.56	80.02	4.48	14.07	100269.13	2.83	13.86	sub_male	1390.107236	0	54810.59399	6090.917062	296.2962157	4093.679643	29.00358868	65 Southeastern Plains
0.880473421	0.354092629	3	43	5/17/2009	5	2009	13	32.494	-84.773	26.82	21.11	24.38	75.28	5.67	23.13	100091.7	1.58	13.96	sub_male	1185.686493	4.15127734	54766.55881	6305.21205	100.6806172	4277.548245	158.8962469	65 Southeastern Plains
0.66976595	0.880473421	3	43	5/18/2009	5	2009	14	32.495	-84.772	19.51	12.59	15.98	81.51	2.71	0.1	100364.87	7.6	6.05	sub_male	1282.861307	0	54777.98102	6196.01857	184.1704062	4196.729189	108.5831496	65 Southeastern Plains
0.906193352	0.66976595	3	43	5/19/2009	5	2009	12	32.503	-84.771	20.92	9.42	14.77	69.27	4.25	0	100652.31	6.51	5.17	sub_male	1944.038862	0	54269.78669	5330.544879	54.63277688	4421.809128	433.744613	65 Southeastern Plains
0.416133928	0.906193352	3	43	5/20/2009	5	2009	9	32.488	-84.771	25.58	13.37	18.2	75.8	4.31	0.05	100591.49	8.69	9.47	sub_male	493.1452528	0	55300.82731	6988.003122	170.8994895	4064.581888	43.29975352	65 Southeastern Plains
0.337737321	0.416133928	3	43	5/21/2009	5	2009	10	32.487	-84.772	24.14	16.87	20.45	81.62	3.48	0.81	100326.54	8.73	10.51	sub_male	391.3039803	0	55310.40797	7115.195435	62.00166593	4156.049907	72.14622884	65 Southeastern Plains
0.116135827	0.036089792	3	43	3/2/2009	3	2009	10	32.494	-84.772	7.2	-1.85	2.22	72.06	1.71	0.56	100380.97	6.86	0	sub_male	1232.043836	0	54756.8304	6253.849384	120.1042761	4258.556855	117.6318581	65 Southeastern Plains
0.486211113	0.116135827	3	43	3/3/2009	3	2009	12	32.495	-84.772	6.93	-2.35	1.72	56.04	2.55	0	101067.46	3.75	0	sub_male	1316.820104	0	54748.14988	6162.549179	167.1595258	4215.340623	74.65908025	65 Southeastern Plains
1.148428968	0.604134334	3	43	7/3/2009	7	2009	11	32.488	-84.769	32.25	22.28	27.14	52.31	13.54	0	100034.77	3.21	17.26	sub_male	536.853303	0	55392.21467	6950.844394	327.0099428	3912.067369	90.37518928	65 Southeastern Plains
0.320943123	1.148428968	3	43	7/4/2009	7	2009	10	32.482	-84.775	32.51	18.33	25.5	50.34	13.43	0	100141.91	2.71	15.42	sub_male	0	50.45937733	55438.35605	7673.672087	214.8782848	4486.424562	52.01411073	65 Southeastern Plains
0.408359259	0.320943123	3	43	7/5/2009	7	2009	14	32.481	-84.772	34.31	21.98	28.2	50.11	14.65	11.51	99793.45	3.33	18.14	sub_male	119.4350735	0	55689.62564	7774.042749	263.7979149	4257.642656	102.6595588	65 Southeastern Plains
0.37038644	0.408359259	3	43	7/6/2009	7	2009	14	32.481	-84.773	31.95	26.1	28.88	70.58	9.16	9.27	99567.6	4.45	19.02	sub_male	69.91903974	0	55576.49847	7758.515105	191.1620442	4389.822855	47.50213226	65 Southeastern Plains
0.356804669	0.37038644	3	43	7/7/2009	7	2009	8	32.484	-84.774	29.59	23.93	26.69	73.8	7.18	4.14	99438.17	3.79	16.76	sub_male	166.8081773	0	55317.24072	7359.783398	227.6665582	4356.438205	332.9632243	65 Southeastern Plains
0.381770792	0.356804669	3	43	7/8/2009	7	2009	10	32.485	-84.773	29.79	23.83	26.79	74.71	7.06	1.74	99524.95	2.81	16.81	sub_male	229.4000527	0	55335.81577	7310.768187	146.0596095	4289.240597	271.2685451	65 Southeastern Plains
0.277833813	0.381770792	3	43	7/9/2009	7	2009	12	32.481	-84.778	32	23.66	27.32	70.13	8.87	4.26	99870.52	1.44	17.83	sub_male	125.7643811	0	55199.76978	7656.033736	165.4631468	4810.552806	82.16573638	65 Southeastern Plains
0.918723676	0.277833813	3	43	7/10/2009	7	2009	11	32.483	-84.772	31.09	23.28	26.52	70.1	8.22	0.14	100481.52	2.39	17.18	sub_male	5.347877336	25.289867	55560.52149	7526.106405	205.6758654	4188.889379	133.695562	65 Southeastern Plains
0.480540717	0.918723676	3	43	7/11/2009	7	2009	13	32.48	-84.772	32.32	22.62	27.02	64.93	10.37	0.13	100676.91	2.5	17.47	sub_male	154.4255125	0	55720.9072	7815.142854	230.0643867	4257.558264	144.0565119	65 Southeastern Plains
0.429467588	0.480540717	3	43	7/12/2009	7	2009	6	32.481	-84.777	32.94	23.92	28.46	63.57	11.49	0	100455.07	2.48	18.43	sub_male	91.72174894	0	55319.43066	7766.004997	72.55522031	4730.206561	134.6639323	65 Southeastern Plains
0.862018574	0.429467588	3	43	7/13/2009	7	2009	9	32.482	-84.773	32.83	24.34	28.56	64.68	10.92	5.81	100030.1	3.34	18.58	sub_male	8.421322664	49.68595472	55516.75195	7607.914746	343.341159	4323.059448	81.51090002	65 Southeastern Plains
0.540150379	0.862018574	3	43	7/14/2009	7	2009	11	32.479	-84.774	33.94	25.77	29.31	67.93	10.43	8.75	99971.36	1.82	19.85	sub_male	285.1667122	0	55670.89141	7989.049416	25.46785668	4497.527289	113.2671498	65 Southeastern Plains
0.060983717	0.221286919	3	43	6/5/2009	6	2009	8	32.484	-84.771	27.36	20.74	23.82	77.66	5.32	8.01	99309.18	2.41	14.05	sub_male	85.34568943	0	55558.46266	7413.881619	59.23249082	4088.16738	243.316461	65 Southeastern Plains
0.779182997	0.060983717	3	43	6/6/2009	6	2009	10	32.494	-84.761	28.11	17.94	23.01	75.95	5.47	0.13	99672.97	2.63	13.03	sub_male	1145.203627	188.2004308	55640.70367	6507.397714	288.4695144	3235.551632	123.195478	65 Southeastern Plains
0.260680539	0.779182997	3	43	6/7/2009	6	2009	9	32.495	-84.769	29.49	21.4	25.37	75.08	6.46	0	99920.65	2.4	15.44	sub_male	1299.777182	0	54922.80466	6183.548551	326.3247394	4001.262437	99.11979097	65 Southeastern Plains
0.807312847	0.260680539	3	43	6/8/2009	6	2009	8	32.499	-84.769	31.4	23.5	27.16	66.65	9.47	0	99946.84	1.47	17.45	sub_male	1732.135129	0	54713.80096	5749.57536	393.0713149	4043.527234	333.7345728	65 Southeastern Plains
1.023538157	0.807312847	3	43	6/9/2009	6	2009	11	32.487	-84.764	32.9	21.92	27.35	58.32	12.1	0	99957.6	3.09	17.41	sub_male	329.5173962	0	55915.17703	7230.828626	108.6048608	3428.983626	191.9207578	65 Southeastern Plains
0.289128095	0.406690178	3	43	3/22/2009	3	2009	12	32.49	-84.766	17.2	5.84	11.58	63.1	4.15	0	101217.34	3.57	1.52	sub_male	690.8316273	0	55523.08019	6809.027118	159.3100276	3621.389857	273.8706027	65 Southeastern Plains
1.221822537	0.479210773	3	43	5/1/2009	5	2009	9	32.485	-84.776	27.69	18.34	23.16	69.16	7.04	0.1	100620.75	3.28	13.02	sub_male	302.2015157	0	55086.05359	7304.929973	420.4430547	4605.335734	303.6886449	65 Southeastern Plains
0.215947399	0.632171398	3	43	6/11/2009	6	2009	10	32.482	-84.774	33.98	24.59	28.82	65.34	11.03	0.22	99778.06	3.44	19.28	sub_male	0	67.29017733	55436.70409	7658.301456	232.8574913	4474.074148	68.19119493	65 Southeastern Plains
0.724352144	0.215947399	3	43	6/12/2009	6	2009	9	32.488	-84.769	33.41	26.16	29.56	67.11	10.85	0	99706.96	4.31	19.79	sub_male	498.9838945	0	55390.14421	6983.551223	294.8142781	3941.417745	71.36000607	65 Southeastern Plains
0.801051666	0.724352144	3	43	6/13/2009	6	2009	12	32.493	-84.767	32.49	24.33	28.19	67.14	10.01	3.45	99858.92	3.99	18.41	sub_male	974.7002759	124.5682773	55276.12883	6511.541744	92.71054493	3740.755257	23.51185546	65 Southeastern Plains
0.259627207	0.801051666	3	43	6/14/2009	6	2009	10	32.482	-84.772	31.93	24.25	28.17	68.46	9.46	2.47	99973.54	3.39	18.09	sub_male	40.82545542	0.515399997	55606.29274	7669.485904	331.7118448	4264.680721	3.782684375	65 Southeastern Plains
0.437633164	0.259627207	3	43	6/15/2009	6	2009	12	32.483	-84.768	32.4	23.74	27.65	69.15	9.27	0.07	100048.86	3.08	18.07	sub_male	36.12761527	60.5773	55818.802	7548.494603	71.68107524	3864.591384	194.1117222	65 Southeastern Plains
0.781264702	0.852404288	3	43	5/8/2009	5	2009	12	32.486	-84.771	30.47	21.68	25.79	73.73	7.16	0	99953.48	3.98	16.07	sub_male	284.494219	13.2348	55409.06147	7215.010956	53.10652192	4110.167413	177.1960252	65 Southeastern Plains
0.444796403	0.781264702	3	43	5/9/2009	5	2009	12	32.481	-84.778	30.03	18.4	24.14	72.19	7.09	0	100057.76	4.87	14.22	sub_male	125.6159684	0	55202.77178	7659.574289	161.876494	4809.93032	85.61504893	65 Southeastern Plains
0.753228498	0.444796403	3	43	5/10/2009	5	2009	11	32.482	-84.779	29.73	21.25	25.52	70.97	7.63	10.14	100200.54	3.37	15.49	sub_male	198.9351228	0	55070.44475	7515.181894	305.1015871	4860.293288	57.90109434	65 Southeastern Plains
0.939641632	0.753228498	3	43	5/11/2009	5	2009	11	32.48	-84.775	28.97	23.72	26.05	67.8	8.28	0.02	100208.47	2.78	16.34	sub_male	175.9864227	0	55556.02072	7871.058136	31.28349026	4526.20798	145.5019604	65 Southeastern Plains
0.06107014	0.939641632	3	43	5/12/2009	5	2009	13	32.495	-84.771	24.55	17.89	20.36	79.71	3.75	0.17	100360.79	3.7	11.22	sub_male	1274.459401	0	54820.21076	6203.194594	234.7026197	4146.446259	130.0400684	65 Southeastern Plains
0.901306684	0.06107014	3	43	5/13/2009	5	2009	12	32.497	-84.767	24.9	15.84	19.36	82.3	3.22	0.03	100472.16	4.93	10.37	sub_male	1494.946082	0	54945.86665	5993.159045	390.2742871	3865.799397	186.5609598	65 Southeastern Plains
0.286158487	0.340666445	3	43	2/21/2009	2	2009	11	32.489	-84.768	11.91	0.44	5.16	41.13	4.2	0	100822.16	2.39	0	sub_male	558.1123351	0	55474.40833	6923.100667	333.4503252	3777.929144	138.6921983	65 Southeastern Plains
0.451815175	0.286158487	3	43	2/22/2009	2	2009	12	32.488	-84.768	9.17	5.34	6.88	60.99	3.01	0.04	100800.91	4.91	0	sub_male	423.7666016	0	55522.64057	7064.630998	373.2387332	3828.988281	17.52464191	65 Southeastern Plains
1.104334414	0.451815175	3	43	2/23/2009	2	2009	8	32.488	-84.77	9.91	-1.06	3.35	52.85	3.11	0	101430.04	3.46	0	sub_male	480.4654095	0	55357.54119	6997.320885	238.5245186	3996.463786	49.94164731	65 Southeastern Plains
0.192846615	1.104334414	3	43	2/24/2009	2	2009	11	32.506	-84.77	10.59	0.44	4.47	44.51	3.77	0	101190.98	3.47	0	sub_male	1655.675813	0	54200.08136	5035.112091	171.4870471	4413.259683	131.841043	65 Southeastern Plains
0.261814785	0.192846615	3	43	2/25/2009	2	2009	12	32.507	-84.771	17.1	2.48	8.97	66.8	3.13	0	101038.12	3.56	0	sub_male	1720.534192	0	54047.29937	4924.942386	80.08723143	4562.036105	24.21419005	65 Southeastern Plains
1.139758577	0.261814785	3	43	2/26/2009	2	2009	14	32.506	-84.771	21.93	10.67	15.18	75.35	3.6	0	100886.83	4.3	6.3	sub_male	1742.457646	0	54077.72957	4976.484025	84.46798067	4540.138992	76.09523216	65 Southeastern Plains
0.503199458	1.139758577	3	43	2/27/2009	2	2009	9	32.494	-84.773	21.6	13.08	16.63	74.25	3.85	13.42	100366.55	5.76	7.34	sub_male	1171.069078	0	54745.17907	6329.129915	58.58507362	4319.741799	181.8709536	65 Southeastern Plains
0.082568898	0.503199458	3	43	2/28/2009	2	2009	11	32.494	-84.773	20.41	14.29	17.14	86.28	2.12	70.19	99761.04	5.72	7.35	sub_male	1242.220136	0	54720.7165	6250.136341	76.06627555	4302.51366	102.7846043	65 Southeastern Plains
0.036089792	0.082568898	3	43	3/1/2009	3	2009	8	32.495	-84.772	17.16	4.07	8.68	84.74	1.33	8.58	99558.94	7.05	0.61	sub_male	1266.599419	14.6351	54724.32723	6220.93114	98.80165478	4280.368577	81.62243042	65 Southeastern Plains
0.561140068	0.373090408	3	43	7/1/2009	7	2009	12	32.481	-84.769	34.89	20.7	27.63	43.92	16.64	0	99325.32	4.07	17.8	sub_male	146.3657782	0	55891.10518	7804.210904	361.2445471	4021.777081	130.2277733	65 Southeastern Plains
0.170311928	0.485883506	3	43	4/13/2009	4	2009	11	32.491	-84.773	22.12	15.7	18.01	85.17	2.38	54.39	99862.09	6.09	8.91	sub_male	875.188959	19.8853	54929.486	6637.069777	14.52155086	4286.50857	268.7871897	65 Southeastern Plains
0.635331607	0.170311928	3	43	4/14/2009	4	2009	12	32.495	-84.773	20.2	14.99	17.67	83.09	2.74	1.79	99373.83	4.26	7.6	sub_male	1339.794024	0	54655.97925	6151.490655	55.04255027	4326.665789	6.01094094	65 Southeastern Plains
0.57543345	0.635331607	3	43	4/15/2009	4	2009	12	32.485	-84.774	19.35	7.24	12.84	74.03	3.31	0	100062.68	4.59	3.3	sub_male	257.7607677	0	55257.99104	7267.469074	177.5255744	4353.184619	255.5343905	65 Southeastern Plains
1.203088812	0.57543345	3	43	4/16/2009	4	2009	10	32.489	-84.766	19.94	8.52	14.3	70.55	3.94	0	100401.08	4.2	4.23	sub_male	588.1902111	0	55549.43177	6902.247239	266.6220712	3658.495793	192.3535091	65 Southeastern Plains
0.761164635	1.203088812	3	43	4/17/2009	4	2009	13	32.492	-84.77	20.87	12.04	15.87	68.77	4.54	0	100832.66	5.47	6.46	sub_male	981.9274933	100.4379426	55083.82785	6500.232926	1.096215283	3990.628818	213.0396928	65 Southeastern Plains
0.197347152	0.761164635	3	43	4/18/2009	4	2009	11	32.489	-84.774	22.61	8.8	15.25	62.64	5.37	0	100738.45	2.97	5.7	sub_male	657.6970169	6.647022666	55001.20746	6865.687237	115.4383833	4361.488969	27.85807942	65 Southeastern Plains
0.240414445	0.197347152	3	43	4/19/2009	4	2009	9	32.491	-84.774	23.47	12.77	18.03	70.54	4.71	0	100188.23	4.21	8.12	sub_male	886.3904756	0	54886.26921	6633.839816	35.29928085	4340.233077	250.7091022	65 Southeastern Plains
1.008408745	0.240414445	3	43	4/20/2009	4	2009	9	32.488	-84.778	22.3	17.63	20.02	77.33	4.1	14.98	99615.98	6.55	9.96	sub_male	609.1349469	43.94747676	54805.07278	6999.226394	480.6168598	4715.357632	121.977183	65 Southeastern Plains
0.464838654	1.008408745	3	43	4/21/2009	4	2009	11	32.487	-84.77	22.04	10.25	16.2	64.42	5.38	0.32	99804.6	5.52	6.14	sub_male	371.7104761	0	55423.79399	7105.952657	211.0906207	3997.758241	46.55665543	65 Southeastern Plains
0.322437857	0.464838654	3	43	4/22/2009	4	2009	8	32.483	-84.776	22.81	8.19	15.3	60.49	5.87	0.03	100186.27	4.44	5.5	sub_male	152.0772273	0	55231.24091	7465.735871	390.3462641	4560.523581	192.5912575	65 Southeastern Plains
0.7239658	0.322437857	3	43	4/23/2009	4	2009	10	32.49	-84.769	27.94	14.53	20.06	66.79	6.55	1.97	100369.69	4.08	11.23	sub_male	756.7158637	0	55270.79367	6732.421041	201.5687751	3906.192616	299.7154408	65 Southeastern Plains
0.110239492	0.7239658	3	43	4/24/2009	4	2009	12	32.484	-84.776	28.82	16.07	22.26	60.34	8.87	0	100803.26	2.83	12.44	sub_male	181.0871169	0	55149.78691	7425.352417	419.4927368	4628.159957	187.2993568	65 Southeastern Plains
0.539477573	0.540150379	3	43	7/15/2009	7	2009	8	32.482	-84.772	33.01	26.37	29.46	70	9.76	7.67	100278.6	2.23	19.69	sub_male	0	28.65571224	55577.67898	7611.976748	305.0079141	4247.136181	58.28702171	65 Southeastern Plains
0.031495405	0.539477573	3	43	7/16/2009	7	2009	5	32.494	-84.769	35.81	25.51	30.17	65.31	12.8	4.95	100159.33	3.62	20.66	sub_male	1128.57214	79.02548786	55042.74997	6354.956768	161.9224064	3949.045495	188.3075172	65 Southeastern Plains
1.299785498	0.793540762	3	43	4/26/2009	4	2009	13	32.497	-84.771	27.28	16.43	21.9	65.48	7.51	0	101037.2	3.98	11.85	sub_male	1455.59919	0	54720.56902	6022.372954	222.9712661	4171.457667	45.91759858	65 Southeastern Plains
0.479175895	1.299785498	3	43	4/27/2009	4	2009	10	32.488	-84.77	26.66	15.4	20.94	72.86	5.68	0	101128.59	4.67	11.03	sub_male	433.1069748	0	55415.85637	7047.015112	271.8561269	3959.066921	14.95410334	65 Southeastern Plains
0.553549524	0.479175895	3	43	4/28/2009	4	2009	10	32.49	-84.77	27.79	16.23	21.67	73.64	5.75	0	101086.59	3.7	12.01	sub_male	666.2467114	10.20512267	55220.13029	6811.449862	220.8979688	4033.27601	223.5261746	65 Southeastern Plains
0.214789738	0.553549524	3	43	4/29/2009	4	2009	12	32.485	-84.775	27.72	16.67	22.08	74	5.87	0	100923.12	2.67	12.2	sub_male	269.4177107	0	55179.63155	7259.418936	259.8314549	4447.549889	302.4354664	65 Southeastern Plains
0.632171398	1.023538157	3	43	6/10/2009	6	2009	11	32.484	-84.77	33.8	22.51	27.95	64.35	10.92	0	99890.06	3.58	18.16	sub_male	38.97272753	6.157877331	55601.91469	7456.303043	85.01614801	4069.369049	204.7179744	65 Southeastern Plains
0.409415018	0.218421834	3	43	6/20/2009	6	2009	10	32.48	-84.774	36.27	25.15	31.05	54.81	16.28	0	99772.05	3.59	20.71	sub_male	127.9698227	0	55556.86822	7828.265824	86.40346732	4483.153825	99.85878628	65 Southeastern Plains
0.642349806	0.409415018	3	43	6/21/2009	6	2009	10	32.49	-84.765	36.45	25.72	30.96	61.14	14.52	0	99500.67	4.65	21.09	sub_male	693.1165773	0	55565.21529	6819.80341	147.0985008	3571.506476	265.35561	65 Southeastern Plains
0.567099743	0.642349806	3	43	6/22/2009	6	2009	9	32.485	-84.771	35.46	25.02	30.49	61.53	13.75	0	99349.95	4.48	20.24	sub_male	165.3671231	0	55468.81581	7341.372279	50.43091197	4141.555616	298.1055617	65 Southeastern Plains
0.133486427	0.567099743	3	43	6/23/2009	6	2009	14	32.479	-84.77	34.35	27.07	30.49	62.54	12.98	0.01	99263.54	3.13	20.71	sub_male	288.9615685	0	55953.14104	7942.938233	268.4703584	4082.602097	215.8653254	65 Southeastern Plains
0.280230826	0.133486427	3	43	6/24/2009	6	2009	10	32.479	-84.767	34.55	25.47	29.96	55.79	14.86	0	99433.59	1.84	20.01	sub_male	305.4424705	0	56154.63336	8005.004859	454.9436569	3878.204782	136.4183041	65 Southeastern Plains
0.457411869	0.280230826	3	43	6/25/2009	6	2009	11	32.484	-84.775	34.29	25.37	30.21	54.76	15.32	0	99635.77	2.38	19.83	sub_male	84.49840029	0	55307.59067	7460.886197	365.69081	4458.654953	249.5239167	65 Southeastern Plains
0.484342244	0.457411869	3	43	6/26/2009	6	2009	13	32.492	-84.772	34.7	25.11	29.78	59.04	13.9	0.01	99620.73	3.7	19.91	sub_male	942.6881237	23.76880462	54956.51063	6543.879745	37.35384523	4186.983647	401.811733	65 Southeastern Plains
0.219134829	0.484342244	3	43	6/27/2009	6	2009	10	32.488	-84.773	35.61	23.66	29.38	60.78	13.36	0	99683.73	4.25	19.63	sub_male	532.1789883	19.93743508	55162.60228	6981.482407	5.66451715	4241.338117	38.6325018	65 Southeastern Plains
0.604134334	0.561140068	3	43	7/2/2009	7	2009	14	32.491	-84.77	33.86	21.93	28.01	60.82	12.64	0	99637.5	3.89	17.9	sub_male	858.7795785	0	55113.40626	6619.164469	130.9184958	4033.698878	310.4729158	65 Southeastern Plains
0.242841034	0.342209418	3	43	3/29/2009	3	2009	10	32.489	-84.767	21.22	7.23	14.01	77.52	2.61	0.24	99282.99	6.98	4.22	sub_male	535.7412064	0	55548.44326	6948.438681	326.8715918	3696.991181	150.6845072	65 Southeastern Plains
0.362586948	0.584224698	3	43	6/17/2009	6	2009	12	32.49	-84.772	34.62	25.51	30.52	60.07	14.05	0	100072.02	2.85	20.06	sub_male	721.8747812	15.03082267	55068.62568	6781.35578	47.25734698	4210.103897	203.5480526	65 Southeastern Plains
0.512023474	0.362586948	3	43	6/18/2009	6	2009	11	32.483	-84.772	35.29	24.71	29.88	61.49	13.24	0	99912.72	4.42	20	sub_male	7.707148246	30.58315703	55542.73858	7579.258489	290.7537868	4261.993519	93.68711165	65 Southeastern Plains
0.218421834	0.512023474	3	43	6/19/2009	6	2009	12	32.481	-84.773	35.73	24.73	30.23	59.02	14.46	0	99851.81	3.23	20.23	sub_male	100.6226512	0	55646.9746	7790.179154	209.9707232	4329.34112	95.96426483	65 Southeastern Plains
0.479210773	0.214789738	3	43	4/30/2009	4	2009	11	32.486	-84.772	26.8	19.18	22.77	71.19	6.32	0	100760.68	3.22	12.99	sub_male	351.4543926	0	55335.98855	7155.056727	48.51888092	4155.667746	111.5307719	65 Southeastern Plains
0.215162439	0.497774066	3	43	6/2/2009	6	2009	9	32.481	-84.778	33.31	23.45	28.31	55.25	13.69	0.37	100295.91	2.05	18.38	sub_male	128.7237712	0	55226.79305	7688.17894	132.8282484	4805.541576	113.4137325	65 Southeastern Plains
0.399613746	0.215162439	3	43	6/3/2009	6	2009	12	32.481	-84.772	31.24	23.37	27.58	65.69	10.02	0.06	100086.86	2.47	17.3	sub_male	79.98788849	0	55650.35478	7745.000022	272.526659	4280.425841	67.13740751	65 Southeastern Plains
0.451251128	0.335974498	3	43	6/29/2009	6	2009	12	32.481	-84.773	34.76	26.66	30.23	62.38	13.15	3.82	99185.87	3.63	20.71	sub_male	5.033422664	0	55568.76884	7694.913828	268.2940737	4338.264769	1.126026052	65 Southeastern Plains
0.497774066	0.224485904	3	43	6/1/2009	6	2009	8	32.48	-84.773	32.78	21.06	26.61	59.26	11.58	0	100095.84	2.17	16.92	sub_male	173.4094548	0	55649.91246	7872.288575	105.1571393	4407.041102	157.9221423	65 Southeastern Plains
0.373090408	0.451251128	3	43	6/30/2009	6	2009	8	32.486	-84.774	32.99	21.04	26.95	45.45	15.54	0.05	99151.12	3.28	17.01	sub_male	322.985469	34.86480729	55203.0144	7200.173757	164.7180783	4367.401987	206.4303357	65 Southeastern Plains
0.584224698	0.437633164	3	43	6/16/2009	6	2009	12	32.481	-84.774	34.63	26.41	29.91	64.77	11.88	0.86	100010.2	2.45	20.52	sub_male	15.5361	4.103277338	55519.03857	7703.45305	221.8345839	4410.956372	12.92480534	65 Southeastern Plains
0.793540762	0.110239492	3	43	4/25/2009	4	2009	12	32.482	-84.775	29.03	19.08	23.9	53.71	10.54	0	101017.41	1.95	14.06	sub_male	0	34.06141042	55355.95666	7640.216089	229.948025	4560.25763	52.15983597	65 Southeastern Plains
0.335974498	0.219134829	3	43	6/28/2009	6	2009	12	32.484	-84.772	34.32	24.71	29.37	68	10.78	9.44	99487.05	4.47	19.51	sub_male	81.1544303	0	55488.74758	7446.856101	167.6842584	4210.148848	216.4314247	65 Southeastern Plains
0.234760368	0.319291566	3	44	3/26/2009	3	2009	8	32.49	-84.767	23.4	15.47	18.47	79.79	3.31	13.8	99974.52	5.59	9.43	sub_male	698.3666324	0	55445.26756	6786.188893	172.369344	3710.531285	291.6148762	65 Southeastern Plains
0.871355118	0.260391138	3	44	3/24/2009	3	2009	12	32.492	-84.766	22.71	12.97	17.03	70.64	4.54	0	100703.52	4.08	7.84	sub_male	858.3130204	48.19747733	55438.40205	6646.856282	5.736774956	3615.63368	183.1696103	65 Southeastern Plains
0.814663968	0.20270702	3	44	3/30/2009	3	2009	9	32.492	-84.767	18.96	4.76	11.19	65.69	3.94	0.19	100082.48	2.77	1.86	sub_male	904.6892395	50.53987734	55296.16608	6578.478633	16.68048586	3760.288067	85.12289359	65 Southeastern Plains
0.464630293	0.479438624	3	44	5/27/2009	5	2009	9	32.494	-84.771	27.86	21.71	24.61	77.79	5.43	0.29	99619.12	2.82	14.79	sub_male	1174.474371	0	54877.92051	6303.265409	175.3992459	4132.648518	220.3182811	65 Southeastern Plains
0.260391138	0.338383299	3	44	3/23/2009	3	2009	9	32.49	-84.768	21.62	7.97	14.38	56.54	5.74	0	100867.63	3.05	4.8	sub_male	692.0085309	0	55372.59784	6789.673949	215.2904342	3811.941258	258.6458901	65 Southeastern Plains
0.319291566	0.871355118	3	44	3/25/2009	3	2009	9	32.489	-84.767	21.57	14.48	17.83	74.25	4.04	0.87	100498.37	5.72	8.02	sub_male	598.3707182	0	55480.40081	6883.148408	278.745922	3737.775844	192.5804505	65 Southeastern Plains
0.479438624	0.469540344	3	44	5/26/2009	5	2009	11	32.489	-84.772	28.34	21.67	24.76	77.91	5.51	10.75	99610.27	3.31	15.01	sub_male	626.5861199	59.65542874	55164.42413	6865.806603	97.90767327	4148.561158	171.6157596	65 Southeastern Plains
0.150376596	0.685306377	3	44	5/31/2009	5	2009	12	32.484	-84.775	31.43	18.66	25.1	58.53	10.54	0	99940.91	2.77	15.05	sub_male	161.8556422	0	55230.83683	7405.151466	375.2579428	4507.613208	269.5938428	65 Southeastern Plains
0.951560231	0.234760368	3	44	3/27/2009	3	2009	8	32.492	-84.769	20.15	15.05	17.88	88.67	1.82	33.65	99524.27	4.8	7.6	sub_male	944.9585982	63.51896086	55171.49858	6538.863061	11.08911192	3900.389618	138.6620465	65 Southeastern Plains
0.416905669	0.539159396	3	44	5/29/2009	5	2009	7	32.48	-84.77	30.05	20.73	25.48	70.86	7.77	0.77	99582.43	3.98	15.39	sub_male	268.1273039	0	55935.61556	7919.011937	279.295804	4080.86997	228.7998185	65 Southeastern Plains
0.685306377	0.416905669	3	44	5/30/2009	5	2009	9	32.478	-84.767	29.09	17.93	23.73	67.17	7.97	0	99712	3.48	13.51	sub_male	376.5250662	0	56250.87696	8093.669916	437.3138531	3845.13743	36.1465272	65 Southeastern Plains
0.228063615	0.203811313	3	44	6/4/2009	6	2009	9	32.481	-84.773	28.55	21.96	24.38	77.38	5.31	43.35	99737.74	2.56	15.25	sub_male	89.94679052	0	55591.54245	7783.652619	169.6583517	4394.885816	71.53020849	65 Southeastern Plains
0.577234522	0.814663968	3	44	3/31/2009	3	2009	9	32.491	-84.766	17.78	9.01	14.03	69.83	3.59	28.52	99972.48	3.49	3.4	sub_male	750.0035256	0	55466.82199	6744.805654	106.8688132	3649.472127	257.3645571	65 Southeastern Plains
0.35092027	0.951560231	3	44	3/28/2009	3	2009	10	32.49	-84.769	22.38	16.45	19.04	90.45	1.65	92.49	99115.69	4.49	9.42	sub_male	734.6550716	0	55294.49116	6754.02714	214.3982307	3890.480732	279.4793283	65 Southeastern Plains
0.20270702	0.35092027	3	44	3/29/2009	3	2009	11	32.489	-84.766	21.22	7.23	14.01	77.52	2.61	0.24	99282.16	6.98	4.22	sub_male	555.6291029	0	55563.99811	6933.53298	299.2988957	3663.59711	165.4026711	65 Southeastern Plains
0.687262732	0.64471546	3	44	3/20/2009	3	2009	13	32.491	-84.765	19.31	9.92	15.34	61.71	5.2	0	100552.92	4.12	4.61	sub_male	821.4855773	11.48557733	55497.66946	6694.880802	22.19629907	3569.445102	240.4429718	65 Southeastern Plains
0.408051577	0.687262732	3	44	3/21/2009	3	2009	8	32.491	-84.768	18.81	5.23	12.14	57.59	4.98	0	101051.78	4.05	2.02	sub_male	823.4552568	0	55298.75627	6657.465237	83.99468401	3813.455715	181.020164	65 Southeastern Plains
0.539159396	0.464630293	3	44	5/28/2009	5	2009	9	32.488	-84.773	29.84	22.8	25.96	74.8	6.7	4.42	99495.62	3.37	16.32	sub_male	492.8046885	0	55190.7289	7020.823154	2.979618831	4235.957982	15.87882743	65 Southeastern Plains
0.755044729	0.928961457	3	44	5/2/2009	5	2009	12	32.482	-84.772	28.02	18.57	23.3	74.15	6.11	1.17	100265.11	4.34	13.3	sub_male	59.02482266	0	55659.37316	7682.454312	341.1654753	4207.667724	19.47387705	65 Southeastern Plains
0.726101222	0.755044729	3	44	5/3/2009	5	2009	9	32.486	-84.775	28.54	18.41	23.46	74.82	6.08	4.64	99943.68	5.63	13.47	sub_male	405.2060836	37.49497733	55060.09846	7132.515183	273.7083606	4495.383869	254.0737443	65 Southeastern Plains
0.400848818	0.726101222	3	44	5/4/2009	5	2009	11	32.483	-84.773	25.06	19.12	22.13	81.6	3.82	7.69	99990.35	4.96	12.09	sub_male	77.76397733	0	55450.13272	7491.840991	264.5593676	4301.976335	188.449774	65 Southeastern Plains
0.627625822	0.400848818	3	44	5/5/2009	5	2009	10	32.489	-84.771	26.72	20.31	23.17	80.04	4.57	3.21	100019.63	4.09	13.52	sub_male	582.0487235	68.5436	55233.19981	6899.994994	158.5616023	4084.335015	130.4250129	65 Southeastern Plains
0.527214094	0.627625822	3	44	5/6/2009	5	2009	11	32.486	-84.773	26.37	19.89	23.13	79.23	4.58	20.4	100072.41	4.17	13.13	sub_male	334.6709461	46.82825124	55278.26977	7191.927311	64.3683088	4262.398321	150.440827	65 Southeastern Plains
0.666808523	0.527214094	3	44	5/7/2009	5	2009	12	32.485	-84.777	26.62	21.06	23.32	80.72	4.28	24.63	99980.59	4.59	13.84	sub_male	330.9842326	0	55000.44476	7277.52325	494.5877048	4691.481445	314.0533539	65 Southeastern Plains
0.680214346	0.666808523	3	44	5/8/2009	5	2009	11	32.486	-84.771	30.47	21.68	25.79	73.73	7.16	0	99953.48	3.98	16.07	sub_male	283.7110494	14.4752	55410.30991	7215.590785	53.66718014	4109.013668	177.9285171	65 Southeastern Plains
0.463732686	0.680214346	3	44	5/9/2009	5	2009	13	32.481	-84.778	30.03	18.4	24.14	72.19	7.09	0	100057.54	4.87	14.22	sub_male	134.2481504	0	55181.86038	7638.054033	182.850601	4819.951095	63.88523662	65 Southeastern Plains
0.208165136	0.180639713	3	44	3/18/2009	3	2009	14	32.489	-84.766	20.65	10.83	15.73	68.86	4.53	0.01	100725.66	3.46	5.74	sub_male	593.3532246	0	55546.86397	6897.232522	261.5082804	3658.025535	196.7703589	65 Southeastern Plains
0.469540344	0.817301263	3	44	5/25/2009	5	2009	8	32.495	-84.773	26.85	21.2	24.07	79.75	4.76	10.64	99724.41	3.45	14.02	sub_male	1272.897439	6.506999999	54665.528	6229.266048	18.27147107	4360.427124	82.22187159	65 Southeastern Plains
0.471423655	0.320960537	3	44	4/2/2009	4	2009	9	32.493	-84.768	22.59	17.55	19.23	89.2	1.84	37.11	99211.44	4.02	10.07	sub_male	973.3991977	95.63527734	55179.01703	6508.007817	35.35520847	3869.0367	91.77952007	65 Southeastern Plains
0.637970443	0.471423655	3	44	4/3/2009	4	2009	7	32.49	-84.77	23.83	14.62	18.76	72.25	4.52	3.02	98837.24	7.34	9.23	sub_male	655.4106762	0	55280.67255	6825.429409	289.5848189	3963.220842	220.6285461	65 Southeastern Plains
0.370524588	0.637970443	3	44	4/4/2009	4	2009	12	32.488	-84.776	22.06	8.84	15.11	67.93	4.64	0	99892.17	2.82	5.45	sub_male	630.6605902	0	54862.05873	6924.092026	343.2360846	4583.519439	76.57341172	65 Southeastern Plains
0.284401	0.370524588	3	44	4/5/2009	4	2009	12	32.489	-84.771	23.4	13.45	16.4	79.6	2.89	9.63	99778.26	3.36	8.43	sub_male	605.1562136	80.7052	55212.60951	6877.732681	150.9965962	4094.229992	152.9292193	65 Southeastern Plains
0.12701061	0.284401	3	44	4/6/2009	4	2009	9	32.489	-84.772	25.69	9.5	15.76	75.38	3.08	2.95	99373.65	8.07	7.6	sub_male	675.4641946	9.992435905	55130.56532	6816.148144	97.66138882	4155.146842	220.7253061	65 Southeastern Plains
0.019962829	0.12701061	3	44	4/7/2009	4	2009	7	32.488	-84.772	8.74	4.89	6.81	67.76	2.47	0.11	100034.49	7.84	0	sub_male	554.4274557	50.72057734	55214.93351	6939.242831	99.85595722	4139.319018	98.43337931	65 Southeastern Plains
0.970023708	0.019962829	3	44	4/8/2009	4	2009	12	32.487	-84.773	17.03	0.82	7.8	62.68	3.68	0	100212.23	5.26	0	sub_male	433.0992028	9.950030483	55201.08515	7094.207082	56.88501326	4282.028401	70.18797695	65 Southeastern Plains
0.485632017	0.970023708	3	44	4/9/2009	4	2009	13	32.487	-84.77	22.68	8.7	14.39	73.62	3.74	0	99916.68	5.78	5.69	sub_male	388.1600491	0	55393.66199	7090.261455	196.1543009	4024.910806	47.14526868	65 Southeastern Plains
0.1184927	0.485632017	3	44	4/10/2009	4	2009	8	32.487	-84.772	25.93	13.58	19.05	78.96	4.08	0	99901.31	6.75	9.75	sub_male	430.214061	0	55290.30211	7073.362128	79.39853443	4147.992931	32.0834365	65 Southeastern Plains
0.500427651	0.1184927	3	44	4/11/2009	4	2009	12	32.486	-84.776	22.3	12.04	17.77	77.42	3.55	30.98	100032.16	5.84	7.17	sub_male	352.7355809	7.456577338	55064.07679	7214.659745	351.0316736	4557.690613	353.6614399	65 Southeastern Plains
0.446108598	0.500427651	3	44	4/12/2009	4	2009	12	32.49	-84.773	21.82	10.05	15.69	70.44	4.31	0	100319.9	5.05	5.93	sub_male	803.451895	0	55002.00106	6702.327108	34.97671317	4238.921016	240.0294324	65 Southeastern Plains
0.539745377	0.463732686	3	44	5/10/2009	5	2009	9	32.483	-84.779	29.73	21.25	25.52	70.97	7.63	10.15	100199.47	3.37	15.49	sub_male	185.2994188	0	55067.95497	7496.892341	328.0110911	4834.078107	75.21112982	65 Southeastern Plains
0.64471546	0.208165136	3	44	3/19/2009	3	2009	14	32.49	-84.766	22.49	10.16	16.24	67.1	5.05	0	100498.36	2.75	6.32	sub_male	737.7548773	0	55522.68114	6770.519848	108.0071834	3592.151358	297.8976289	65 Southeastern Plains
0.252872464	0.720426558	3	44	7/4/2009	7	2009	10	32.482	-84.774	32.51	18.33	25.5	50.34	13.43	0	100141.01	2.71	15.42	sub_male	3.320200004	54.09487015	55457.44442	7657.400092	243.2231833	4446.585466	67.9168042	65 Southeastern Plains
0.512794055	0.252872464	3	44	7/5/2009	7	2009	11	32.481	-84.772	34.31	21.98	28.2	50.11	14.65	11.51	99793.48	3.33	18.14	sub_male	87.05120432	0	55656.78157	7755.297866	264.9296664	4282.132283	76.76743606	65 Southeastern Plains
0.33215499	0.512794055	3	44	7/6/2009	7	2009	10	32.481	-84.774	31.95	26.1	28.88	70.58	9.16	9.28	99569.24	4.45	19.02	sub_male	80.11062266	0	55530.6255	7780.641308	130.5102389	4470.4048	51.98986948	65 Southeastern Plains
0.402937951	0.33215499	3	44	7/7/2009	7	2009	11	32.485	-84.773	29.59	23.93	26.69	73.8	7.18	4.14	99437.2	3.79	16.76	sub_male	204.4686773	0	55307.19263	7324.413108	193.1951926	4338.498041	300.9377808	65 Southeastern Plains
0.42464496	0.402937951	3	44	7/8/2009	7	2009	7	32.486	-84.773	29.79	23.83	26.79	74.7	7.06	1.73	99523.15	2.81	16.81	sub_male	317.1959053	47.15867734	55263.51697	7215.963909	110.2027395	4302.05339	188.0399802	65 Southeastern Plains
0.307102832	0.42464496	3	44	7/9/2009	7	2009	10	32.481	-84.778	32	23.66	27.32	70.13	8.87	4.26	99870.57	1.44	17.83	sub_male	108.9265124	0	55231.45418	7684.554977	140.2618812	4788.086008	112.0920251	65 Southeastern Plains
0.794993987	0.307102832	3	44	7/10/2009	7	2009	11	32.483	-84.771	31.09	23.27	26.52	70.1	8.22	0.14	100480.34	2.39	17.18	sub_male	23.776182	7.647622666	55551.19469	7482.97949	156.6004633	4161.180636	171.875148	65 Southeastern Plains
0.339581194	0.794993987	3	44	7/11/2009	7	2009	13	32.481	-84.771	32.32	22.62	27.02	64.93	10.37	0.12	100674.28	2.5	17.47	sub_male	100.5276227	0	55710.81839	7729.848765	333.5826527	4186.385798	70.8825232	65 Southeastern Plains
0.28434673	0.339581194	3	44	7/12/2009	7	2009	9	32.481	-84.777	32.94	23.92	28.46	63.57	11.49	0	100454.87	2.48	18.43	sub_male	95.11244102	0	55277.15478	7725.435031	106.0282647	4755.312018	126.8051026	65 Southeastern Plains
0.755141282	0.28434673	3	44	7/13/2009	7	2009	11	32.482	-84.774	32.83	24.34	28.56	64.69	10.92	5.81	100032.36	3.34	18.59	sub_male	0	72.48292109	55439.23528	7631.569054	266.5245668	4445.734087	93.49870962	65 Southeastern Plains
0.484832474	0.755141282	3	44	7/14/2009	7	2009	9	32.479	-84.775	33.94	25.77	29.31	67.93	10.43	8.76	99973.43	1.82	19.86	sub_male	315.2890024	0	55596.45334	8006.718918	114.8969969	4609.748391	77.16974955	65 Southeastern Plains
0.084205141	0.228063615	3	44	6/5/2009	6	2009	8	32.484	-84.771	27.36	20.74	23.82	77.66	5.32	8.01	99310.76	2.41	14.05	sub_male	52.65287734	7.347122669	55550.83813	7456.465731	121.8737205	4137.240913	196.5764362	65 Southeastern Plains
0.846777931	0.084205141	3	44	6/6/2009	6	2009	9	32.494	-84.762	28.11	17.94	23.01	75.95	5.47	0.13	99673.02	2.63	13.03	sub_male	1146.632842	175.326288	55626.03406	6498.674078	273.5978385	3250.253868	113.8056219	65 Southeastern Plains
0.254413989	0.846777931	3	44	6/7/2009	6	2009	9	32.495	-84.77	29.49	21.4	25.37	75.08	6.46	0	99921.89	2.4	15.44	sub_male	1258.055453	0	54928.30882	6226.968635	275.7244961	4019.977824	153.5666042	65 Southeastern Plains
0.56061835	0.254413989	3	44	6/8/2009	6	2009	9	32.499	-84.769	31.4	23.5	27.17	66.65	9.47	0	99947.52	1.47	17.45	sub_male	1707.08237	0	54718.61723	5774.190489	389.1401543	4048.724065	304.7029875	65 Southeastern Plains
0.218583146	0.56061835	3	44	6/9/2009	6	2009	9	32.486	-84.763	32.9	21.93	27.35	58.31	12.11	0	99956.73	3.09	17.41	sub_male	361.1010006	49.0002	56027.95938	7280.992041	10.32471223	3314.102584	304.9710608	65 Southeastern Plains
0.338383299	0.408051577	3	44	3/22/2009	3	2009	14	32.49	-84.766	17.2	5.84	11.58	63.1	4.15	0	101217.38	3.57	1.52	sub_male	684.6912532	0	55533.22137	6817.001481	163.6078084	3613.612509	265.6700047	65 Southeastern Plains
0.495466543	0.460074627	3	44	7/21/2009	7	2009	11	32.481	-84.773	32.48	19.43	25.13	44.95	14.24	0	100227.94	1.77	15.95	sub_male	102.8556672	0	55643.16068	7793.34487	202.3057537	4337.434498	96.44633602	65 Southeastern Plains
0.374088627	0.495466543	3	44	7/22/2009	7	2009	10	32.482	-84.777	33.21	22.09	27.54	47.82	15.25	0	100091.26	2.24	17.65	sub_male	21.35601384	0	55262.92399	7670.945953	172.6307979	4706.686383	46.18540044	65 Southeastern Plains
0.441627817	0.374088627	3	44	7/23/2009	7	2009	10	32.487	-84.769	34.06	21.38	27.57	58.14	12.91	2.7	99897.18	3.7	17.72	sub_male	336.0965773	0	55529.32453	7156.074993	257.0545975	3898.226723	101.1393847	65 Southeastern Plains
0.260273722	0.441627817	3	44	7/24/2009	7	2009	10	32.484	-84.772	34.83	24.39	29.16	60.62	13.52	0.11	99910.47	3.28	19.61	sub_male	44.10664432	0	55530.92993	7464.979538	151.3964628	4171.30064	191.4980057	65 Southeastern Plains
0.538046941	0.260273722	3	44	7/25/2009	7	2009	10	32.48	-84.769	35.2	22.2	28.68	52.29	15.64	0	100012.57	2.81	18.7	sub_male	201.6229227	0	55984.84833	7881.30861	384.9476502	3975.657813	217.8379886	65 Southeastern Plains
0.548247564	0.538046941	3	44	7/26/2009	7	2009	9	32.48	-84.775	35.22	22.31	28.58	58.24	14.14	0.54	100097.05	4.11	18.77	sub_male	184.9258227	4.925822667	55543.10979	7876.756375	15.99901407	4548.229133	152.8665873	65 Southeastern Plains
0.372911596	0.548247564	3	44	7/27/2009	7	2009	8	32.479	-84.767	35.24	24.01	29.2	59.59	13.99	2.16	100118.09	4.42	19.62	sub_male	364.4920115	0	56205.96327	8063.541329	463.6102863	3872.769057	80.05635674	65 Southeastern Plains
0.300916713	0.372911596	3	44	7/28/2009	7	2009	8	32.48	-84.776	34.4	24.49	29.26	58.84	13.77	8.04	100026.97	4.23	19.44	sub_male	121.2980233	0	55442.11465	7818.176528	49.64164296	4619.16457	121.7160489	65 Southeastern Plains
0.73023271	0.300916713	3	44	7/29/2009	7	2009	8	32.48	-84.774	33.25	22.14	27.7	68.07	10.22	8.12	100014.3	5.38	17.69	sub_male	115.081695	0	55600.93107	7816.44673	134.2326862	4414.930764	99.62000682	65 Southeastern Plains
1.025879319	0.539745377	3	44	5/11/2009	5	2009	14	32.48	-84.774	28.97	23.72	26.06	67.8	8.28	0.02	100208.19	2.78	16.34	sub_male	186.9802227	0	55598.4704	7888.707214	38.47708857	4489.461885	160.0440406	65 Southeastern Plains
0.05229489	1.025879319	3	44	5/12/2009	5	2009	13	32.495	-84.771	24.55	17.89	20.36	79.71	3.75	0.17	100360.81	3.7	11.22	sub_male	1290.096292	0	54791.27888	6187.873944	206.8826258	4174.725944	111.661553	65 Southeastern Plains
1.027687675	0.05229489	3	44	5/13/2009	5	2009	11	32.497	-84.767	24.9	15.84	19.36	82.3	3.22	0.03	100472.19	4.93	10.37	sub_male	1477.334299	0	54980.77653	6014.309274	355.034548	3831.594815	190.6304646	65 Southeastern Plains
0.265235365	1.027687675	3	44	5/14/2009	5	2009	10	32.494	-84.769	28.93	19.76	23.42	77.31	5.58	1.78	100517.84	3.03	14.35	sub_male	1106.771616	83.4975078	55037.59527	6379.6162	130.152031	3971.844996	196.1643552	65 Southeastern Plains
0.242442919	0.265235365	3	44	5/15/2009	5	2009	8	32.496	-84.77	28.44	22.22	25.18	73.3	6.66	0.87	100424.14	2.64	15.33	sub_male	1340.366512	0	54823.98877	6139.033157	282.0810014	4103.799977	73.89964818	65 Southeastern Plains
0.574030387	0.242442919	3	44	5/16/2009	5	2009	10	32.496	-84.77	26.4	21.31	23.56	80.02	4.48	14.04	100268.11	2.83	13.86	sub_male	1421.022402	0.264677335	54820.69351	6063.528124	327.8738379	4065.374201	5.958345242	65 Southeastern Plains
0.921254797	0.574030387	3	44	5/17/2009	5	2009	12	32.493	-84.773	26.82	21.11	24.38	75.28	5.67	23.15	100092.98	1.58	13.96	sub_male	1129.68177	0	54796.79731	6363.764631	103.344841	4275.299084	216.4461457	65 Southeastern Plains
0.666832019	0.921254797	3	44	5/18/2009	5	2009	14	32.495	-84.772	19.51	12.59	15.98	81.51	2.71	0.1	100364.7	7.6	6.05	sub_male	1292.207207	0	54771.91446	6186.653498	182.3843015	4198.97877	100.6716599	65 Southeastern Plains
1.132481986	0.666832019	3	44	5/19/2009	5	2009	13	32.503	-84.771	20.92	9.42	14.77	69.27	4.25	0	100652.3	6.51	5.17	sub_male	1945.738188	0	54264.57859	5327.038001	59.63163756	4426.832529	430.4865771	65 Southeastern Plains
0.406735469	1.132481986	3	44	5/20/2009	5	2009	10	32.488	-84.771	25.58	13.37	18.2	75.8	4.31	0.05	100592.03	8.69	9.47	sub_male	475.6675654	0	55303.74794	7007.531342	157.5473351	4076.505378	22.91787614	65 Southeastern Plains
0.307660425	0.406735469	3	44	5/21/2009	5	2009	13	32.487	-84.771	24.14	16.87	20.45	81.63	3.48	0.81	100324.8	8.73	10.5	sub_male	456.3750389	0	55281.91777	7040.934002	99.26133475	4132.544219	2.35816154	65 Southeastern Plains
0.674813919	0.307660425	3	44	5/22/2009	5	2009	13	32.487	-84.771	26.03	18.45	21.54	80.54	4.1	6.7	100184.46	8	12.24	sub_male	393.3560222	0	55352.85615	7093.124657	140.2961633	4081.637246	60.70831126	65 Southeastern Plains
0.509452026	0.674813919	3	44	5/23/2009	5	2009	12	32.49	-84.77	26.59	18.6	21.99	81.09	4.01	16.39	99969.98	7.17	12.59	sub_male	674.1135576	0	55238.26582	6804.000128	251.9796005	4003.477897	235.3127368	65 Southeastern Plains
0.817301263	0.509452026	3	44	5/24/2009	5	2009	9	32.496	-84.771	27.55	19.23	22.91	80.38	4.46	11.52	99901.47	4.76	13.39	sub_male	1379.833182	0	54757.75561	6097.861854	222.1385277	4165.668797	26.83712607	65 Southeastern Plains
0.223468969	0.446108598	3	44	4/13/2009	4	2009	11	32.491	-84.773	22.12	15.7	18.01	85.17	2.38	54.41	99861.22	6.09	8.91	sub_male	926.2153757	25.57357243	54889.95172	6586.784042	21.86185402	4302.567427	310.1111978	65 Southeastern Plains
0.738986614	0.223468969	3	44	4/14/2009	4	2009	9	32.495	-84.773	20.2	14.99	17.67	83.09	2.74	1.79	99373.34	4.26	7.6	sub_male	1347.3905	0	54665.664	6140.567178	74.48901949	4308.059636	8.5064611	65 Southeastern Plains
0.654172695	0.738986614	3	44	4/15/2009	4	2009	11	32.485	-84.774	19.35	7.24	12.84	74.03	3.31	0	100063.56	4.59	3.3	sub_male	237.0171824	0	55244.39326	7285.457857	214.6647877	4386.249431	286.6622152	65 Southeastern Plains
1.543137687	0.654172695	3	44	4/16/2009	4	2009	12	32.489	-84.766	19.94	8.52	14.3	70.55	3.94	0	100400.78	4.2	4.23	sub_male	580.4702773	0	55588.19017	6918.76314	264.9205767	3618.400077	166.5056758	65 Southeastern Plains
0.738196295	1.543137687	3	44	4/17/2009	4	2009	10	32.491	-84.77	20.88	12.04	15.88	68.77	4.54	0	100835.4	5.46	6.46	sub_male	862.2118002	0	55131.90829	6616.942519	122.1646505	4007.684651	285.4998486	65 Southeastern Plains
0.337145858	0.738196295	3	44	4/18/2009	4	2009	11	32.489	-84.774	22.61	8.8	15.25	62.64	5.37	0	100738.3	2.97	5.7	sub_male	665.7386622	0	54994.95152	6857.555877	116.3961249	4363.413892	32.14284522	65 Southeastern Plains
0.259084113	0.337145858	3	44	4/19/2009	4	2009	11	32.491	-84.774	23.47	12.77	18.03	70.54	4.71	0	100189.2	4.21	8.12	sub_male	858.1884535	0	54889.51662	6666.074468	67.04290347	4358.885984	213.6158367	65 Southeastern Plains
0.822780712	0.259084113	3	44	4/20/2009	4	2009	10	32.487	-84.779	22.3	17.63	20.02	77.33	4.1	14.99	99618.12	6.55	9.96	sub_male	584.7457988	18.73927733	54762.91962	7034.972069	571.6650853	4803.836734	125.3446069	65 Southeastern Plains
0.616842438	0.822780712	3	44	4/21/2009	4	2009	10	32.487	-84.77	22.04	10.25	16.2	64.42	5.38	0.32	99804.15	5.52	6.14	sub_male	389.86775	0	55415.5946	7087.867811	225.6332873	3993.542013	28.31967727	65 Southeastern Plains
0.529140383	0.616842438	3	44	4/22/2009	4	2009	11	32.483	-84.776	22.81	8.19	15.3	60.49	5.87	0.03	100187.01	4.44	5.5	sub_male	111.1246773	0	55271.79537	7508.757065	353.5902579	4547.33558	167.0009322	65 Southeastern Plains
0.830830164	0.529140383	3	44	4/23/2009	4	2009	11	32.49	-84.769	27.94	14.53	20.06	66.79	6.55	1.96	100370.27	4.08	11.23	sub_male	733.3215274	0	55280.23196	6755.960367	226.4429879	3911.086182	277.4697674	65 Southeastern Plains
0.541419502	0.484832474	3	44	7/15/2009	7	2009	9	32.482	-84.772	33.01	26.37	29.46	70	9.76	7.67	100278.09	2.23	19.69	sub_male	0	14.73549352	55591.28602	7604.450271	285.1464428	4222.147131	61.34204642	65 Southeastern Plains
0.66360857	0.541419502	3	44	7/16/2009	7	2009	11	32.494	-84.769	35.81	25.51	30.18	65.31	12.8	4.95	100159.66	3.62	20.66	sub_male	1112.219744	92.60836419	55053.35162	6371.430217	145.7795019	3945.627504	177.7520184	65 Southeastern Plains
0.64282106	0.66360857	3	44	7/17/2009	7	2009	8	32.483	-84.773	33.69	25.28	29.42	64.3	11.97	3.31	99826.72	5.22	19.49	sub_male	43.01633174	0	55414.66893	7492.78717	300.6884335	4349.087471	202.2271479	65 Southeastern Plains
0.511918391	0.64282106	3	44	7/18/2009	7	2009	9	32.48	-84.772	32.04	20.47	26.55	55.62	12.51	0	100037.87	3.85	16.26	sub_male	166.9674644	0	55736.20154	7813.905607	241.0142704	4236.342686	146.7247163	65 Southeastern Plains
0.391348908	0.511918391	3	44	7/19/2009	7	2009	13	32.481	-84.772	30.66	19.08	24.57	51.74	12.16	0	100367.62	2.8	14.87	sub_male	143.2635983	0	55708.88757	7808.893252	230.7621956	4267.036183	134.7768796	65 Southeastern Plains
0.460074627	0.391348908	3	44	7/20/2009	7	2009	9	32.481	-84.771	30.31	18.13	24.3	51.67	12.03	0	100258.98	2.97	14.22	sub_male	109.3723227	0	55763.00242	7749.121424	345.3091495	4136.673322	91.21359798	65 Southeastern Plains
0.928961457	0.498859344	3	44	5/1/2009	5	2009	12	32.485	-84.779	27.7	18.34	23.16	69.17	7.03	0.1	100624.28	3.28	13.02	sub_male	359.5039027	0	54897.69196	7279.798697	555.4521829	4853.088418	298.1867986	65 Southeastern Plains
0.617896252	0.218583146	3	44	6/10/2009	6	2009	12	32.483	-84.77	33.8	22.51	27.95	64.35	10.92	0	99890.57	3.58	18.16	sub_male	0	32.25848057	55663.7235	7509.296644	114.9572624	4036.417661	158.2472966	65 Southeastern Plains
0.216554765	0.617896252	3	44	6/11/2009	6	2009	12	32.482	-84.774	33.98	24.59	28.82	65.34	11.03	0.22	99778.31	3.44	19.28	sub_male	0	56.17167733	55443.3258	7669.467907	222.1375772	4476.094135	57.01413822	65 Southeastern Plains
0.82913566	0.216554765	3	44	6/12/2009	6	2009	12	32.488	-84.769	33.41	26.16	29.56	67.11	10.85	0	99706.02	4.31	19.79	sub_male	525.0781298	0	55406.51165	6964.376666	334.254633	3903.708299	75.25569574	65 Southeastern Plains
1.156286924	0.82913566	3	44	6/13/2009	6	2009	11	32.493	-84.767	32.49	24.33	28.19	67.14	10.01	3.45	99858.59	3.99	18.41	sub_male	1010.953077	114.9803227	55227.497	6472.438304	117.135029	3779.646436	19.46614178	65 Southeastern Plains
0.354961261	1.156286924	3	44	6/14/2009	6	2009	8	32.481	-84.775	31.93	24.26	28.18	68.46	9.46	2.48	99977.3	3.39	18.09	sub_male	0	30.60767733	55452.07349	7693.955272	196.133398	4488.019642	31.8904044	65 Southeastern Plains
0.411848311	0.354961261	3	44	6/15/2009	6	2009	10	32.483	-84.768	32.4	23.74	27.65	69.15	9.27	0.07	100049.12	3.08	18.07	sub_male	30.41097144	60.7762	55824.84868	7560.669425	83.95121685	3868.189729	184.0985239	65 Southeastern Plains
0.633589396	0.411848311	3	44	6/16/2009	6	2009	10	32.481	-84.774	34.63	26.41	29.91	64.77	11.88	0.86	100010.95	2.45	20.52	sub_male	15.77682266	10.73060001	55506.33665	7718.696997	194.2005724	4441.930133	5.37893328	65 Southeastern Plains
0.359126102	0.633589396	3	44	6/17/2009	6	2009	10	32.489	-84.773	34.62	25.51	30.52	60.07	14.05	0	100072.94	2.85	20.07	sub_male	695.771786	45.04019814	55072.56314	6813.482629	23.86527572	4229.020816	165.9208711	65 Southeastern Plains
0.154850111	0.73023271	3	44	7/30/2009	7	2009	8	32.481	-84.776	35.13	26.06	29.67	66.68	11.55	9.67	100117.66	4.54	20.59	sub_male	61.27649146	0	55380.63927	7763.844805	91.44756828	4644.805998	88.29168463	65 Southeastern Plains
0.320960537	0.577234522	3	44	4/1/2009	4	2009	6	32.491	-84.767	22.1	15.95	18.18	88.39	1.98	10.07	99717.81	3.23	9.02	sub_male	801.9649522	0	55364.98879	6681.239648	79.4793235	3741.016024	187.4528688	65 Southeastern Plains
0.491016307	0.380282091	3	44	8/1/2009	8	2009	11	32.481	-84.773	34.17	25.37	29.21	67.5	10.89	0.12	100339.12	3.34	19.77	sub_male	111.9158901	0	55612.83436	7801.804736	163.5257328	4385.142602	92.17312522	65 Southeastern Plains
0.647571696	0.491016307	3	44	8/2/2009	8	2009	8	32.48	-84.773	33.61	25.69	29.44	64	12.08	5.86	100191.6	4.41	19.65	sub_male	168.7222464	0	55676.59773	7859.487719	145.2895629	4359.710514	156.4586525	65 Southeastern Plains
0.087472616	0.647571696	3	44	8/3/2009	8	2009	7	32.489	-84.772	35.38	25.94	29.71	62.87	12.78	0.12	100169.05	2.91	20.66	sub_male	687.4121996	8.155222669	55107.20669	6809.883739	72.49706922	4181.043737	205.2853522	65 Southeastern Plains
0.386833848	0.087472616	3	44	8/4/2009	8	2009	8	32.492	-84.773	35.54	24.36	30.08	59.54	14.31	0.01	100168.4	2.83	19.95	sub_male	999.7566275	55.69184005	54830.69447	6514.791118	12.87380342	4329.961923	367.9550907	65 Southeastern Plains
0.776685367	0.386833848	3	44	8/5/2009	8	2009	12	32.487	-84.769	35.41	23.89	29.64	61.26	13.7	4.32	100082.73	3.33	19.65	sub_male	335.51148	0	55542.65704	7158.172585	267.3814232	3881.931076	108.5057416	65 Southeastern Plains
0.374221568	0.776685367	3	44	8/6/2009	8	2009	11	32.483	-84.776	36.04	23.17	29.15	52.18	16.18	0	100042.19	2.08	19.6	sub_male	107.3598773	0	55269.6847	7511.802359	349.1458396	4552.754472	161.5909195	65 Southeastern Plains
0.454868437	0.374221568	3	44	8/7/2009	8	2009	10	32.481	-84.772	36.4	24.45	30.17	48.61	18.09	0.85	100261.35	1.05	20.42	sub_male	66.4519	0	55625.72581	7698.620047	310.7314122	4267.40421	24.98723149	65 Southeastern Plains
0.022120845	0.454868437	3	44	8/8/2009	8	2009	4	32.482	-84.775	36.71	23.92	30.48	51.73	17.53	1.57	100501.61	2.08	20.31	sub_male	24.37597733	17.35208887	55375.7103	7605.033234	274.2425266	4502.512795	107.6210428	65 Southeastern Plains
0.213191363	0.655279816	3	44	6/27/2009	6	2009	8	32.487	-84.773	35.61	23.66	29.38	60.78	13.36	0	99685.19	4.25	19.63	sub_male	465.7184356	0	55203.3018	7049.921359	11.7798071	4242.99306	11.40968518	65 Southeastern Plains
0.530630345	0.213191363	3	44	6/28/2009	6	2009	11	32.482	-84.773	34.32	24.71	29.37	68.01	10.78	9.48	99492.99	4.47	19.52	sub_male	22.4381	0	55584.86938	7685.116695	293.3711846	4307.816265	0.787626557	65 Southeastern Plains
0.507084289	0.530630345	3	44	6/29/2009	6	2009	9	32.481	-84.774	34.76	26.66	30.23	62.38	13.15	3.81	99187.85	3.63	20.71	sub_male	5.294722664	24.70527733	55485.89266	7705.491656	198.2660607	4455.601803	22.06949775	65 Southeastern Plains
0.324378537	0.507084289	3	44	6/30/2009	6	2009	10	32.485	-84.774	32.99	21.04	26.95	45.46	15.54	0.05	99151.94	3.28	17.02	sub_male	276.0226111	5.690777336	55242.11151	7248.379752	173.4749965	4357.479021	240.7897101	65 Southeastern Plains
0.720426558	0.861948956	3	44	7/3/2009	7	2009	12	32.488	-84.769	32.25	22.28	27.14	52.31	13.54	0	100034.49	3.21	17.26	sub_male	524.6435098	0	55427.78686	6964.952949	362.7065658	3875.362002	68.33595349	65 Southeastern Plains
0.861948956	0.5703447	3	44	7/2/2009	7	2009	11	32.489	-84.771	33.87	21.94	28.01	60.83	12.64	0	99642.92	3.89	17.9	sub_male	642.636069	50.44302877	55192.67185	6839.004062	159.3832761	4090.717486	191.4173159	65 Southeastern Plains
0.369613728	1.355122718	3	44	4/27/2009	4	2009	11	32.488	-84.769	26.66	15.4	20.94	72.86	5.68	0	101128.27	4.67	11.03	sub_male	438.80461	0	55428.01554	7043.849522	291.4024148	3940.046336	15.81196606	65 Southeastern Plains
0.456247942	0.369613728	3	44	4/28/2009	4	2009	10	32.49	-84.77	27.79	16.23	21.67	73.64	5.75	0	101085.4	3.7	12.01	sub_male	690.5019236	0	55245.58588	6788.923154	275.5422872	3982.281277	255.6902566	65 Southeastern Plains
0.363424296	0.456247942	3	44	4/29/2009	4	2009	10	32.485	-84.775	27.72	16.67	22.08	74	5.87	0	100924.93	2.67	12.2	sub_male	188.1098114	0	55231.75554	7344.29592	300.2188585	4453.344991	348.2418313	65 Southeastern Plains
0.498859344	0.363424296	3	44	4/30/2009	4	2009	13	32.488	-84.771	26.8	19.18	22.76	71.19	6.32	0	100756.53	3.22	12.99	sub_male	488.5557212	1.836977337	55284.51955	6997.382024	140.9394773	4093.791909	35.1225998	65 Southeastern Plains
0.151474142	0.44191682	3	44	6/23/2009	6	2009	12	32.479	-84.77	34.35	27.07	30.49	62.54	12.98	0.01	99263.66	3.13	20.71	sub_male	298.3341057	0	55967.33769	7956.105146	268.5855964	4077.571413	213.6291368	65 Southeastern Plains
0.439620462	0.151474142	3	44	6/24/2009	6	2009	12	32.479	-84.768	34.55	25.47	29.96	55.79	14.86	0	99434.77	1.84	20.01	sub_male	335.273812	0	56144.53601	8033.114016	410.8033915	3922.609704	137.4364208	65 Southeastern Plains
0.431450336	0.439620462	3	44	6/25/2009	6	2009	12	32.484	-84.774	34.29	25.37	30.21	54.76	15.32	0	99635.48	2.38	19.83	sub_male	73.2313299	0	55322.20823	7459.93041	349.9183014	4438.997593	259.2905731	65 Southeastern Plains
0.408539921	0.150376596	3	44	6/1/2009	6	2009	10	32.481	-84.773	32.78	21.06	26.61	59.26	11.58	0	100093.32	2.17	16.92	sub_male	112.9892043	0	55658.78861	7801.740588	205.7193166	4325.380798	108.7343782	65 Southeastern Plains
0.180245473	0.408539921	3	44	6/2/2009	6	2009	9	32.481	-84.778	33.31	23.45	28.31	55.24	13.69	0.37	100295.32	2.05	18.38	sub_male	100.533305	0	55243.45751	7693.745671	133.6574599	4776.652625	121.9113701	65 Southeastern Plains
0.203811313	0.180245473	3	44	6/3/2009	6	2009	7	32.481	-84.773	31.24	23.37	27.58	65.69	10.02	0.06	100087.22	2.47	17.31	sub_male	61.0391522	0	55628.39698	7742.980411	254.8397657	4307.173925	56.47764513	65 Southeastern Plains
0.132181606	0.830830164	3	44	4/24/2009	4	2009	12	32.484	-84.776	28.82	16.07	22.26	60.34	8.87	0	100802.17	2.83	12.44	sub_male	209.1975832	0	55171.02814	7403.221616	437.1830976	4582.042711	228.9446708	65 Southeastern Plains
0.774067983	0.132181606	3	44	4/25/2009	4	2009	11	32.482	-84.776	29.03	19.08	23.9	53.71	10.54	0	101018.02	1.95	14.06	sub_male	0	46.7487374	55361.82902	7661.663886	206.5342523	4572.718363	28.65442686	65 Southeastern Plains
1.355122718	0.774067983	3	44	4/26/2009	4	2009	10	32.496	-84.771	27.28	16.43	21.9	65.48	7.51	0	101038.68	3.98	11.86	sub_male	1387.672798	0	54757.11727	6090.09081	226.4128155	4162.09604	19.87499872	65 Southeastern Plains
0.380282091	0.154850111	3	44	7/31/2009	7	2009	12	32.484	-84.773	34.35	24.47	29.59	65.32	12.18	5.63	100222.14	4.94	19.41	sub_male	122.5953923	0	55414.84263	7431.995342	221.9482377	4293.61518	246.1940399	65 Southeastern Plains
0.323793473	0.322214538	3	44	6/20/2009	6	2009	12	32.48	-84.774	36.27	25.15	31.05	54.8	16.28	0	99771.92	3.59	20.71	sub_male	133.1375709	0	55578.09212	7836.812669	90.7326993	4464.336213	108.8330166	65 Southeastern Plains
0.984882089	0.323793473	3	44	6/21/2009	6	2009	8	32.49	-84.766	36.45	25.72	30.96	61.14	14.52	0	99501.96	4.65	21.09	sub_male	642.4576773	0	55565.66222	6861.225622	202.364819	3603.656972	221.4154276	65 Southeastern Plains
0.44191682	0.984882089	3	44	6/22/2009	6	2009	12	32.484	-84.771	35.46	25.02	30.49	61.53	13.75	0	99350.42	4.48	20.24	sub_male	129.8714773	0	55506.11565	7379.280086	62.30315661	4126.178962	273.8048945	65 Southeastern Plains
0.524694624	0.359126102	3	44	6/18/2009	6	2009	11	32.482	-84.772	35.29	24.71	29.88	61.49	13.24	0	99912.78	4.42	20	sub_male	0	24.0028641	55579.23458	7603.403835	292.5816713	4236.955888	65.04447285	65 Southeastern Plains
0.5703447	0.324378537	3	44	7/1/2009	7	2009	12	32.481	-84.769	34.89	20.7	27.63	43.92	16.64	0	99325.39	4.07	17.8	sub_male	147.6502121	0	55880.21042	7799.126479	360.9408623	4031.170038	124.5622049	65 Southeastern Plains
0.322214538	0.524694624	3	44	6/19/2009	6	2009	12	32.481	-84.773	35.74	24.73	30.23	59.03	14.46	0	99852.42	3.23	20.23	sub_male	112.0267752	0	55637.48816	7802.621742	184.9353784	4353.972886	100.5237623	65 Southeastern Plains
0.655279816	0.431450336	3	44	6/26/2009	6	2009	10	32.491	-84.773	34.71	25.11	29.78	59.05	13.9	0.01	99623.93	3.7	19.91	sub_male	875.8436691	15.2757	54932.45334	6635.850879	19.57282181	4281.79375	272.2471246	65 Southeastern Plains
0.065483755	0	3	45	4/30/2009	4	2009	4	32.498	-84.816	26.78	19.26	22.78	71.51	6.26	0	100773.48	3.24	13.02	sub_male	909.5770271	9.725799996	51215.23549	4762.596408	654.5822121	2023.793401	43.49114498	65 Southeastern Plains
0.015552632	0.065483755	3	45	5/1/2009	5	2009	4	32.499	-84.813	27.66	18.34	23.14	69.36	6.98	0.1	100614.27	3.28	13	sub_male	731.9927904	0	51394.59996	4713.966795	755.3403745	2283.685917	15.46209965	65 Southeastern Plains
0.21484593	0.015552632	3	45	5/2/2009	5	2009	8	32.497	-84.813	28.02	18.6	23.28	74.35	6.06	1.13	100265.98	4.35	13.31	sub_male	961.6942551	0	51589.65973	4959.670509	518.7746343	2408.809948	215.1029986	65 Southeastern Plains
0.470944646	0.421377979	3	45	4/9/2009	4	2009	9	32.495	-84.814	22.69	8.65	14.36	73.75	3.73	0	99935.32	5.77	5.67	sub_male	1180.041901	21.50882966	51609.41299	5143.745887	311.8396169	2358.110662	97.76864364	65 Southeastern Plains
0.294365064	0.294441945	3	45	4/6/2009	4	2009	13	32.497	-84.814	25.73	9.46	15.71	75.4	3.07	3.12	99394.9	8.08	7.59	sub_male	944.3725752	0	51455.79791	4903.454818	553.2182382	2264.300827	82.87836012	65 Southeastern Plains
0.21215895	0.294365064	3	45	4/7/2009	4	2009	10	32.498	-84.815	8.71	4.89	6.8	67.82	2.46	0.13	100054.41	7.86	0	sub_male	919.0982796	0	51386.03609	4855.984672	597.4190525	2197.598981	13.21797116	65 Southeastern Plains
0.421377979	0.21215895	3	45	4/8/2009	4	2009	13	32.498	-84.814	17.06	0.81	7.8	62.83	3.68	0	100224.57	5.26	0	sub_male	893.4438377	0	51454.10163	4862.733859	597.9232013	2281.520786	79.57740298	65 Southeastern Plains
9.50E-05	0.415458803	3	45	4/27/2009	4	2009	2	32.485	-84.816	26.72	15.39	20.94	73	5.67	0	101187.02	4.67	11.05	sub_male	746.9202545	0	52101.79398	4971.862271	151.2387487	2726.712836	685.6777921	65 Southeastern Plains
0	9.50E-05	3	45	4/28/2009	4	2009	2	32.464	-84.819	27.88	16.29	21.76	73.72	5.77	0	101231.22	3.68	12.08	sub_male	181.2142508	0	53054.36174	4827.675108	139.3247161	4557.585516	222.5374979	65 Southeastern Plains
0.636711362	0.20574658	3	45	4/25/2009	4	2009	13	32.496	-84.813	29.04	19.05	23.87	53.89	10.49	0	101017.51	1.95	14.04	sub_male	1072.705635	0	51639.93988	5065.152153	408.5321689	2426.016538	237.9567686	65 Southeastern Plains
0.191532055	0.308279882	3	45	4/3/2009	4	2009	10	32.497	-84.814	23.86	14.57	18.73	72.3	4.5	3.23	98859.3	7.35	9.21	sub_male	964.8049172	0	51453.23971	4918.430195	537.0322008	2254.234019	80.56509961	65 Southeastern Plains
0.345512767	0.191532055	3	45	4/4/2009	4	2009	11	32.498	-84.815	22.07	8.81	15.09	67.95	4.63	0	99904.14	2.83	5.44	sub_male	873.46035	0	51359.34051	4809.781382	644.0429656	2185.84983	14.56896388	65 Southeastern Plains
0.294441945	0.345512767	3	45	4/5/2009	4	2009	10	32.496	-84.814	23.44	13.39	16.39	79.59	2.89	8.89	99802.56	3.36	8.42	sub_male	1064.271563	0	51497.20001	5012.594978	441.1155319	2269.608542	104.2556746	65 Southeastern Plains
0.308279882	0.51699795	3	45	4/2/2009	4	2009	10	32.5	-84.816	22.6	17.52	19.24	89.08	1.86	35.57	99232.03	4.02	10.06	sub_male	718.7409548	0	51093.72928	4551.264271	869.4043653	1981.639164	218.6859192	65 Southeastern Plains
0.135212945	0.370259765	3	45	3/11/2009	3	2009	14	32.498	-84.808	25.91	13.46	19.54	69.95	5.64	0	100597.05	3.02	9.69	sub_male	730.5166227	0	51851.59795	4890.492447	386.6242063	2797.910737	494.1952313	65 Southeastern Plains
0.124005477	0.135212945	3	45	3/12/2009	3	2009	8	32.503	-84.809	24.87	13.59	19.68	67.88	5.91	0	100660.34	2.75	9.23	sub_male	232.8653299	0	51429.09072	4318.305001	273.0982033	2627.004444	49.98677324	65 Southeastern Plains
0.328291704	0.124005477	3	45	3/13/2009	3	2009	12	32.508	-84.803	22.48	13.25	18.2	76.73	3.91	0	100583.06	4.53	7.86	sub_male	379.0052398	0	51506.73489	3935.878905	461.7469352	3169.998893	32.22349533	65 Southeastern Plains
0.370259765	0.214267545	3	45	3/10/2009	3	2009	10	32.491	-84.81	26.19	15.58	20.81	72.02	5.64	0	100572.18	2.48	10.88	sub_male	1050.997913	0	52215.45127	5594.783324	128.9070661	2914.820501	155.7468458	65 Southeastern Plains
0.20574658	0.328070724	3	45	4/24/2009	4	2009	10	32.498	-84.815	28.8	16.06	22.23	60.45	8.83	0	100797.92	2.81	12.43	sub_male	865.8565144	0	51347.56374	4798.805044	654.1821849	2176.176863	26.44941987	65 Southeastern Plains
0.415458803	0.636711362	3	45	4/26/2009	4	2009	13	32.495	-84.814	27.3	16.4	21.89	65.68	7.48	0	101082.3	3.99	11.85	sub_male	1173.829364	20.4628	51568.73603	5124.79854	328.4319945	2315.212152	66.35398954	65 Southeastern Plains
0.161058704	0.76327099	3	45	3/16/2009	3	2009	11	32.507	-84.801	20.77	16.87	18.76	86.81	2.17	35.28	100450.14	1.68	8.82	sub_male	574.8604676	0	51762.52973	4117.549279	602.1871702	3400.221607	32.86695812	65 Southeastern Plains
0.52457714	0.161058704	3	45	3/17/2009	3	2009	11	32.509	-84.8	22.29	12.16	16.38	78.26	3.71	3.47	100612.64	3.02	7.22	sub_male	711.8240225	0	51756.68151	4025.13882	764.2005716	3519.639442	140.8568426	65 Southeastern Plains
1.503757241	0.52457714	3	45	3/18/2009	3	2009	10	32.506	-84.804	20.64	10.73	15.69	68.77	4.54	0.01	100717.34	3.47	5.68	sub_male	278.5764607	0	51648.52663	4175.620878	292.7983275	3122.972722	137.4146689	65 Southeastern Plains
0.76607469	1.503757241	3	45	3/19/2009	3	2009	13	32.492	-84.81	22.48	10.14	16.24	66.96	5.07	0	100542.66	2.74	6.31	sub_male	1157.7528	0	52110.13048	5498.549925	40.85317288	2847.14801	290.0781548	65 Southeastern Plains
0.367792849	0.76607469	3	45	3/20/2009	3	2009	12	32.499	-84.814	19.32	9.88	15.34	61.68	5.21	0	100583.67	4.12	4.6	sub_male	752.3218567	0	51338.56818	4708.70154	749.7550454	2212.777191	39.00168153	65 Southeastern Plains
0.512118592	0.367792849	3	45	3/21/2009	3	2009	12	32.499	-84.814	18.82	5.17	12.12	57.59	4.97	0	101075.75	4.03	1.99	sub_male	710.7230302	0	51343.66775	4678.651935	784.0260065	2236.89286	35.40936964	65 Southeastern Plains
0.373346809	0.512118592	3	45	3/22/2009	3	2009	12	32.5	-84.813	17.19	5.87	11.58	63.19	4.14	0	101238.11	3.57	1.53	sub_male	671.9250192	0	51356.01056	4652.982996	816.5567207	2268.833677	22.70589821	65 Southeastern Plains
0.214572861	0.373346809	3	45	3/23/2009	3	2009	12	32.5	-84.816	21.64	7.97	14.4	56.49	5.75	0	100888.16	3.04	4.8	sub_male	742.5116377	0	51175.54903	4619.439144	813.8810543	2049.245415	200.8233713	65 Southeastern Plains
0.930205752	0.214572861	3	45	3/24/2009	3	2009	11	32.499	-84.816	22.7	12.99	17.01	70.64	4.54	0	100731.95	4.07	7.84	sub_male	869.3668807	5.203900002	51177.09361	4711.26584	704.1897039	2000.404332	77.33665066	65 Southeastern Plains
0.354045651	0.006897179	3	45	5/8/2009	5	2009	5	32.495	-84.812	30.49	21.71	25.78	73.95	7.11	0.01	99971.7	3.98	16.1	sub_male	1180.130858	3.764300003	51732.443	5178.959301	299.3919797	2496.060952	235.4312185	65 Southeastern Plains
0.863510169	0.354045651	3	45	5/9/2009	5	2009	4	32.493	-84.813	29.98	18.41	24.12	72.45	7.01	0.01	100063.4	4.86	14.19	sub_male	1376.405836	0	51833.98753	5291.558237	64.51749819	2540.924982	72.67233609	65 Southeastern Plains
0	0.863510169	3	45	5/12/2009	5	2009	4	32.493	-84.812	24.52	17.93	20.39	79.71	3.76	0.18	100408.74	3.7	11.22	sub_male	1385.65565	0	51879.42726	5360.475738	81.29589519	2598.688866	132.6101194	65 Southeastern Plains
0.76327099	1.642946314	3	45	3/15/2009	3	2009	10	32.492	-84.807	21.57	17.42	19.11	88.52	1.95	67.68	100225.3	3.94	9.49	sub_male	956.9157102	0	52328.73371	5586.405667	110.2302876	3085.838464	412.8318434	65 Southeastern Plains
0.007259638	9.50E-05	3	45	5/15/2009	5	2009	4	32.496	-84.813	28.45	22.24	25.19	73.39	6.64	0.63	100462.18	2.62	15.35	sub_male	1039.774622	0	51638.69746	5037.600199	440.3715115	2436.042357	265.8797632	65 Southeastern Plains
0.860803011	0.007259638	3	45	5/17/2009	5	2009	5	32.494	-84.812	26.8	21	24.36	75.49	5.62	25.51	100129.41	1.57	13.9	sub_male	1241.232628	0	51834.33601	5258.452594	234.5959282	2592.271519	277.3472801	65 Southeastern Plains
0.51699795	0.320524878	3	45	4/1/2009	4	2009	10	32.499	-84.815	22.12	15.87	18.15	88.38	1.98	10.32	99741.2	3.26	9	sub_male	765.5290967	5.7887	51214.1154	4658.025879	780.0376794	2077.802512	161.7864783	65 Southeastern Plains
0.320524878	0.456432523	3	45	3/31/2009	3	2009	13	32.497	-84.814	17.7	8.99	13.95	70.1	3.54	27.26	100003.4	3.47	3.35	sub_male	926.409725	0	51407.79645	4870.729041	583.6586311	2218.413816	34.94421258	65 Southeastern Plains
0.37638344	0	3	45	5/19/2009	5	2009	5	32.493	-84.813	20.97	9.42	14.8	69.33	4.25	0	100721.99	6.51	5.2	sub_male	1381.599532	0	51818.37361	5284.824983	80.3451388	2527.960544	78.27588822	65 Southeastern Plains
0.198699152	0.37638344	3	45	5/20/2009	5	2009	5	32.498	-84.814	25.58	13.36	18.2	75.81	4.31	0.05	100616.49	8.68	9.47	sub_male	848.6334581	0	51358.36325	4790.545293	664.3087952	2194.341637	16.30964425	65 Southeastern Plains
0.340582359	0.198699152	3	45	5/21/2009	5	2009	4	32.497	-84.814	24.14	16.84	20.44	81.76	3.45	0.78	100345.59	8.72	10.49	sub_male	917.7182914	0	51451.04892	4880.802112	577.2575665	2268.871449	77.3548503	65 Southeastern Plains
0.62710623	0.486425581	3	45	4/19/2009	4	2009	11	32.496	-84.815	23.43	12.72	17.98	70.74	4.66	0	100212.73	4.25	8.08	sub_male	1096.741916	0	51461.45937	5023.192422	421.1686069	2221.077103	44.60119406	65 Southeastern Plains
0.351217583	0.62710623	3	45	4/20/2009	4	2009	10	32.496	-84.814	22.26	17.52	19.96	77.48	4.05	15.54	99628.17	6.56	9.89	sub_male	1076.466657	0	51516.80003	5029.459716	424.9286096	2287.244154	113.3944404	65 Southeastern Plains
0.329718841	0.351217583	3	45	4/21/2009	4	2009	10	32.498	-84.814	21.98	10.19	16.14	64.57	5.33	0.37	99819.88	5.51	6.09	sub_male	865.9391571	0	51417.69066	4827.872909	630.4914394	2251.999066	42.80210921	65 Southeastern Plains
0.402792388	0.329718841	3	45	4/22/2009	4	2009	14	32.498	-84.814	22.76	8.09	15.21	60.7	5.81	0.03	100180.91	4.45	5.43	sub_male	849.040789	0	51401.31232	4808.458733	649.425552	2240.721895	26.10232914	65 Southeastern Plains
0.359360564	0.470944646	3	45	4/10/2009	4	2009	11	32.495	-84.815	25.97	13.5	19.04	79.03	4.08	0	99917.25	6.76	9.73	sub_male	1169.073721	2.741499998	51550.25194	5114.281362	337.9958747	2296.389582	54.7323069	65 Southeastern Plains
9.50E-05	0	3	45	5/13/2009	5	2009	3	32.498	-84.813	24.86	15.84	19.35	82.4	3.2	0.05	100509.24	4.9	10.35	sub_male	798.6008227	0	51466.33146	4790.362575	684.6524659	2335.125579	88.30497274	65 Southeastern Plains
0.360743883	0.205253049	3	45	4/12/2009	4	2009	11	32.497	-84.814	21.82	10.01	15.68	70.49	4.31	0	100343.52	5.05	5.91	sub_male	979.2365867	0	51447.24103	4927.286972	527.1546007	2242.708865	71.76491126	65 Southeastern Plains
0.194019616	0.360743883	3	45	4/13/2009	4	2009	10	32.497	-84.813	22.17	15.68	17.98	85.52	2.32	55.25	99886.03	6.09	8.92	sub_male	946.3339813	0	51519.35451	4926.555768	539.5647714	2334.459523	145.52981	65 Southeastern Plains
0.309795367	0.194019616	3	45	4/14/2009	4	2009	10	32.497	-84.814	20.12	14.89	17.61	83.17	2.72	2.15	99407.3	4.3	7.51	sub_male	955.335586	0	51497.58361	4926.863928	534.0945458	2306.633834	124.402211	65 Southeastern Plains
0.373032423	0.309795367	3	45	4/15/2009	4	2009	14	32.497	-84.814	19.34	7.2	12.8	74.18	3.29	0	100074.66	4.64	3.27	sub_male	928.415121	0	51465.15035	4894.304054	564.5635004	2280.480093	91.59386284	65 Southeastern Plains
0.420385108	0.373032423	3	45	4/16/2009	4	2009	10	32.498	-84.814	19.95	8.48	14.27	70.65	3.93	0	100428.86	4.2	4.22	sub_male	880.2463072	0	51378.63078	4823.265471	631.4071675	2203.973727	4.707361821	65 Southeastern Plains
0.533683711	0.420385108	3	45	4/17/2009	4	2009	10	32.496	-84.814	20.89	11.97	15.87	68.93	4.52	0	100869.45	5.45	6.43	sub_male	1056.794263	24.87337733	51543.90685	5023.436999	434.2345642	2323.295338	158.0347251	65 Southeastern Plains
0.486425581	0.533683711	3	45	4/18/2009	4	2009	12	32.496	-84.814	22.62	8.76	15.24	62.8	5.35	0	100761.58	2.96	5.69	sub_male	1117.642106	0	51586.80769	5086.296184	371.5527078	2351.638312	139.4752439	65 Southeastern Plains
0.328070724	0.402792388	3	45	4/23/2009	4	2009	12	32.495	-84.814	27.89	14.57	20.03	67.08	6.47	1.77	100402.12	4.05	11.23	sub_male	1139.405565	0	51554.38497	5092.554244	361.3415331	2309.30383	87.83486971	65 Southeastern Plains
0	0.21484593	3	45	5/3/2009	5	2009	4	32.5	-84.815	28.54	18.45	23.45	75.04	6.03	4.79	99940.77	5.62	13.5	sub_male	638.9949997	0	51154.25347	4532.470489	891.9566933	2074.614669	225.3089516	65 Southeastern Plains
0.365590944	0	3	45	5/4/2009	5	2009	4	32.493	-84.813	25.14	19.11	22.13	81.63	3.82	8.09	100005.86	4.95	12.13	sub_male	1357.103157	0	51817.22142	5268.166793	60.94034436	2520.555264	53.71803575	65 Southeastern Plains
0.006897179	0.365590944	3	45	5/7/2009	5	2009	4	32.497	-84.814	26.6	21.06	23.29	80.89	4.24	26.16	99983.8	4.59	13.83	sub_male	989.5800748	0	51494.95777	4953.199608	504.1859759	2291.514486	120.6262176	65 Southeastern Plains
0.402225681	0.702859082	3	45	3/28/2009	3	2009	10	32.499	-84.816	22.32	16.45	19.03	90.58	1.63	91.86	99134.03	4.51	9.39	sub_male	783.9006732	10.62812266	51184.17562	4654.238679	774.8298098	2040.54509	165.0884319	65 Southeastern Plains
1.642946314	0.328291704	3	45	3/14/2009	3	2009	12	32.505	-84.802	18.97	11	14.82	84.92	2.06	3	100336.98	5.93	4.99	sub_male	372.8322691	0	51781.41158	4282.038718	353.1308943	3229.823606	257.30187	65 Southeastern Plains
0.406020364	0.415855795	3	45	3/26/2009	3	2009	11	32.491	-84.807	23.45	15.48	18.46	80.18	3.25	14.4	100011.89	5.64	9.47	sub_male	885.03014	0	52395.35566	5658.720561	184.0800494	3143.482115	395.7407398	65 Southeastern Plains
0.702859082	0.406020364	3	45	3/27/2009	3	2009	11	32.491	-84.808	20.18	15.06	17.92	88.73	1.82	33.78	99567.05	4.84	7.62	sub_male	977.9487625	0	52287.80022	5659.033667	125.6116305	3007.282368	251.0320517	65 Southeastern Plains
0.219449311	0.402225681	3	45	3/29/2009	3	2009	8	32.499	-84.817	21.24	7.18	13.97	77.68	2.58	0.24	99303.19	6.97	4.21	sub_male	843.3802019	6.041799997	51142.15128	4671.181955	741.4190032	1976.119564	98.51354592	65 Southeastern Plains
0	0.860803011	3	45	5/18/2009	5	2009	3	32.498	-84.815	19.52	12.5	15.95	81.56	2.7	0.15	100403.62	7.61	6.01	sub_male	922.5435059	0	51353.77656	4844.18931	601.5761712	2161.986795	18.59272025	65 Southeastern Plains
0.456432523	0.219449311	3	45	3/30/2009	3	2009	13	32.5	-84.814	18.96	4.74	11.17	65.75	3.93	0.16	100104.31	2.79	1.85	sub_male	621.4745287	0	51244.25779	4567.865989	862.88831	2172.644368	132.975674	65 Southeastern Plains
0.415855795	0.930205752	3	45	3/25/2009	3	2009	10	32.491	-84.809	21.48	14.48	17.79	74.76	3.95	0.94	100540.64	5.76	7.98	sub_male	1009.362299	0	52255.81298	5648.516968	135.5411949	2962.282861	191.8191262	65 Southeastern Plains
0.205253049	0.359360564	3	45	4/11/2009	4	2009	12	32.497	-84.814	22.34	11.97	17.73	77.42	3.54	31.02	100044.46	5.86	7.16	sub_male	1022.657948	0	51481.84331	4974.361845	480.272382	2265.994778	100.9734348	65 Southeastern Plains
0.01855105	0.015104816	3	46	10/26/2008	10	2008	5	32.515	-84.815	21.27	8.15	14.11	65.93	4.65	0	100164.45	3.38	4.71	sub_male	295.5934652	0	50220.17033	2929.145652	311.0020747	2444.544986	21.23256308	65 Southeastern Plains
0.051305588	0.014491685	3	46	9/30/2008	9	2008	9	32.5	-84.814	29.83	17.11	24.01	57.85	10.3	0	99820.56	3.19	13.47	sub_male	601.5845505	0	51222.05503	4542.280081	847.6125545	2159.420009	153.6223841	65 Southeastern Plains
0.831087528	0.051305588	3	46	10/10/2008	10	2008	11	32.501	-84.811	27.96	17.79	22.04	78.54	4.87	0.19	100047.3	4.04	12.88	sub_male	532.424758	0	51452.16561	4560.070231	575.4938874	2462.909369	110.1432334	65 Southeastern Plains
0.13514578	0.167445731	3	46	11/4/2008	11	2008	10	32.5	-84.814	19.68	13.83	16.22	80.32	2.82	0	100557.88	4.3	6.75	sub_male	646.0720084	0	51239.5678	4583.887222	872.8804063	2156.156079	140.4324477	65 Southeastern Plains
1.016617851	0.722858612	3	46	10/14/2008	10	2008	10	32.525	-84.808	27.63	17.49	22.54	73.91	6.01	0.01	100696.63	4.24	12.56	sub_male	808.5507604	0	50046.88897	2018.878635	1204.091885	2119.498137	54.80285783	65 Southeastern Plains
0	0.01855105	3	46	10/30/2008	10	2008	2	32.519	-84.816	18.77	3.13	9.66	55.17	4.66	0	101305.28	3.27	0.95	sub_male	413.1694647	0	49882.38475	2495.916409	474.9620158	2211.799821	17.14000243	65 Southeastern Plains
0.167445731	0	3	46	11/3/2008	11	2008	11	32.5	-84.814	21.27	10.35	15.55	76.12	3.49	0	100821.82	4.73	5.81	sub_male	630.4170388	0	51243.31063	4574.076881	872.6096203	2167.393204	134.9114609	65 Southeastern Plains
0.011574646	0.645848773	3	46	9/25/2008	9	2008	12	32.498	-84.815	27.6	11.3	18.54	57.28	7.93	0	100269.75	4.48	9.45	sub_male	880.8381989	0	51337.75358	4805.569824	642.8356426	2160.147969	35.69837725	65 Southeastern Plains
0.023470639	0.011574646	3	46	9/26/2008	9	2008	13	32.5	-84.814	28.2	14.59	21.4	54.2	9.54	0.6	99752.25	3.96	11.4	sub_male	603.238315	0	51219.18778	4542.068104	849.6910718	2155.698256	156.7354325	65 Southeastern Plains
0.017670565	0.023470639	3	46	9/27/2008	9	2008	14	32.5	-84.814	26.99	15.04	20.88	60.78	7.8	0	99777.75	3.49	11.01	sub_male	603.8670963	0	51211.69715	4538.730727	851.2478938	2147.801596	164.466027	65 Southeastern Plains
0.011749145	0.017670565	3	46	9/28/2008	9	2008	14	32.5	-84.814	28.08	18.44	22.89	69.23	6.93	0.6	100017.85	2.73	13.26	sub_male	611.1144349	0	51224.6653	4550.628182	857.0678289	2157.475915	151.9665591	65 Southeastern Plains
0.014491685	0.011749145	3	46	9/29/2008	9	2008	14	32.5	-84.814	30.67	20.54	25.25	63.06	9.56	0	99997.19	1.8	15.61	sub_male	612.1830788	0	51222.48409	4550.328259	858.4560717	2154.737878	154.3147147	65 Southeastern Plains
0.009804206	0.236150456	3	46	10/22/2008	10	2008	7	32.516	-84.815	23.6	10.89	17.68	59.73	6.46	0	100588.21	3.03	7.24	sub_male	342.2148945	0	50135.00842	2852.111141	322.7917523	2435.598561	33.49514976	65 Southeastern Plains
0.015104816	0.009804206	3	46	10/23/2008	10	2008	6	32.515	-84.814	18.52	11.65	14.75	69.82	3.8	0.07	100830.77	7.79	5.09	sub_male	291.0164514	0	50244.03545	2947.347676	313.6666429	2452.162349	40.83908085	65 Southeastern Plains
1.027225406	0	3	46	9/4/2008	9	2008	12	32.501	-84.809	31.92	21.04	25.84	69.44	8.66	0	99768.03	3.68	16.48	sub_male	440.0197988	21.09157734	51592.29918	4565.120426	377.3916354	2659.772266	220.3810203	65 Southeastern Plains
0.048026608	1.027225406	3	46	9/5/2008	9	2008	10	32.511	-84.81	32.35	21.11	26.43	70.45	8.88	0	99567.08	3.53	16.73	sub_male	111.1332088	0	50827.54437	3426.213881	337.9852628	2680.141133	505.0012174	65 Southeastern Plains
0.440408529	0.048026608	3	46	9/6/2008	9	2008	13	32.5	-84.811	31.19	22.39	26.41	70.32	8.18	6.46	99664.66	3.45	16.79	sub_male	610.4586731	0	51511.98855	4638.363225	591.0064512	2491.093892	158.1264885	65 Southeastern Plains
0.758012177	0.440408529	3	46	9/7/2008	9	2008	13	32.502	-84.812	32.38	23.85	27.38	73.63	7.97	0.24	100110.94	1.85	18.12	sub_male	380.7250158	0	51235.42118	4381.287906	607.2801589	2293.623189	83.9784251	65 Southeastern Plains
1.08207571	0.13514578	3	46	11/5/2008	11	2008	13	32.501	-84.814	22.31	13.44	17.18	74.28	4.18	0	100333.62	2.43	7.87	sub_male	553.2428193	0.991377334	51222.97284	4506.840507	797.5291693	2184.375564	140.2769257	65 Southeastern Plains
0.645848773	0.520443938	3	46	9/24/2008	9	2008	13	32.505	-84.807	25.54	14.13	19.65	59.24	7.58	0	100547.75	5.25	9.83	sub_male	0	23.90277848	51475.82365	4185.492283	6.942040166	2826.741952	106.1150677	65 Southeastern Plains
0.177867294	0.327696977	3	46	11/7/2008	11	2008	12	32.517	-84.816	22.9	12.28	16.99	74.98	3.93	2.41	100015.53	2.71	7.59	sub_male	452.1655056	0	49971.03472	2711.912912	332.7730997	2395.689166	55.4735899	65 Southeastern Plains
0.547075541	0.177867294	3	46	11/8/2008	11	2008	12	32.518	-84.815	18.87	8.16	14.97	70.88	4.02	4.9	99864.61	4.7	3.51	sub_male	476.2485862	0	49943.30479	2550.490802	513.8803238	2273.404596	44.63333274	65 Southeastern Plains
1.81172038	0.547075541	3	46	11/9/2008	11	2008	12	32.517	-84.815	13.85	3.96	9.98	59.84	3.91	0	99937.38	4.41	0	sub_male	519.1984258	0	50060.02437	2685.6123	471.2069265	2411.320679	88.40673925	65 Southeastern Plains
0.497322196	1.81172038	3	46	11/10/2008	11	2008	11	32.5	-84.815	17.61	0.98	8.32	65.93	3.52	0	100501.88	3.16	0	sub_male	678.4319623	0	51232.92147	4604.458489	850.5502734	2134.479991	145.9264369	65 Southeastern Plains
0.236150456	0.272047421	3	46	10/21/2008	10	2008	12	32.518	-84.815	22.49	10.19	15.82	57.25	6.12	0.41	100651.14	1.43	6.34	sub_male	552.7027046	0	50015.34229	2620.830292	510.0391488	2349.956328	118.1200549	65 Southeastern Plains
1.287239956	0.43387086	3	46	11/12/2008	11	2008	12	32.515	-84.815	20.57	8.19	13.24	80	2.56	3.82	100450.28	6.11	4.38	sub_male	256.9400947	0	50185.29854	2938.73744	258.3202037	2386.67772	25.97848565	65 Southeastern Plains
0.267958802	1.287239956	3	46	11/13/2008	11	2008	14	32.514	-84.815	23.13	14.83	17.71	88.28	1.96	7.08	99987.13	3.26	8.98	sub_male	190.3513504	0	50278.87207	3042.209174	222.7288963	2375.466664	66.64483617	65 Southeastern Plains
0.483275321	0.267958802	3	46	11/14/2008	11	2008	9	32.517	-84.815	20.79	10.31	16.05	89.08	1.48	39.24	99658.59	2.4	5.55	sub_male	509.2239773	0	50005.52664	2674.729515	424.046015	2382.063904	36.5404448	65 Southeastern Plains
1.38281837	0.483275321	3	46	11/15/2008	11	2008	14	32.514	-84.816	18.66	11.87	16.03	81.78	2.31	0.99	99511.73	5.68	5.26	sub_male	187.8946773	0	50171.19537	2987.189832	175.278461	2305.617467	41.52065167	65 Southeastern Plains
0.893595664	1.38281837	3	46	11/16/2008	11	2008	13	32.498	-84.812	10.45	3.18	7.19	68.96	2.5	0.58	100535.88	5.87	0	sub_male	881.7234677	0	51591.74565	4893.300664	597.3949504	2444.49678	214.2380358	65 Southeastern Plains
0.152452236	0.893595664	3	46	11/17/2008	11	2008	13	32.514	-84.815	14.93	0.29	6.32	68.48	2.72	0	100819.37	3.65	0	sub_male	142.1256298	0	50292.4593	3087.491215	175.9180434	2335.735373	23.29555446	65 Southeastern Plains
1.422109697	0.152452236	3	46	11/18/2008	11	2008	11	32.515	-84.815	10.47	0.71	5.36	63.28	2.59	0	101000.44	5.15	0	sub_male	301.1373752	0	50199.31989	2913.280531	309.5952887	2438.102162	4.124585623	65 Southeastern Plains
0.520443938	1.069681182	3	46	9/23/2008	9	2008	9	32.519	-84.804	28.17	18.73	23.34	65.88	8.05	0	100588.77	4.62	13.45	sub_male	1127.667498	0	50770.98983	2821.448129	1348.630973	2865.084404	271.6080754	65 Southeastern Plains
0.490913256	1.422109697	3	46	11/19/2008	11	2008	11	32.504	-84.815	8.92	-1.37	2.49	51.46	2.99	0	101140.13	2.64	0	sub_male	330.3252476	34.51026362	50968.97959	4180.040797	576.3834811	2085.040656	337.684299	65 Southeastern Plains
0.367881407	0.490913256	3	46	11/20/2008	11	2008	11	32.515	-84.815	15.66	0.66	5.99	65.34	2.88	0	100393.1	3.62	0	sub_male	280.2615906	0	50209.93454	2934.27236	292.2052261	2424.495413	3.506930708	65 Southeastern Plains
0.748577083	0.367881407	3	46	11/21/2008	11	2008	12	32.517	-84.815	10.36	-0.61	4.8	65.33	2.35	0	100778.95	5.99	0	sub_male	451.0227987	0	50051.67625	2736.206903	391.0386983	2442.304245	9.221907014	65 Southeastern Plains
1.334854751	0.748577083	3	46	11/22/2008	11	2008	14	32.512	-84.816	8.34	-2.7	1.52	50.44	2.92	0	101780	3.42	0	sub_male	4.107177337	25.89282267	50292.94669	3199.007971	23.48753831	2196.895904	131.2390686	65 Southeastern Plains
0.43387086	0.497322196	3	46	11/11/2008	11	2008	12	32.512	-84.816	15.89	4.47	10.12	63.33	3.51	3.83	100673.61	3.13	0.18	sub_male	6.019999999	48.89447733	50337.73879	3274.064265	28.01929648	2164.244109	196.7001679	65 Southeastern Plains
1.098638683	0.472344558	3	46	11/24/2008	11	2008	8	32.497	-84.812	13.92	6.8	9.42	66.32	3.03	0.23	100952.35	2.93	0.36	sub_male	977.0843321	0	51651.60674	4988.053541	502.0926796	2474.967692	276.3363792	65 Southeastern Plains
1.23455245	1.098638683	3	46	11/25/2008	11	2008	12	32.516	-84.814	12.83	4.73	9.77	75.49	2.35	0.8	100370.81	4.66	0	sub_male	397.430417	0	50222.38944	2857.220134	415.8431494	2543.263539	82.84477071	65 Southeastern Plains
0.398173078	1.23455245	3	46	11/26/2008	11	2008	13	32.5	-84.814	13.78	0.58	6.51	56.5	3.55	0	100558.23	3.12	0	sub_male	657.2337155	0	51249.08333	4596.815443	860.020571	2160.769793	130.6396596	65 Southeastern Plains
0.947006076	0.831087528	3	46	10/11/2008	10	2008	13	32.511	-84.808	25.41	19.36	22.37	78.16	4.63	0.04	100351.17	5.99	12.39	sub_male	277.8245553	0	50968.73633	3472.351413	471.1020975	2848.103911	467.7695532	65 Southeastern Plains
0.410300582	0.947006076	3	46	10/12/2008	10	2008	13	32.526	-84.807	21.99	19.35	20.24	86.68	2.35	0.13	100529.15	7.19	10.67	sub_male	843.0671827	0	50048.95784	1994.817209	1242.1995	2122.276199	18.3553714	65 Southeastern Plains
0.722858612	0.410300582	3	46	10/13/2008	10	2008	12	32.519	-84.814	27.75	19.57	21.86	83.53	3.68	1.37	100797.95	6.5	13.66	sub_male	456.7644558	11.8114	49947.45168	2444.449395	607.4950195	2208.641932	74.06216786	65 Southeastern Plains
0.763598804	1.097954051	3	46	9/19/2008	9	2008	13	32.515	-84.809	27.76	19.57	23.65	66.96	7.73	0	100353.17	4.57	13.67	sub_male	493.6531804	0	50677.80314	3075.105962	697.0316397	2923.914265	573.8042641	65 Southeastern Plains
0.362130651	1.016617851	3	46	10/15/2008	10	2008	12	32.512	-84.81	27.48	15.75	21.32	68.17	6.69	0.01	100555.88	2.36	11.61	sub_male	140.1117203	0	50735.83607	3337.077903	354.1122343	2652.765783	423.8526374	65 Southeastern Plains
0.064074933	0.362130651	3	46	10/16/2008	10	2008	14	32.506	-84.813	28.18	17.52	22.67	64.73	7.8	0	100463.07	2.32	12.85	sub_male	106.392733	0	50957.52784	3988.824859	319.1195807	2242.274443	398.1760883	65 Southeastern Plains
0.692677975	0.064074933	3	46	10/17/2008	10	2008	12	32.504	-84.812	23.75	19.37	21.47	73.8	4.95	5.57	100290.34	3.05	11.56	sub_male	148.3478902	0	51092.15125	4144.645161	401.175341	2289.404446	251.1591225	65 Southeastern Plains
0.197215509	0.692677975	3	46	10/18/2008	10	2008	11	32.515	-84.815	21.96	12.79	18.33	76.64	3.95	3.67	100104.48	3.78	7.38	sub_male	278.1067433	0	50168.34024	2915.135813	272.2303828	2395.576327	39.57258873	65 Southeastern Plains
0.44954798	0.197215509	3	46	10/19/2008	10	2008	11	32.517	-84.815	18.74	7.69	13.44	64.98	4.39	0.05	100685.41	3.95	3.22	sub_male	526.9004942	0	50062.54941	2680.792174	480.9112808	2409.157765	98.1812777	65 Southeastern Plains
0.472344558	1.334854751	3	46	11/23/2008	11	2008	11	32.498	-84.813	10.05	0.45	4.14	56.9	2.86	0	101500.74	1.84	0	sub_male	836.2656526	0	51479.49422	4824.964994	647.6309819	2333.648492	102.5834523	65 Southeastern Plains
0.43644977	0.453875114	3	46	9/13/2008	9	2008	9	32.498	-84.813	33.63	24.3	28.52	73.4	8.67	0.15	100079.41	3.53	18.97	sub_male	788.7945771	0	51443.71217	4775.529992	696.1205747	2313.551406	65.75592117	65 Southeastern Plains
0.473559841	0.43644977	3	46	9/14/2008	9	2008	6	32.491	-84.818	32.68	23.37	28.11	72.51	8.66	0.18	99948.57	4.16	18.03	sub_male	899.6012656	0	51541.31892	4776.878046	142.2468148	2171.469521	441.7188675	65 Southeastern Plains
0.582243859	0.473559841	3	46	9/15/2008	9	2008	12	32.497	-84.812	28.92	21.79	25.64	78.32	5.48	16.28	99949.4	3.61	15.36	sub_male	921.1592289	0	51607.45131	4930.445862	557.9372789	2445.98956	231.0818247	65 Southeastern Plains
0.445628595	0.582243859	3	46	9/16/2008	9	2008	11	32.5	-84.816	28.75	20.77	24.53	67.44	8.12	4.89	100197.15	2.73	14.76	sub_male	766.612083	0	51137.96782	4613.875873	808.3285421	2002.780329	175.2005165	65 Southeastern Plains
0.623995537	0.445628595	3	46	9/17/2008	9	2008	11	32.496	-84.812	28.41	18.1	22.81	67.16	7.15	1.34	100247.17	2.3	13.25	sub_male	1028.975506	0	51649.43997	5031.420244	450.4591793	2452.339152	276.0538398	65 Southeastern Plains
1.097954051	0.623995537	3	46	9/18/2008	9	2008	5	32.52	-84.81	29.13	21.75	24.75	74.49	6.39	0	100216.21	3.1	15.44	sub_male	772.6788752	0	50232.8096	2464.439246	1029.944247	2374.286242	227.272727	65 Southeastern Plains
0.327696977	1.08207571	3	46	11/6/2008	11	2008	11	32.517	-84.816	22.67	12.91	17.62	67.43	5.22	0.41	100224.25	2.11	7.79	sub_male	476.3893708	0	49950.45713	2686.494427	343.6705938	2370.055817	45.88579427	65 Southeastern Plains
0.228492113	0.763598804	3	46	9/20/2008	9	2008	11	32.498	-84.813	27	17.79	21.39	69.02	6.3	0	100444.27	5.09	12.39	sub_male	869.9369227	0	51525.16885	4865.967223	611.58102	2371.763895	148.6032378	65 Southeastern Plains
0.716087814	0.758012177	3	46	9/8/2008	9	2008	9	32.512	-84.808	33.29	24.58	28.66	69.18	9.78	0	100178.53	2.25	18.94	sub_male	321.153378	0	50906.10841	3368.846314	545.0747181	2885.013225	554.4108807	65 Southeastern Plains
0.334201143	0.716087814	3	46	9/9/2008	9	2008	13	32.518	-84.812	32.08	24.52	28.15	72.76	8.49	1.89	100068.52	2.77	18.3	sub_male	699.0351199	0	50196.64191	2628.122502	724.4907534	2436.477508	310.4332581	65 Southeastern Plains
1.069681182	0.749558892	3	46	9/22/2008	9	2008	13	32.495	-84.811	29.72	19.26	23.46	70.37	7.14	0	100640.7	4.74	14.49	sub_male	1120.732433	0	51792.58816	5149.993058	352.4238723	2582.57487	351.6629655	65 Southeastern Plains
0.644744264	0.227746058	3	46	9/11/2008	9	2008	13	32.52	-84.811	32.34	23.47	27.67	73.72	8.08	0.08	100226.21	6.12	17.91	sub_male	687.5808438	0	50148.76627	2427.446367	929.2984205	2307.147246	165.8705592	65 Southeastern Plains
0.453875114	0.644744264	3	46	9/12/2008	9	2008	9	32.505	-84.812	32.01	23.14	26.71	78.19	6.41	1.24	100287.84	5.67	17.57	sub_male	0	33.0814	51058.98251	4019.309539	252.357813	2358.884762	289.5262513	65 Southeastern Plains
0.272047421	0.44954798	3	46	10/20/2008	10	2008	12	32.517	-84.814	19.68	6.43	12.82	65.49	4.38	0	100909.28	2.72	3.06	sub_male	570.0973699	1.868100002	50123.11892	2679.41631	554.6183697	2433.758751	177.6162675	65 Southeastern Plains
0.227746058	0.334201143	3	46	9/10/2008	9	2008	13	32.524	-84.809	32.24	24.59	28.15	70.75	9.01	0.31	99976.77	3.6	18.41	sub_male	750.8812221	0	50062.88682	2102.629202	1131.808044	2141.064269	86.31030033	65 Southeastern Plains
0.631589446	0.398173078	3	46	11/27/2008	11	2008	9	32.503	-84.816	17.3	2.5	9.16	68.8	2.99	0	100391.12	3.46	0	sub_male	472.5522274	0	50945.9689	4264.187472	718.4419522	1983.877194	398.2164178	65 Southeastern Plains
0.749558892	0.228492113	3	46	9/21/2008	9	2008	12	32.5	-84.814	25.92	15.27	20.54	72.67	5.38	0	100480.08	4.15	10.59	sub_male	656.3147922	0	51252.53236	4597.791965	859.3192947	2164.766768	127.2591235	65 Southeastern Plains
0.013217164	0.180582007	3	47	9/15/2008	9	2008	12	32.477	-84.857	29.04	21.88	25.73	78.24	5.53	14.84	100086.72	3.58	15.46	adult_male	1045.391014	0	49213.38814	1170.363744	618.1216524	3104.272609	130.3401992	65 Southeastern Plains
0.483119248	0.155963313	3	47	9/25/2008	9	2008	10	32.476	-84.86	27.69	11.33	18.64	57.26	7.99	0	100417.09	4.44	9.51	adult_male	1049.634353	1.667677337	49043.89774	923.5771759	840.5963316	3165.370599	388.5921261	65 Southeastern Plains
0.155963313	0.34133323	3	47	9/24/2008	9	2008	12	32.477	-84.861	25.68	14.23	19.77	59.11	7.67	0	100721.88	5.2	9.95	adult_male	996.7815264	0	48894.00631	818.2486049	818.3476112	3040.491025	448.5390429	65 Southeastern Plains
0.051784347	0.134199122	3	47	9/29/2008	9	2008	12	32.484	-84.863	30.78	20.59	25.32	63.12	9.6	0	100124.42	1.8	15.69	adult_male	1036.837557	0	48381.36853	628.6470663	669.1326214	2277.458494	667.2957589	65 Southeastern Plains
0.181679887	0.483119248	3	47	9/26/2008	9	2008	13	32.477	-84.86	28.32	14.58	21.46	54.32	9.57	0.96	99907.68	3.96	11.45	adult_male	1054.660231	0	48994.82881	904.9377222	872.6269448	3097.708486	377.8258114	65 Southeastern Plains
0.134199122	0.017004474	3	47	9/28/2008	9	2008	12	32.484	-84.862	28.16	18.49	22.96	69.13	6.99	0.75	100144.92	2.72	13.32	adult_male	1062.943452	0	48426.49412	670.7980025	714.3071579	2296.733375	652.07184	65 Southeastern Plains
0.249360743	0.0149373	3	47	9/17/2008	9	2008	13	32.477	-84.857	28.55	18.09	22.88	67.04	7.22	0.83	100381.23	2.32	13.32	adult_male	1082.499835	0	49176.11217	1141.14012	651.7592273	3075.751333	142.2156666	65 Southeastern Plains
0.033710408	0.051784347	3	47	9/30/2008	9	2008	10	32.484	-84.863	29.9	17.14	24.07	57.94	10.33	0	99946.57	3.18	13.52	adult_male	1034.221066	0	48393.4767	645.1666584	682.8171153	2271.884795	665.1502517	65 Southeastern Plains
0.139262082	0.023321091	3	47	9/19/2008	9	2008	12	32.477	-84.861	27.93	19.88	23.83	66.92	7.82	0	100555.02	4.48	13.9	adult_male	972.2461413	0	48878.79685	795.5033384	795.8104489	3048.730462	472.7093902	65 Southeastern Plains
0.34133323	0.021381688	3	47	9/23/2008	9	2008	13	32.473	-84.861	28.35	19.04	23.57	65.91	8.14	0	100818.25	4.51	13.69	adult_male	858.5928524	0	49099.63252	819.9160584	548.1426107	3459.779681	591.7857443	65 Southeastern Plains
0.021381688	0.051314756	3	47	9/22/2008	9	2008	11	32.473	-84.861	29.84	19.4	23.58	70.45	7.18	0	100792.33	4.69	14.62	adult_male	884.5852317	0	49129.02418	848.421963	552.027044	3471.245615	566.166258	65 Southeastern Plains
0.051314756	0.306659878	3	47	9/21/2008	9	2008	12	32.473	-84.861	26.01	15.38	20.66	72.67	5.42	0	100645.59	4.09	10.69	adult_male	888.4867515	0	49142.18984	855.3921082	541.1867287	3487.0051	562.9551282	65 Southeastern Plains
0.023321091	0.249360743	3	47	9/18/2008	9	2008	13	32.477	-84.861	29.23	21.87	24.86	74.5	6.42	0	100437.88	3.04	15.55	adult_male	974.0972145	0	48876.70422	795.4619069	795.6637266	3044.546023	471.9044763	65 Southeastern Plains
0.017004474	0.181679887	3	47	9/27/2008	9	2008	9	32.48	-84.863	27.11	15	20.94	60.71	7.87	0	99919.5	3.44	11.06	adult_male	1071.775963	0	48573.15973	650.9293322	651.5709377	2681.463039	626.0543513	65 Southeastern Plains
0.012561678	0.083880912	3	47	9/13/2008	9	2008	12	32.477	-84.86	33.75	24.34	28.62	73.36	8.75	0.19	100218.55	3.54	19.05	adult_male	1055.857882	0	48941.08972	878.5667589	878.5681404	3033.162848	387.2076614	65 Southeastern Plains
0.180582007	0.012561678	3	47	9/14/2008	9	2008	11	32.477	-84.86	32.76	23.37	28.17	72.54	8.71	0.26	100058.29	4.14	18.06	adult_male	1060.297672	0	48961.52473	891.8882998	892.1027034	3052.114338	377.8586073	65 Southeastern Plains
0.0149373	0.013217164	3	47	9/16/2008	9	2008	8	32.477	-84.857	28.83	20.9	24.63	67.48	8.16	4.47	100338.2	2.75	14.87	adult_male	1040.722135	0	49217.81383	1179.819188	610.4756444	3098.125069	118.1608353	65 Southeastern Plains
0.306659878	0.139262082	3	47	9/20/2008	9	2008	11	32.477	-84.862	27.09	17.89	21.5	68.96	6.35	0	100588.52	5.02	12.49	adult_male	893.0552049	0	48842.31458	728.8469511	731.8228151	3090.220854	547.1864317	65 Southeastern Plains
0.243342662	0.033710408	3	47	10/1/2008	10	2008	11	32.484	-84.863	24.71	14.93	20.62	58.07	8.09	0	99670.65	4.46	9.82	adult_male	988.4416124	0	48319.9541	579.2501103	610.2646496	2235.979531	606.3555977	65 Southeastern Plains
0.400515593	0.721689527	3	48	3/17/2009	3	2009	7	32.527	-84.805	22.24	12.07	16.32	78.3	3.7	3.66	100555.84	3.03	7.16	sub_male	1078.204678	0	50164.28374	2012.930258	1475.656696	2255.105147	87.58308911	65 Southeastern Plains
0.553561774	0.382422961	3	48	3/22/2009	3	2009	13	32.527	-84.806	17.14	5.83	11.53	63.11	4.13	0	101138.55	3.57	1.48	sub_male	1024.139537	0	50103.82966	1960.520259	1417.540075	2193.371762	54.7275785	65 Southeastern Plains
0.382422961	0.461603816	3	48	3/21/2009	3	2009	13	32.526	-84.805	18.73	5.09	12.03	57.42	4.96	0	100979.64	4.06	1.91	sub_male	1027.79589	0	50175.28364	2055.088187	1428.147419	2256.12714	0.62820658	65 Southeastern Plains
0.508400246	0.45660898	3	48	3/13/2009	3	2009	12	32.525	-84.805	22.39	13.16	18.08	76.88	3.85	0	100529.66	4.57	7.77	sub_male	1080.876471	0	50262.48113	2147.922163	1477.688146	2340.669947	21.62049833	65 Southeastern Plains
0.748315272	0.508400246	3	48	3/14/2009	3	2009	12	32.521	-84.796	18.84	10.91	14.7	85.09	2.01	3.02	100284.41	5.93	4.87	sub_male	1043.014237	0	51171.46515	2983.653777	2013.8257	3255.095298	391.1546411	65 Southeastern Plains
0.721689527	0.241689819	3	48	3/16/2009	3	2009	11	32.52	-84.798	20.73	16.85	18.72	86.85	2.16	35.29	100408.31	1.68	8.79	sub_male	1204.753293	0	51140.96423	3000.30734	1847.077697	3215.197333	221.1788996	65 Southeastern Plains
0.182137771	0.239792303	3	48	5/10/2009	5	2009	12	32.523	-84.804	29.6	21.32	25.48	71.09	7.56	10.83	100100.48	3.4	15.46	sub_male	1161.7075	0	50469.25775	2414.126431	1536.202235	2542.060031	50.26617054	65 Southeastern Plains
0.251635626	0.182137771	3	48	5/11/2009	5	2009	14	32.524	-84.805	28.75	23.47	25.82	68.04	8.1	0.01	100111.55	2.79	16.11	sub_male	1038.254789	0	50297.65652	2237.131472	1422.879471	2370.328348	51.74211189	65 Southeastern Plains
0.457407417	0.423786167	3	48	3/11/2009	3	2009	12	32.52	-84.797	25.88	13.44	19.51	69.97	5.62	0	100517.76	3.06	9.66	sub_male	1134.082819	0	51185.06822	3026.196119	1903.12493	3261.477748	286.7332583	65 Southeastern Plains
0.283184571	0.475900102	3	48	5/13/2009	5	2009	12	32.523	-84.805	24.72	15.77	19.25	82.53	3.16	0.07	100424.06	4.9	10.24	sub_male	1072.519103	0	50395.31358	2366.987396	1446.733595	2469.283703	120.0274952	65 Southeastern Plains
0.14616312	0.283184571	3	48	5/14/2009	5	2009	11	32.522	-84.804	28.88	19.67	23.32	77.55	5.5	1.99	100463.13	3.04	14.27	sub_male	1186.487865	0	50539.55535	2511.778233	1544.065333	2614.653917	96.51951022	65 Southeastern Plains
0.241206099	0.14616312	3	48	5/15/2009	5	2009	10	32.523	-84.805	28.38	22.19	25.14	73.41	6.61	0.67	100369.55	2.63	15.28	sub_male	1143.772605	0	50455.66201	2406.692448	1517.953302	2528.650751	66.4826503	65 Southeastern Plains
0.475900102	0.251635626	3	48	5/12/2009	5	2009	10	32.523	-84.805	24.37	17.84	20.26	79.86	3.7	0.13	100305.19	3.73	11.1	sub_male	1120.4558	0	50428.06725	2380.916128	1496.246533	2501.036935	72.99926055	65 Southeastern Plains
1.268708546	0.257391381	3	48	2/21/2009	2	2009	12	32.526	-84.801	11.84	0.42	5.1	41.28	4.17	0	100735.56	2.41	0	sub_male	1399.496858	22.6347761	50456.31221	2244.545485	1756.344971	2555.649089	179.3721625	65 Southeastern Plains
0.45660898	0.457407417	3	48	3/12/2009	3	2009	12	32.525	-84.803	24.78	13.46	19.54	68	5.84	0	100588.5	2.78	9.12	sub_male	1233.590778	0	50426.85937	2293.908677	1625.589386	2506.296415	140.9244251	65 Southeastern Plains
0.510977098	0.919771056	3	48	2/23/2009	2	2009	12	32.522	-84.795	9.82	-1.12	3.26	52.94	3.09	0	101357.05	3.47	0	sub_male	934.3430053	0	51224.20372	3012.956362	2108.760904	3238.326942	495.7715352	65 Southeastern Plains
0.886986513	0.510977098	3	48	2/24/2009	2	2009	11	32.528	-84.801	10.5	0.4	4.4	44.44	3.76	0	101143.17	3.48	0	sub_male	1408.272294	0	50378.82425	2149.33897	1650.50808	2457.47916	94.88777894	65 Southeastern Plains
0.241689819	0.748315272	3	48	3/15/2009	3	2009	11	32.522	-84.803	21.44	17.35	19	88.81	1.89	66.3	100124.51	3.91	9.4	sub_male	1296.586892	0	50639.82093	2585.38868	1607.786118	2713.295043	10.79771223	65 Southeastern Plains
0.239792303	0.510748917	3	48	5/9/2009	5	2009	11	32.522	-84.804	29.86	18.43	24.08	72.53	6.95	0.01	99960.33	4.9	14.15	sub_male	1200.066508	0	50557.00232	2530.001323	1541.878878	2632.333508	94.45415514	65 Southeastern Plains
0.313896853	0.84000846	3	48	3/3/2009	3	2009	12	32.528	-84.803	6.87	-2.49	1.6	56.03	2.54	0	100992.65	3.78	0	sub_male	1232.590322	0	50231.30383	2031.527223	1552.615386	2345.68732	41.79063376	65 Southeastern Plains
0.665243315	0.313896853	3	48	3/4/2009	3	2009	11	32.526	-84.803	10.73	-0.42	3.8	49.07	3.35	0	101250.84	2.31	0	sub_male	1275.195409	3.280722666	50386.04246	2212.827811	1674.990247	2479.989643	95.69426246	65 Southeastern Plains
0.478437123	0.665243315	3	48	3/5/2009	3	2009	11	32.526	-84.803	16.12	1.27	7.33	55.98	3.75	0	101212.33	3.03	0	sub_male	1224.013771	0	50366.546	2212.005994	1622.138127	2453.319528	90.96830135	65 Southeastern Plains
0.444828003	0.478437123	3	48	3/6/2009	3	2009	14	32.524	-84.804	21.37	5.66	12.34	75.76	3.06	0	101074.81	3.83	3.51	sub_male	1219.582916	0	50447.58735	2335.862431	1605.710559	2523.080522	91.14263865	65 Southeastern Plains
0.172346984	0.444828003	3	48	3/7/2009	3	2009	10	32.524	-84.805	23.12	10.03	16.55	73.2	4.36	0	100922.34	3.56	6.57	sub_male	1079.463245	0	50363.50446	2310.157883	1459.391613	2436.147906	63.48394066	65 Southeastern Plains
0.824507863	0.172346984	3	48	3/8/2009	3	2009	12	32.528	-84.803	24.38	9.87	16.58	71.35	4.75	0	100557.75	4.2	7.12	sub_male	1245.349629	0	50212.13582	2003.095605	1523.831839	2316.385978	65.50994848	65 Southeastern Plains
0.336785612	0.824507863	3	48	3/9/2009	3	2009	12	32.521	-84.798	25.77	13.63	18.73	78.09	4.06	0	100454.27	3.67	9.7	sub_male	1209.952328	0	51085.7548	2940.471607	1863.630712	3160.860816	232.4116179	65 Southeastern Plains
0.423786167	0.336785612	3	48	3/10/2009	3	2009	12	32.52	-84.798	26.15	15.53	20.76	71.96	5.64	0	100468.96	2.51	10.84	sub_male	1247.582109	0	51151.69918	3025.930422	1793.668856	3224.7023	171.9748986	65 Southeastern Plains
0.432557849	0.461195567	3	48	4/21/2009	4	2009	11	32.518	-84.799	21.92	10.15	16.09	64.44	5.33	0.34	99739.34	5.53	6.04	sub_male	1398.674905	0	51192.07477	3125.478074	1601.408015	3267.698593	5.209171357	65 Southeastern Plains
0.666557796	0.432557849	3	48	4/22/2009	4	2009	12	32.52	-84.799	22.7	7.99	15.14	60.58	5.8	0.02	100098.02	4.48	5.35	sub_male	1375.849339	0	51056.20032	2965.159268	1688.24243	3129.122569	56.99758187	65 Southeastern Plains
0.254038732	0.666557796	3	48	4/23/2009	4	2009	10	32.524	-84.805	27.8	14.64	19.99	67.13	6.43	1.93	100298.18	4.07	11.22	sub_male	1097.631152	0	50360.37752	2291.625263	1478.715368	2433.11089	27.12177988	65 Southeastern Plains
1.777267892	0.886986513	3	48	3/1/2009	3	2009	11	32.53	-84.781	17.13	4.08	8.65	84.74	1.33	8.42	99467.71	7.01	0.6	sub_male	621.7611249	0	51780.34568	2274.75757	1175.902864	2455.654041	247.2543653	65 Southeastern Plains
0.84000846	1.777267892	3	48	3/2/2009	3	2009	10	32.522	-84.802	7.09	-1.96	2.11	72.36	1.69	0.52	100323.31	6.9	0	sub_male	1372.229288	0	50699.59768	2621.592776	1668.941205	2772.260422	52.30473648	65 Southeastern Plains
0.918623872	1.290714743	3	48	4/26/2009	4	2009	10	32.528	-84.811	27.23	16.41	21.87	65.55	7.48	0	100965.97	3.97	11.82	sub_male	568.9266804	0	49640.76668	1618.828973	931.2435279	1715.297735	289.6699788	65 Southeastern Plains
0.229758339	0.918623872	3	48	4/27/2009	4	2009	12	32.525	-84.806	26.61	15.39	20.89	72.85	5.66	0	101045.45	4.67	11	sub_male	1017.3588	0	50250.2179	2176.167068	1408.192916	2323.617758	51.29723816	65 Southeastern Plains
0.674653687	0.229758339	3	48	4/28/2009	4	2009	9	32.52	-84.801	27.75	16.3	21.68	73.56	5.75	0	101024.37	3.67	12.03	sub_male	1433.953378	0	50905.31143	2825.021777	1661.807471	2978.329258	39.57387351	65 Southeastern Plains
0.350075169	0.674653687	3	48	4/29/2009	4	2009	9	32.522	-84.804	27.66	16.67	22.04	74.05	5.84	0	100840.14	2.68	12.16	sub_male	1173.421927	0	50506.20155	2465.55641	1541.01789	2579.906139	74.83254393	65 Southeastern Plains
0.123943158	0.350075169	3	48	4/30/2009	4	2009	13	32.524	-84.806	26.7	19.2	22.72	71.47	6.23	0	100677.9	3.25	12.95	sub_male	978.2879191	0	50249.91612	2209.214907	1361.690226	2322.612983	107.6719721	65 Southeastern Plains
0.573478579	0.123943158	3	48	5/1/2009	5	2009	13	32.524	-84.805	27.59	18.32	23.09	69.37	6.95	0.09	100525.2	3.3	12.95	sub_male	1118.72836	0	50396.59295	2331.890443	1498.64136	2469.208363	33.84344602	65 Southeastern Plains
0.78587297	0.573478579	3	48	5/2/2009	5	2009	13	32.519	-84.801	27.97	18.59	23.25	74.33	6.05	0.79	100186.57	4.36	13.28	sub_male	1263.184295	0	51012.71838	2993.943025	1492.047077	3094.236445	137.5444679	65 Southeastern Plains
0.213411761	0.553561774	3	48	3/23/2009	3	2009	11	32.524	-84.806	21.59	7.96	14.36	56.25	5.77	0	100795.44	3.05	4.77	sub_male	944.9406066	0	50219.45375	2187.274054	1328.850967	2292.3155	137.3019218	65 Southeastern Plains
0.48704333	0.213411761	3	48	3/24/2009	3	2009	10	32.519	-84.801	22.61	12.95	16.96	70.54	4.53	0	100651.09	4.06	7.78	sub_male	1336.32326	0	50994.51488	2947.632983	1565.112855	3071.216454	61.96687258	65 Southeastern Plains
0.712602385	0.48704333	3	48	3/25/2009	3	2009	13	32.515	-84.803	21.23	14.45	17.71	75	3.88	0.95	100455.05	5.76	7.84	sub_male	919.93361	0	51110.06876	3244.963798	1127.514504	3242.159029	488.8417788	65 Southeastern Plains
0.538573606	0.712602385	3	48	3/26/2009	3	2009	12	32.524	-84.804	23.41	15.44	18.37	80.46	3.19	14.93	99899.89	5.63	9.42	sub_male	1196.827299	0	50430.8597	2326.290414	1582.294315	2505.625537	70.04770223	65 Southeastern Plains
0.185326587	0.254038732	3	48	4/24/2009	4	2009	10	32.523	-84.805	28.74	16.05	22.2	60.45	8.81	0	100706.25	2.85	12.4	sub_male	1085.213098	0	50409.05943	2378.923962	1458.771271	2482.974655	114.7547737	65 Southeastern Plains
1.290714743	0.185326587	3	48	4/25/2009	4	2009	7	32.521	-84.802	28.99	19.05	23.83	53.88	10.46	0	100927.77	1.94	14.02	sub_male	1428.730609	0	50807.86152	2734.070787	1651.773499	2880.898966	31.35459273	65 Southeastern Plains
0.437267311	0.381472768	3	48	6/18/2009	6	2009	6	32.524	-84.808	35.26	24.7	29.84	61.67	13.16	0	99824.47	4.44	19.98	sub_male	781.2080801	0	50113.09848	2156.976949	1161.155546	2192.749367	134.4226285	65 Southeastern Plains
0.108634853	0.437267311	3	48	6/19/2009	6	2009	8	32.526	-84.808	35.67	24.68	30.18	59.03	14.41	0	99752.98	3.24	20.17	sub_male	811.526603	0	50028.83819	1987.941898	1210.07691	2101.642377	19.60605561	65 Southeastern Plains
0.191734178	0.108634853	3	48	6/20/2009	6	2009	13	32.524	-84.805	36.24	25.06	30.98	55.03	16.14	0	99675.71	3.62	20.65	sub_male	1080.78419	0	50352.55043	2292.168437	1461.458126	2425.162085	47.68935481	65 Southeastern Plains
0.15194536	0.191734178	3	48	6/21/2009	6	2009	10	32.524	-84.805	36.41	25.7	30.94	61.37	14.42	0	99436.29	4.68	21.05	sub_male	1060.571061	0	50318.55151	2252.943442	1444.723782	2391.297422	38.02585503	65 Southeastern Plains
0.503660341	0.15194536	3	48	6/22/2009	6	2009	7	32.525	-84.807	35.4	24.98	30.44	61.62	13.66	0	99268.41	4.49	20.19	sub_male	901.8003795	0	50157.11116	2119.96992	1291.806932	2229.732824	142.6455633	65 Southeastern Plains
0.232513775	0.503660341	3	48	6/23/2009	6	2009	13	32.523	-84.805	34.29	27.03	30.43	62.57	12.92	0.03	99179.4	3.15	20.66	sub_male	1046.255546	0	50342.6445	2303.045624	1425.506997	2415.637376	97.71175162	65 Southeastern Plains
0.10212909	0.232513775	3	48	6/24/2009	6	2009	10	32.524	-84.805	34.46	25.4	29.92	55.86	14.79	0	99349.22	1.86	19.93	sub_male	1045.440739	0	50338.53159	2297.171403	1425.048187	2411.43722	93.88077598	65 Southeastern Plains
0.114752001	0.241206099	3	48	5/16/2009	5	2009	11	32.525	-84.806	26.3	21.23	23.49	80.31	4.39	12.95	100210.35	2.84	13.77	sub_male	956.2377071	0	50212.15029	2164.512039	1344.590883	2284.758683	116.8895318	65 Southeastern Plains
0.131655957	0.114752001	3	48	5/17/2009	5	2009	9	32.525	-84.805	26.73	20.83	24.26	75.5	5.59	23.45	100026.76	1.57	13.78	sub_male	1037.956756	0	50277.02695	2202.923978	1427.233312	2350.284427	34.04075187	65 Southeastern Plains
0.919771056	1.268708546	3	48	2/22/2009	2	2009	14	32.529	-84.801	8.97	5.09	6.72	61.27	2.96	0.05	100701.53	4.94	0	sub_male	1435.282897	0	50281.06182	2018.188121	1493.264731	2322.670066	36.25516673	65 Southeastern Plains
0.257541488	0.186286799	3	48	5/19/2009	5	2009	8	32.523	-84.804	20.89	9.31	14.7	69.3	4.23	0	100616.83	6.54	5.1	sub_male	1145.769806	0	50422.70505	2352.229558	1525.383875	2495.364357	17.64776764	65 Southeastern Plains
0.294545931	0.257541488	3	48	5/20/2009	5	2009	11	32.524	-84.805	25.52	13.3	18.15	75.78	4.3	0.05	100529.12	8.72	9.41	sub_male	1066.018351	0	50346.71791	2294.219285	1446.35159	2419.353778	66.83621434	65 Southeastern Plains
0.431642798	0.294545931	3	48	5/21/2009	5	2009	13	32.524	-84.805	24.09	16.76	20.39	81.76	3.44	0.84	100256.99	8.76	10.43	sub_male	1086.083074	0	50363.39092	2304.942224	1466.421764	2435.995638	51.40317798	65 Southeastern Plains
0.067830254	0.431642798	3	48	5/22/2009	5	2009	12	32.524	-84.804	25.99	18.38	21.47	80.66	4.06	5.99	100112.91	8	12.19	sub_male	1176.004069	0	50444.50019	2363.728039	1555.92305	2517.401532	9.845416979	65 Southeastern Plains
0.614854677	0.067830254	3	48	5/23/2009	5	2009	11	32.522	-84.803	26.51	18.58	21.93	81.28	3.96	16.24	99905.43	7.15	12.55	sub_male	1327.22532	0	50634.95088	2551.030896	1684.557375	2707.575489	56.31254848	65 Southeastern Plains
0.142344199	0.614854677	3	48	5/24/2009	5	2009	12	32.524	-84.804	27.49	19.22	22.85	80.49	4.42	11.47	99845.55	4.75	13.35	sub_male	1138.621846	0	50390.82523	2307.525249	1521.33078	2464.057409	11.2127843	65 Southeastern Plains
0.336087	0.142344199	3	48	5/25/2009	5	2009	7	32.524	-84.806	26.78	21.15	24.01	79.93	4.7	10.98	99659.75	3.44	13.97	sub_male	1022.203024	0	50281.96607	2224.633386	1407.346547	2354.608097	61.8562516	65 Southeastern Plains
0.082008959	0.336087	3	48	5/26/2009	5	2009	7	32.525	-84.806	28.26	21.59	24.68	78.16	5.43	10.65	99532.43	3.32	14.93	sub_male	954.5271662	0	50169.74711	2097.244075	1349.809915	2243.56289	79.71480535	65 Southeastern Plains
0.390247786	0.082008959	3	48	5/27/2009	5	2009	8	32.526	-84.806	27.81	21.68	24.57	77.89	5.39	0.29	99549.37	2.83	14.75	sub_male	974.4204666	0	50126.27726	2018.53124	1374.866265	2205.38824	0.882836264	65 Southeastern Plains
0.251846844	0.390247786	3	48	5/28/2009	5	2009	11	32.527	-84.807	29.64	22.72	25.84	75.09	6.56	4.78	99403.33	3.38	16.18	sub_male	929.7810819	7.849677335	49991.40209	1862.842591	1313.241414	2079.195658	29.58734629	65 Southeastern Plains
0.225964496	0.251846844	3	48	5/29/2009	5	2009	14	32.525	-84.806	29.91	20.63	25.34	71.06	7.64	0.71	99481.25	4.01	15.27	sub_male	961.012268	0	50209.01298	2155.317042	1350.7446	2281.702877	105.5580319	65 Southeastern Plains
0.461195567	0.269322003	3	48	4/20/2009	4	2009	10	32.521	-84.8	22.19	17.41	19.89	77.54	4.02	15.2	99537.14	6.57	9.8	sub_male	1429.547555	0	50912.18752	2822.249879	1689.053901	2984.880018	66.73671849	65 Southeastern Plains
0.170909354	0.410506542	3	48	7/10/2009	7	2009	11	32.521	-84.803	31.03	23.2	26.51	69.94	8.25	0.08	100407.41	2.38	17.12	sub_male	1307.031706	0	50682.03157	2653.396172	1543.660129	2758.301624	73.02341742	65 Southeastern Plains
0.260155047	0.170909354	3	48	7/11/2009	7	2009	10	32.524	-84.804	32.29	22.58	26.97	64.91	10.35	0.06	100582.59	2.51	17.43	sub_male	1133.687318	0	50386.72806	2304.834353	1516.344917	2459.899841	7.326814829	65 Southeastern Plains
0.080676529	0.260155047	3	48	7/12/2009	7	2009	9	32.524	-84.805	32.76	23.86	28.37	63.54	11.41	0	100354.19	2.49	18.31	sub_male	1113.730201	0	50354.01982	2267.008702	1500.512471	2427.699914	17.09363888	65 Southeastern Plains
0.290044428	0.080676529	3	48	7/13/2009	7	2009	12	32.524	-84.804	32.75	24.28	28.46	65.01	10.75	6.07	99937.76	3.36	18.52	sub_male	1133.846126	0	50360.71594	2262.020376	1522.748942	2435.426657	47.43695878	65 Southeastern Plains
0.18393501	0.290044428	3	48	7/14/2009	7	2009	13	32.524	-84.806	33.95	25.7	29.29	67.65	10.51	8.78	99874.88	1.82	19.82	sub_male	999.576863	0	50302.11329	2275.773002	1378.964416	2375.648622	131.4081194	65 Southeastern Plains
0.824648717	0.18393501	3	48	7/15/2009	7	2009	6	32.525	-84.806	33.08	26.22	29.42	70.06	9.74	7.3	100185.56	2.23	19.65	sub_male	985.4084155	0	50229.47007	2168.603065	1375.186535	2302.31228	85.18416285	65 Southeastern Plains
0.487334051	0.824648717	3	48	7/16/2009	7	2009	9	32.529	-84.81	35.77	25.4	30.12	65.25	12.8	5.27	100082.33	3.64	20.59	sub_male	671.2971957	0	49676.3346	1603.19692	1024.124652	1758.280287	209.4439146	65 Southeastern Plains
0.376175269	0.487334051	3	48	7/17/2009	7	2009	9	32.528	-84.809	33.67	25.23	29.39	64.14	12.03	3.03	99714.29	5.23	19.45	sub_male	771.84084	0	49795.8711	1697.406957	1136.633936	1880.714064	88.37393761	65 Southeastern Plains
0.044855315	0.400515593	3	48	3/18/2009	3	2009	10	32.522	-84.801	20.6	10.67	15.65	68.77	4.53	0.01	100663.45	3.48	5.64	sub_male	1430.824648	0	50743.19345	2623.912323	1787.390618	2817.327153	169.8221905	65 Southeastern Plains
0.658109396	0.044855315	3	48	3/19/2009	3	2009	13	32.52	-84.797	22.4	10.17	16.2	66.76	5.07	0	100445.18	2.75	6.28	sub_male	1217.525577	0	51193.05507	3061.481977	1806.889536	3266.291113	195.0000251	65 Southeastern Plains
0.461603816	0.658109396	3	48	3/20/2009	3	2009	11	32.526	-84.805	19.24	9.78	15.25	61.69	5.18	0	100489.46	4.14	4.51	sub_male	1055.657308	0	50235.36643	2124.400641	1453.210201	2313.304536	15.96598569	65 Southeastern Plains
0.00596935	0.019685225	3	48	7/23/2009	7	2009	4	32.527	-84.807	34.02	21.42	27.56	58.23	12.86	1.79	99811.26	3.72	17.72	sub_male	905.8540622	0	49993.36657	1877.842971	1294.630554	2077.181133	4.828784556	65 Southeastern Plains
0.422374186	0.78587297	3	48	5/3/2009	5	2009	11	32.525	-84.806	28.5	18.46	23.42	75.06	6.01	5.28	99849.68	5.63	13.48	sub_male	987.6249309	0	50205.30383	2127.639748	1381.708439	2279.271463	51.80402513	65 Southeastern Plains
0.540378246	0.422374186	3	48	5/4/2009	5	2009	13	32.524	-84.806	25.13	19.08	22.09	81.53	3.83	7.59	99893.57	5	12.11	sub_male	1039.629172	0	50330.19368	2288.553029	1419.551249	2403.062602	93.87943773	65 Southeastern Plains
0.123522321	0.540378246	3	48	5/5/2009	5	2009	10	32.521	-84.804	26.72	20.23	23.13	80.1	4.56	3.35	99945.87	4.1	13.48	sub_male	1214.503376	31.83884843	50597.65854	2591.912388	1489.927405	2676.335846	129.1762295	65 Southeastern Plains
0.385767987	0.123522321	3	48	5/6/2009	5	2009	10	32.523	-84.804	26.22	19.87	23.07	79.25	4.55	20	99989.49	4.18	13.05	sub_male	1192.672743	0	50499.7833	2438.556078	1566.266962	2572.48841	29.54831535	65 Southeastern Plains
0.06036888	0.385767987	3	48	5/7/2009	5	2009	10	32.524	-84.805	26.54	21.02	23.24	80.86	4.23	27.67	99885.73	4.63	13.78	sub_male	1072.579945	0	50336.73368	2273.464036	1454.30916	2409.393878	42.1122489	65 Southeastern Plains
0.510748917	0.06036888	3	48	5/8/2009	5	2009	7	32.524	-84.805	30.43	21.72	25.72	74.05	7.05	0.01	99868.85	3.99	16.07	sub_male	1057.606227	0	50310.53883	2241.925664	1443.253022	2383.401225	31.54223763	65 Southeastern Plains
1.374127791	1.058910964	3	48	3/29/2009	3	2009	10	32.527	-84.809	21.17	7.1	13.9	77.72	2.56	0.16	99194.29	7.01	4.14	sub_male	728.490185	0	49825.98455	1760.791888	1107.576316	1902.993484	111.544353	65 Southeastern Plains
0.322054486	1.374127791	3	48	3/30/2009	3	2009	11	32.526	-84.804	18.9	4.66	11.1	65.8	3.91	0.2	100008.02	2.79	1.78	sub_male	1198.211799	0	50308.49808	2145.797796	1598.595126	2399.885941	26.8860482	65 Southeastern Plains
0.79035207	0.322054486	3	48	3/31/2009	3	2009	10	32.526	-84.804	17.58	8.98	13.89	69.97	3.54	26.83	99897.7	3.47	3.28	sub_male	1174.181873	0	50266.5388	2101.488979	1574.376812	2360.135087	17.43182989	65 Southeastern Plains
0.786688598	0.79035207	3	48	4/1/2009	4	2009	8	32.523	-84.798	22.08	15.8	18.08	88.4	1.97	10.58	99651.3	3.25	8.94	sub_male	1149.41121	0	50924.50243	2735.05217	2021.392051	3012.73532	399.4148475	65 Southeastern Plains
0.997336179	0.786688598	3	48	4/2/2009	4	2009	10	32.53	-84.802	22.56	17.42	19.13	89.03	1.86	36.35	99125.23	4.01	9.99	sub_male	1417.375959	0	50136.77363	1864.616617	1336.911361	2169.183006	102.8015427	65 Southeastern Plains
1.235808393	0.997336179	3	48	4/3/2009	4	2009	10	32.529	-84.809	23.81	14.47	18.64	72.29	4.48	3.71	98742.33	7.38	9.14	sub_male	773.5146622	0	49736.88976	1623.675329	1124.274622	1828.5871	121.4634779	65 Southeastern Plains
0.470923409	1.235808393	3	48	4/4/2009	4	2009	12	32.521	-84.801	22.03	8.74	15.02	67.89	4.63	0	99818.5	2.84	5.38	sub_male	1431.262543	0	50876.61963	2798.363185	1658.388271	2949.651002	36.68817678	65 Southeastern Plains
0.097120539	0.10212909	3	48	6/25/2009	6	2009	13	32.524	-84.806	34.2	25.29	30.14	54.43	15.32	0	99541.87	2.4	19.75	sub_male	950.5960919	0	50217.49473	2178.565571	1336.508497	2290.169152	126.9855653	65 Southeastern Plains
0.246309985	0.097120539	3	48	6/26/2009	6	2009	10	32.526	-84.807	34.64	25.13	29.73	59.25	13.77	0.02	99547.94	3.72	19.88	sub_male	917.6218838	0	50112.42371	2036.581118	1316.406006	2187.03382	42.3212176	65 Southeastern Plains
0.222334999	0.246309985	3	48	6/27/2009	6	2009	6	32.525	-84.806	35.56	23.8	29.39	60.73	13.35	0	99601.76	4.28	19.68	sub_male	937.1158343	0	50161.20931	2097.341102	1331.480025	2234.480846	98.99700793	65 Southeastern Plains
0.227032326	0.222334999	3	48	6/28/2009	6	2009	11	32.525	-84.806	34.27	24.72	29.36	67.8	10.82	10.38	99398.78	4.5	19.5	sub_male	935.2846053	0	50186.71038	2140.238007	1325.093191	2259.325423	125.5332817	65 Southeastern Plains
0.177410341	0.227032326	3	48	6/29/2009	6	2009	9	32.526	-84.807	34.62	26.56	30.13	62.08	13.16	2.98	99091.08	3.67	20.59	sub_male	843.9604289	0	50054.92342	2003.216579	1242.525319	2128.070901	27.46696175	65 Southeastern Plains
0.616671966	0.177410341	3	48	6/30/2009	6	2009	8	32.524	-84.806	32.92	20.82	26.79	45.26	15.46	0.05	99069.35	3.31	16.87	sub_male	1023.521877	0	50284.66323	2228.064244	1408.229381	2357.292972	62.78134814	65 Southeastern Plains
0.252887558	0.616671966	3	48	7/1/2009	7	2009	12	32.523	-84.805	34.81	20.65	27.57	43.92	16.56	0	99236.67	4.11	17.73	sub_male	1093.0871	0	50406.10642	2367.612546	1468.645865	2479.424532	95.27022163	65 Southeastern Plains
0.122010196	0.252887558	3	48	7/2/2009	7	2009	12	32.525	-84.806	33.71	21.73	27.86	60.46	12.62	0	99569.02	3.92	17.72	sub_male	986.8872976	0	50237.10435	2179.891416	1375.488558	2309.818317	86.02304837	65 Southeastern Plains
0.368050783	0.122010196	3	48	7/3/2009	7	2009	13	32.524	-84.805	32.14	22.05	26.99	52.43	13.4	0	99968.21	3.23	17.1	sub_male	1075.118275	0	50334.95637	2268.053775	1458.123526	2407.698547	33.63402589	65 Southeastern Plains
0.265960937	0.368050783	3	48	7/4/2009	7	2009	12	32.524	-84.806	32.41	18.23	25.4	50.45	13.31	0	100048.47	2.74	15.32	sub_male	962.4284127	0	50268.16464	2251.790788	1342.097226	2342.210589	156.0331511	65 Southeastern Plains
0.119112237	0.265960937	3	48	7/5/2009	7	2009	13	32.524	-84.807	34.17	21.96	28.11	50.34	14.49	11.41	99696.88	3.34	18.07	sub_male	911.2957206	0	50189.77399	2167.313282	1295.383606	2262.935982	169.3378233	65 Southeastern Plains
0.073566652	0.119112237	3	48	7/6/2009	7	2009	11	32.525	-84.807	31.86	25.99	28.75	70.71	9.05	9.1	99469.98	4.47	18.92	sub_male	926.7076	0	50171.52703	2122.547733	1317.828204	2244.190421	123.5830161	65 Southeastern Plains
0.407053408	0.073566652	3	48	7/7/2009	7	2009	10	32.525	-84.805	29.43	23.82	26.57	74.05	7.05	4.23	99349.55	3.81	16.62	sub_male	1042.109672	0	50280.42206	2205.057608	1431.41053	2353.736087	29.87082047	65 Southeastern Plains
0.291206696	0.407053408	3	48	7/8/2009	7	2009	11	32.523	-84.805	29.72	23.78	26.74	74.54	7.07	1.21	99438.03	2.81	16.75	sub_male	1063.8481	0	50380.35356	2349.744442	1439.625138	2454.054385	115.8508	65 Southeastern Plains
0.410506542	0.291206696	3	48	7/9/2009	7	2009	8	32.525	-84.807	31.95	23.62	27.29	69.79	8.94	3.36	99763.62	1.44	17.79	sub_male	889.6464102	0	50103.22063	2043.02233	1286.768965	2176.592605	58.47024954	65 Southeastern Plains
0.24042045	0.117083932	3	48	12/11/2009	12	2009	8	32.527	-84.805	7.05	-0.19	2.42	39.8	3.51	0.3	101102.84	3.68	0	sub_male	1104.091614	0	50199.77116	2046.991661	1503.721286	2290.128868	72.4149834	65 Southeastern Plains
0.368613015	0.24042045	3	48	12/12/2009	12	2009	11	32.527	-84.804	4.49	-0.29	2.5	75.21	1.43	11.76	101297.68	5.67	0	sub_male	1206.357118	0	50280.35324	2104.942159	1606.057868	2378.550827	6.498378407	65 Southeastern Plains
0.10494064	0.368613015	3	48	12/13/2009	12	2009	12	32.527	-84.805	16.16	4.49	9.18	92.76	0.7	56.94	100522.39	3.62	0.33	sub_male	1107.011083	0	50209.38155	2058.308265	1507.021823	2298.812596	61.77250877	65 Southeastern Plains
0.700518913	0.10494064	3	48	12/14/2009	12	2009	10	32.528	-84.803	20.66	11.15	15.04	93.13	1	29.37	100291.49	2.53	5.9	sub_male	1315.740673	0	50258.16328	2034.216452	1545.403013	2344.396682	20.52955175	65 Southeastern Plains
0.382263121	0.700518913	3	48	12/15/2009	12	2009	11	32.527	-84.804	19.62	16.11	17.67	92.17	1.21	30.26	100251.22	2.41	7.87	sub_male	1174.084012	0	50251.00452	2081.22074	1573.528554	2347.298836	37.86413172	65 Southeastern Plains
0.439340029	0.382263121	3	48	12/16/2009	12	2009	13	32.528	-84.803	17.45	5.23	10.62	69.98	2.94	0.07	100918.32	4.78	1.34	sub_male	1242.170778	0	50206.62808	1997.569707	1518.349464	2310.898163	71.07706678	65 Southeastern Plains
0.331142078	0.439340029	3	48	12/17/2009	12	2009	12	32.526	-84.803	10.75	0.99	5.73	65.3	2.63	0	100883.12	5.06	0	sub_male	1224.005428	0	50353.93481	2194.551516	1623.224373	2442.806932	75.66824371	65 Southeastern Plains
0.364587979	0.331142078	3	48	12/18/2009	12	2009	13	32.527	-84.804	9.67	5.13	7.01	81.48	1.43	50.95	99569.57	7.62	0	sub_male	1183.536003	0	50215.7243	2032.12673	1553.396245	2320.694656	60.95575006	65 Southeastern Plains
0.630822579	0.364587979	3	48	12/19/2009	12	2009	11	32.528	-84.803	10.01	4.61	7.32	82.41	1.47	0	99236.83	5.63	0	sub_male	1245.303098	0	50182.52369	1967.433657	1487.188795	2279.890284	97.76421834	65 Southeastern Plains
0.400268173	0.630822579	3	48	12/20/2009	12	2009	13	32.528	-84.803	7.64	2.07	4.97	74.82	1.75	0.03	100333.57	5.6	0	sub_male	1250.344977	0	50234.86036	2029.01114	1549.9961	2342.65881	41.04070997	65 Southeastern Plains
0.477090104	0.400268173	3	48	12/21/2009	12	2009	10	32.527	-84.803	11	-0.04	4.13	78.48	1.59	0	100753.32	3.04	0	sub_male	1220.372634	0	50251.68243	2062.134397	1583.12435	2358.758829	22.43336213	65 Southeastern Plains
0.160616497	0.477090104	3	48	12/22/2009	12	2009	11	32.526	-84.804	14.52	1.91	7.15	77.44	2.01	0	100719.94	2.46	0	sub_male	1138.414452	0	50254.54414	2103.034052	1538.863663	2342.936221	16.2118854	65 Southeastern Plains
0.010254576	0.00596935	3	48	7/24/2009	7	2009	7	32.527	-84.807	34.81	24.24	29.15	60.09	13.68	0.24	99811.12	3.29	19.52	sub_male	911.2657357	0	49995.29133	1877.441256	1299.454309	2079.699861	0.213894456	65 Southeastern Plains
0.008408354	0.010254576	3	48	7/25/2009	7	2009	8	32.527	-84.807	35.19	22.13	28.63	51.72	15.77	0	99910.49	2.85	18.66	sub_male	914.5710801	0	49994.42783	1874.567895	1301.866572	2079.435468	5.716182568	65 Southeastern Plains
0.029083486	0.008408354	3	48	7/26/2009	7	2009	7	32.527	-84.807	35.22	22.25	28.56	57.79	14.28	0.48	99980.35	4.13	18.73	sub_male	914.3279674	0	49995.95498	1876.672938	1302.073841	2080.753283	3.570417361	65 Southeastern Plains
0.014683808	0.029083486	3	48	7/27/2009	7	2009	8	32.527	-84.807	35.21	24.05	29.21	59.19	14.1	1.63	100006.99	4.42	19.63	sub_male	921.0105837	0	50000.59033	1879.145115	1308.629845	2085.890947	7.088268697	65 Southeastern Plains
0.015470413	0.014683808	3	48	7/28/2009	7	2009	5	32.527	-84.807	34.31	24.5	29.23	58.7	13.77	9.99	99913.19	4.25	19.41	sub_male	919.3908057	0	49997.43675	1875.919794	1306.508859	2082.847002	8.650037178	65 Southeastern Plains
1.058910964	0.538573606	3	48	3/27/2009	3	2009	13	32.527	-84.806	20.11	15.03	17.86	88.74	1.81	33.08	99444.2	4.82	7.57	sub_male	994.0935429	0	50104.12294	1976.512699	1392.950307	2188.498566	10.7375858	65 Southeastern Plains
0.277593647	0.185515117	3	48	12/29/2009	12	2009	14	32.526	-84.804	8.34	-0.36	2.61	67.22	2.07	0	100911.26	3.88	0	sub_male	1139.036068	0	50259.68321	2109.687083	1539.450699	2347.393298	11.51778739	65 Southeastern Plains
0.210217384	0.277593647	3	48	12/30/2009	12	2009	14	32.526	-84.804	8.66	0.83	3.7	75.04	1.58	0.21	101034.23	4.09	0	sub_male	1114.900027	0	50258.93914	2121.80473	1514.65264	2342.494562	22.51943213	65 Southeastern Plains
0.152792099	0.210217384	3	48	12/31/2009	12	2009	13	32.526	-84.805	16.68	4.9	8.66	90.07	0.99	6.29	100393.6	3.6	0.79	sub_male	1110.037493	0	50245.68118	2106.048304	1510.237337	2330.279474	32.75722972	65 Southeastern Plains
0.15609821	0.152792099	3	48	1/1/2010	1	2010	13	32.526	-84.805	13.39	4.54	7.94	84.85	1.21	0.97	100329.95	4.6	0	sub_male	1101.073532	0	50219.96468	2075.608217	1501.501486	2306.705448	52.68834697	65 Southeastern Plains
0.159197299	0.15609821	3	48	1/2/2010	1	2010	14	32.526	-84.804	3.31	-2.21	0.5	66.49	1.76	0	100689.79	5.42	0	sub_male	1152.937771	0	50259.16388	2101.926823	1553.347925	2349.639664	16.90576742	65 Southeastern Plains
0.38039733	0.159197299	3	48	1/3/2010	1	2010	10	32.527	-84.803	1.28	-3.94	-1.74	49.06	2.32	0	100724.27	4	0	sub_male	1270.316063	0	50306.43684	2110.604995	1631.689848	2415.107535	34.06973624	65 Southeastern Plains
0.130083662	0.38039733	3	48	1/4/2010	1	2010	12	32.527	-84.804	-0.68	-5.08	-2.95	52.55	1.97	0	100499.16	5.1	0	sub_male	1130.54672	0	50203.14561	2038.867553	1527.380121	2298.320429	79.97110727	65 Southeastern Plains
0.134637266	0.130083662	3	48	1/5/2010	1	2010	13	32.527	-84.805	0	-6.56	-3.33	60.11	1.66	0	100668.83	6.21	0	sub_male	1085.888609	0	50172.6198	2020.121184	1483.828736	2263.650347	91.14073199	65 Southeastern Plains
0.128318132	0.134637266	3	48	1/6/2010	1	2010	14	32.526	-84.804	2.28	-7.01	-3.12	53.12	1.97	0	100722.26	4.57	0	sub_male	1122.955087	0	50229.55066	2077.246924	1523.24129	2318.900341	41.9644646	65 Southeastern Plains
0.326638572	0.128318132	3	48	1/7/2010	1	2010	13	32.527	-84.803	4.32	-3.04	-0.27	52.43	2.38	0.26	100558.95	2.45	0	sub_male	1232.156196	0	50279.01133	2091.9176	1612.925116	2383.598126	1.383017442	65 Southeastern Plains
0.186286799	0.131655957	3	48	5/18/2009	5	2009	9	32.524	-84.806	19.45	12.39	15.87	81.48	2.7	0.16	100311.36	7.63	5.92	sub_male	967.2944887	0	50224.38962	2175.424592	1355.04189	2296.999198	107.0353064	65 Southeastern Plains
0.283099789	0.626256865	3	48	1/9/2010	1	2010	12	32.527	-84.804	0.44	-6.72	-3.73	60.42	1.59	0	100910.85	5.3	0	sub_male	1130.013913	0	50227.78285	2071.388478	1530.045931	2318.790163	47.47795551	65 Southeastern Plains
0.467782015	0.283099789	3	48	1/10/2010	1	2010	12	32.527	-84.803	0.78	-4.65	-2.15	61.15	1.7	0	101351.02	5.42	0	sub_male	1228.402588	0	50271.83407	2084.35236	1605.358636	2376.914642	5.072614272	65 Southeastern Plains
0.380970901	0.467782015	3	48	1/11/2010	1	2010	14	32.528	-84.804	3.61	-5.38	-1.89	65.36	1.64	0	101391.21	3.46	0	sub_male	1181.619558	0	50116.05845	1910.614719	1431.702404	2225.226872	160.8098995	65 Southeastern Plains
0.250513268	0.380970901	3	48	1/12/2010	1	2010	12	32.527	-84.804	4.97	-1.36	0.82	64.43	1.88	0	100927.16	4.37	0	sub_male	1205.106718	0	50285.70253	2112.460396	1605.114806	2382.630732	3.15841557	65 Southeastern Plains
0.073223802	0.250513268	3	48	1/13/2010	1	2010	14	32.527	-84.804	6.8	-3.39	0.41	75.79	1.38	0	101153.71	2.23	0	sub_male	1120.473283	0	50209.43244	2051.772805	1519.913663	2301.491087	67.08760199	65 Southeastern Plains
0.167514367	0.073223802	3	48	1/14/2010	1	2010	12	32.526	-84.804	6.89	-1.77	2.3	70.2	1.75	0	100919.37	1.2	0	sub_male	1162.286602	0	50283.87356	2130.55367	1562.586567	2372.186509	11.68347568	65 Southeastern Plains
0.081465774	0.167514367	3	48	1/15/2010	1	2010	14	32.527	-84.804	14.17	-0.17	5.19	77.6	1.75	0	100796.8	2.75	0	sub_male	1118.819178	0	50215.43005	2060.490806	1518.681536	2306.200247	58.42567334	65 Southeastern Plains
0.2691685	0.081465774	3	48	1/16/2010	1	2010	11	32.527	-84.804	13.42	7.68	9.81	88.51	1.03	24.19	100414.23	5.37	0.55	sub_male	1132.565247	0	50229.32891	2072.193996	1532.578283	2320.594537	46.65808914	65 Southeastern Plains
0.068356478	0.2691685	3	48	1/17/2010	1	2010	13	32.527	-84.804	15.18	11.97	13.95	88.52	1.36	10.81	99202.26	7.31	3.57	sub_male	1129.186113	0	50216.34082	2056.691722	1528.637129	2309.040024	62.13899106	65 Southeastern Plains
0.309241439	0.068356478	3	48	1/18/2010	1	2010	11	32.527	-84.805	15.73	6.61	10.3	82.92	1.84	0	99965.09	5.28	1.17	sub_male	1100.854583	7.286899999	50167.66248	2006.621043	1495.068662	2262.484248	112.2203825	65 Southeastern Plains
0.14849061	0.309241439	3	48	1/19/2010	1	2010	14	32.526	-84.804	16.66	5.01	10.12	76.87	2.37	0	100266.17	3.19	0.83	sub_male	1150.975191	0	50246.56336	2086.117952	1551.104722	2338.720288	32.70824608	65 Southeastern Plains
0.708799251	0.14849061	3	48	1/20/2010	1	2010	14	32.527	-84.804	19.15	6.85	11.64	79.85	2.34	0.6	99921.98	2.95	3	sub_male	1208.961284	0	50225.08143	2033.370545	1554.354193	2334.559169	45.99548754	65 Southeastern Plains
0.095693724	0.708799251	3	48	1/21/2010	1	2010	14	32.526	-84.805	19.58	13.03	14.97	90.82	1.24	41.25	99274.17	4.95	6.31	sub_male	1101.245723	0	50248.46646	2114.921838	1500.972383	2331.223917	34.93544375	65 Southeastern Plains
0.063802725	0.095693724	3	48	1/22/2010	1	2010	14	32.526	-84.805	16.92	9.45	13.91	88.35	1.5	3.85	99288.49	1.85	3.19	sub_male	1102.071099	0	50218.8338	2073.548337	1502.475295	2305.920745	53.04838105	65 Southeastern Plains
0.529777549	0.063802725	3	48	1/23/2010	1	2010	13	32.528	-84.805	14.47	5.77	10.18	85.61	1.51	0	99800.62	4.96	0.12	sub_male	1091.145699	25.29292266	50094.75152	1919.300108	1442.169594	2199.673158	153.8160568	65 Southeastern Plains
0.148559036	0.529777549	3	48	1/24/2010	1	2010	14	32.526	-84.805	22.86	10.65	15.02	86.59	2.02	10.07	99181.64	9.49	6.76	sub_male	1087.49	0	50233.08456	2101.242942	1487.462909	2315.696389	48.90763622	65 Southeastern Plains
0.114042372	0.148559036	3	48	1/25/2010	1	2010	12	32.526	-84.805	20.39	9.12	12.69	77.98	2.27	34.28	98963.66	7.91	4.76	sub_male	1096.390626	0	50236.81179	2101.362838	1496.515521	2320.359324	44.17961803	65 Southeastern Plains
0.16456627	0.114042372	3	48	1/26/2010	1	2010	14	32.527	-84.805	9.8	0.82	5.71	62.96	2.8	0	99996.38	6.42	0	sub_male	1082.745238	0	50187.88217	2041.905482	1482.632209	2276.019614	73.52887583	65 Southeastern Plains
0.078926993	0.16456627	3	48	1/27/2010	1	2010	11	32.526	-84.805	10.08	-1.04	3.86	67.06	2.28	0	100826.16	2.99	0	sub_male	1090.050179	0	50221.94984	2084.287988	1490.451177	2306.489386	55.43532592	65 Southeastern Plains
0.106603231	0.078926993	3	48	1/28/2010	1	2010	12	32.526	-84.805	15.6	2.43	7.64	57.82	3.68	0	100931.41	1.35	0	sub_male	1067.911281	0	50212.21644	2083.30497	1468.112056	2294.476622	30.30284793	65 Southeastern Plains
0.176388127	0.106603231	3	48	1/29/2010	1	2010	13	32.526	-84.805	12.69	5.65	9.22	66.63	3.02	0.28	100404.91	3.86	0	sub_male	1106.058905	0	50262.44357	2131.910338	1505.018093	2344.107929	24.40101402	65 Southeastern Plains
0.539026348	0.176388127	3	48	1/30/2010	1	2010	12	32.527	-84.805	12.7	7.32	10.01	89.81	0.94	30.42	99452.89	4.47	0.21	sub_male	1111.58476	0	50184.88888	2023.932109	1507.726016	2279.123893	94.90092076	65 Southeastern Plains
0.435163109	0.539026348	3	48	1/31/2010	1	2010	12	32.527	-84.804	10.41	-1.48	3.49	79.1	1.39	0	100367.04	3.96	0	sub_male	1190.474565	0	50240.16921	2060.175425	1581.622613	2342.181879	40.75524523	65 Southeastern Plains
0.228384739	0.160616497	3	48	12/23/2009	12	2009	11	32.526	-84.804	13.91	3.39	8.43	78.22	2.03	0	100578.56	3.76	0	sub_male	1177.172372	0	50322.50435	2175.971143	1575.867235	2407.55406	43.57122748	65 Southeastern Plains
0.199420662	0.228384739	3	48	12/24/2009	12	2009	12	32.526	-84.804	14.37	3.56	8.43	87.36	1.09	10.06	100087.96	6.78	0	sub_male	1128.259535	0	50290.65029	2159.027931	1526.220554	2372.049493	3.75077189	65 Southeastern Plains
0.503657951	0.199420662	3	48	12/25/2009	12	2009	14	32.526	-84.804	16.79	9.18	14.19	87.12	1.45	25.61	99356.81	7.76	2.99	sub_male	1120.898207	0	50252.3546	2109.309535	1521.161799	2337.874505	23.90806374	65 Southeastern Plains
0.487965932	0.503657951	3	48	12/26/2009	12	2009	12	32.527	-84.803	9.72	-0.3	4.3	74.83	1.87	0	100183.27	3.31	0	sub_male	1232.196716	0	50250.75164	2056.014241	1577.045744	2361.032673	19.93920064	65 Southeastern Plains
0.108852917	0.487965932	3	48	12/27/2009	12	2009	12	32.526	-84.804	11.75	0.99	5.75	63.6	2.75	0	100353.19	3.28	0	sub_male	1121.165468	0	50245.05556	2099.145436	1521.586509	2331.701388	28.3315871	65 Southeastern Plains
0.185515117	0.108852917	3	48	12/28/2009	12	2009	13	32.526	-84.804	9.44	0.83	4.15	72.53	1.78	0	100415.6	5.81	0	sub_male	1133.962019	0	50235.9383	2080.29159	1534.183018	2326.416287	38.58141514	65 Southeastern Plains
0.381472768	0.180435698	3	48	6/17/2009	6	2009	12	32.524	-84.806	34.61	25.43	30.46	60.18	13.98	0	99998.71	2.85	20.02	sub_male	1023.673591	0	50294.13709	2244.327446	1405.460189	2366.754572	77.41463602	65 Southeastern Plains
0.477484845	0.158815337	3	48	2/8/2010	2	2010	13	32.526	-84.803	11.05	1.03	5.73	72.75	2.04	0	100122.04	1.94	0	sub_male	1228.69599	0	50364.45553	2206.615183	1627.348525	2452.484186	87.75325163	65 Southeastern Plains
0.426121418	0.477484845	3	48	2/9/2010	2	2010	14	32.527	-84.804	11.28	3.05	6.47	88.04	0.92	6.19	99713	4.14	0	sub_male	1131.346669	0	50195.55699	2028.726839	1526.405585	2292.189095	90.14890073	65 Southeastern Plains
0.037693725	0.426121418	3	48	2/10/2010	2	2010	14	32.527	-84.805	9.51	-3.57	1.35	68.61	1.67	0	100122.15	8.04	0	sub_male	1073.895019	0	50179.2629	2034.925747	1473.690894	2267.050397	67.74131431	65 Southeastern Plains
0.104074383	0.037693725	3	48	2/11/2010	2	2010	14	32.527	-84.805	6.88	-2.21	1.36	59.49	2.31	0	100219.39	4.91	0	sub_male	1066.640399	0	50149.2318	1998.863817	1462.780447	2240.110414	81.86764937	65 Southeastern Plains
0.249961222	0.104074383	3	48	2/12/2010	2	2010	14	32.527	-84.804	5.23	1.08	2.83	67.14	1.95	8.12	99650.24	2.33	0	sub_male	1140.87252	0	50208.82574	2041.542892	1537.164143	2305.245076	77.36080631	65 Southeastern Plains
0.113232846	0.249961222	3	48	2/13/2010	2	2010	14	32.527	-84.805	4.04	-3.9	0.68	81.5	0.99	1.16	99745.23	4.25	0	sub_male	1052.456119	0	50166.5693	2029.116801	1452.45098	2252.380343	46.66202306	65 Southeastern Plains
0.154524802	0.113232846	3	48	2/14/2010	2	2010	13	32.526	-84.805	9.12	-1.31	2.15	77	1.47	0	100096.22	3.45	0	sub_male	1063.567599	0	50224.58496	2103.517913	1462.845617	2304.710632	24.8327691	65 Southeastern Plains
0.097064749	0.154524802	3	48	2/15/2010	2	2010	14	32.526	-84.805	5.76	4.06	5.2	80.15	1.36	7.6	99685.22	4.8	0	sub_male	1056.805431	0	50182.66139	2048.638976	1457.199094	2267.021435	38.88669345	65 Southeastern Plains
0.111448126	0.097064749	3	48	2/16/2010	2	2010	14	32.526	-84.805	3.8	-1.35	1.49	62.34	2.06	0	100054.14	5.74	0	sub_male	1076.309429	0	50212.16803	2078.428375	1476.692113	2295.767535	42.09217352	65 Southeastern Plains
0.108677856	0.111448126	3	48	2/17/2010	2	2010	14	32.526	-84.805	7.2	-0.63	2.15	66.7	1.97	0	100108.78	5.44	0	sub_male	1070.5566	0	50209.48362	2077.961368	1470.900406	2292.513705	35.55870954	65 Southeastern Plains
0.377923888	0.108677856	3	48	2/18/2010	2	2010	12	32.527	-84.805	9.93	-1.08	3.46	61.22	2.62	0	100333.49	4.55	0	sub_male	1094.260602	0	50184.36589	2031.478096	1493.307497	2275.208266	88.08093889	65 Southeastern Plains
0.107240458	0.377923888	3	48	2/19/2010	2	2010	14	32.526	-84.805	13.07	0.06	5.3	58.53	3.13	0.06	100486.52	2.9	0	sub_male	1048.377714	0	50190.1309	2063.745513	1448.759521	2272.190605	18.72173625	65 Southeastern Plains
0.130262298	0.107240458	3	48	2/20/2010	2	2010	12	32.526	-84.805	15.23	3.02	8.63	48.34	4.62	0	100462.76	1.38	0	sub_male	1053.573911	0	50175.14666	2040.147667	1453.85559	2259.980417	40.7658165	65 Southeastern Plains
0.400420775	0.130262298	3	48	2/21/2010	2	2010	13	32.526	-84.805	17.82	4	10.64	50.23	5.05	0	100215.66	2.12	0.91	sub_male	1103.261623	0	50247.62069	2112.572437	1503.131257	2330.818685	34.55199663	65 Southeastern Plains
0.380539217	0.400420775	3	48	2/22/2010	2	2010	13	32.528	-84.804	19.26	10.63	13.52	79.59	2.49	17.98	99355.43	2.79	4.95	sub_male	1189.960396	15.97797734	50176.10825	1980.23801	1501.230962	2290.413543	95.79345778	65 Southeastern Plains
0.499964787	0.380539217	3	48	2/23/2010	2	2010	13	32.528	-84.804	16.77	7.02	12.16	79.09	2.3	0	99297.77	3.72	1.9	sub_male	1153.456583	17.5584334	50143.7357	1954.8544	1476.011712	2254.924572	127.0050484	65 Southeastern Plains
0.118548829	0.499964787	3	48	2/24/2010	2	2010	11	32.526	-84.805	10.19	3.52	5.52	75.11	1.76	0.61	99598.07	4.75	0	sub_male	1021.748912	0	50149.23558	2022.387199	1421.999485	2232.318196	17.90635965	65 Southeastern Plains
0.118921606	0.118548829	3	48	2/25/2010	2	2010	13	32.526	-84.805	5.36	-2.61	1.53	60.43	2.22	0	100078.76	6.65	0	sub_male	1054.432733	0	50182.48533	2049.711942	1454.850864	2266.480884	35.39991759	65 Southeastern Plains
0.15882159	0.118921606	3	48	2/26/2010	2	2010	14	32.525	-84.805	8.18	-0.83	2.43	51.29	2.93	0	100143.99	3.77	0	sub_male	1075.08223	0	50256.7125	2143.19028	1472.01206	2334.796226	27.26632213	65 Southeastern Plains
0.21907159	0.15882159	3	48	2/27/2010	2	2010	11	32.526	-84.805	10.82	-0.09	4.11	51.99	3.33	0	99677.44	4.15	0	sub_male	1096.911089	0	50264.58622	2140.62439	1494.934206	2344.647918	21.16256853	65 Southeastern Plains
0.124211891	0.21907159	3	48	2/28/2010	2	2010	14	32.526	-84.805	11.1	0.01	4.95	57.85	2.99	0	99829.76	5.04	0	sub_male	1045.381295	0	50211.58247	2096.171693	1444.523267	2290.743508	6.589576956	65 Southeastern Plains
0.165262285	0.124211891	3	48	3/1/2010	3	2010	13	32.525	-84.804	14.59	0.73	6.73	65.16	2.94	0	99958.46	2.67	0	sub_male	1115.923368	0	50290.9761	2167.222926	1512.768019	2370.549139	5.517390505	65 Southeastern Plains
0.192333003	0.165262285	3	48	3/2/2010	3	2010	14	32.526	-84.805	10.43	5.51	6.79	84.75	1.21	23.54	99087.26	4.65	0	sub_male	1076.165995	0	50224.63515	2095.950008	1476.109931	2306.577712	37.58348201	65 Southeastern Plains
0.091231448	0.192333003	3	48	3/3/2010	3	2010	13	32.526	-84.805	9.13	1.51	5.16	74.64	1.84	0	99514.73	7.24	0	sub_male	1028.46997	0	50158.23179	2030.945141	1428.820495	2241.2302	17.76018556	65 Southeastern Plains
0.177183773	0.091231448	3	48	3/4/2010	3	2010	14	32.526	-84.805	8.92	1.36	4.83	67.07	2.31	0	100142.95	6.13	0	sub_male	1087.000574	0	50242.0822	2114.259803	1486.382364	2323.452196	44.57731829	65 Southeastern Plains
0.226706891	0.177183773	3	48	3/5/2010	3	2010	14	32.526	-84.806	11.71	-0.02	5.26	59.39	3.12	0	100456.52	3.82	0	sub_male	978.6126481	0	50108.35412	1990.948559	1378.570378	2189.897372	13.28221302	65 Southeastern Plains
0.255592939	0.226706891	3	48	3/6/2010	3	2010	13	32.525	-84.805	13.28	0	5.96	47.67	4.06	0	100706.4	2.62	0	sub_male	1100.50356	0	50272.19352	2149.471695	1498.030632	2351.856957	13.2585178	65 Southeastern Plains
0.100856107	0.255592939	3	48	3/7/2010	3	2010	13	32.526	-84.805	15.61	2.02	8.43	40.96	5.23	0	100710.07	1.84	0	sub_male	1045.395608	0	50219.71035	2108.048763	1443.741933	2298.014139	6.221010628	65 Southeastern Plains
0.102929958	0.100856107	3	48	3/8/2010	3	2010	12	32.526	-84.805	20.44	4.04	11.33	49.41	5.65	0	100378.2	2.31	2.24	sub_male	1048.208582	0	50189.03946	2062.319519	1448.607174	2271.209968	19.51304617	65 Southeastern Plains
0.126076083	0.102929958	3	48	3/9/2010	3	2010	13	32.526	-84.806	17.47	8.99	13.25	56.28	5.09	0.07	99949.34	2.43	3.23	sub_male	1005.056185	0	50148.47459	2031.047224	1405.506206	2229.209528	6.521692115	65 Southeastern Plains
0.073494282	0.126076083	3	48	3/10/2010	3	2010	14	32.526	-84.805	19.09	8.29	12.84	82.34	2.13	24.6	99757.2	3.92	3.69	sub_male	1071.67599	0	50209.03728	2076.703118	1472.048485	2292.3051	37.54738675	65 Southeastern Plains
0.165202165	0.073494282	3	48	3/11/2010	3	2010	14	32.527	-84.805	21.33	14.36	16.98	86.14	2.18	20.69	99292.11	4.37	7.84	sub_male	1064.73131	0	50158.84272	2012.436548	1463.371533	2247.934317	72.89176339	65 Southeastern Plains
0.776173748	0.165202165	3	48	3/12/2010	3	2010	13	32.526	-84.805	17.88	12.8	14.98	90.57	1.24	15.44	98890.82	4.21	5.34	sub_male	1069.292236	0	50241.29192	2124.18835	1467.406207	2320.302134	29.98911208	65 Southeastern Plains
0.138913446	0.776173748	3	48	3/13/2010	3	2010	12	32.528	-84.807	15.31	8.27	12.07	76.17	2.54	1.33	98662.59	4.9	1.79	sub_male	897.2385229	26.01332266	49940.99724	1815.552697	1273.605096	2029.348763	43.40600423	65 Southeastern Plains
0.137368164	0.138913446	3	48	3/14/2010	3	2010	12	32.526	-84.805	12.27	6.04	9.29	78.94	1.94	0	99096.17	6.03	0	sub_male	1047.48977	0	50169.58872	2035.901393	1447.747888	2254.159438	36.5017116	65 Southeastern Plains
0.241965911	0.137368164	3	48	3/15/2010	3	2010	10	32.528	-84.805	14.32	9.25	11.39	78.11	2.33	0	99661.44	5.5	1.79	sub_male	1091.972354	28.47562266	50097.96631	1922.910953	1445.813145	2202.527397	152.6729528	65 Southeastern Plains
0.103216192	0.241965911	3	48	3/16/2010	3	2010	13	32.526	-84.805	16.39	3.91	10.06	75.2	2.68	0	100058.9	3.63	0.15	sub_male	1034.564968	0	50156.083	2024.60231	1434.705527	2240.321848	29.46133668	65 Southeastern Plains
0.066472414	0.103216192	3	48	3/17/2010	3	2010	10	32.527	-84.805	14.99	9.58	11.53	79.78	2.11	7.3	100056.6	1.87	2.28	sub_male	1053.50347	0	50143.95342	1998.425338	1450.812059	2233.144033	67.39949556	65 Southeastern Plains
0.147864494	0.066472414	3	48	3/18/2010	3	2010	14	32.526	-84.805	15.65	8.33	10.91	82.81	1.9	1.11	99835.42	3.61	1.99	sub_male	1050.766935	0	50169.12539	2033.485877	1450.922974	2254.302655	41.87703556	65 Southeastern Plains
0.085032326	0.147864494	3	48	3/19/2010	3	2010	10	32.526	-84.805	20.2	7.09	13.54	64.2	4.73	0	100008.12	3.18	3.64	sub_male	1063.107035	0	50189.16403	2054.072776	1463.523545	2273.690934	42.59790603	65 Southeastern Plains
0.168390111	0.085032326	3	48	3/20/2010	3	2010	11	32.526	-84.805	21.56	9.79	15.27	56.06	6.01	0	100116.41	2.65	5.68	sub_male	1035.35398	0	50164.67435	2035.917781	1435.726436	2247.932908	22.4325143	65 Southeastern Plains
0.236124586	0.168390111	3	48	3/21/2010	3	2010	14	32.525	-84.804	17.36	10.41	13.53	78.03	2.63	5.81	99628.34	5.39	3.89	sub_male	1144.529584	0	50324.99779	2199.147389	1540.148782	2404.468935	39.47677423	65 Southeastern Plains
0.331718842	0.236124586	3	48	3/22/2010	3	2010	13	32.527	-84.804	14.92	4.04	7.27	76.1	1.88	0.21	99559.46	5.81	0	sub_male	1182.965339	0	50206.63788	2020.946086	1542.118298	2313.201489	67.87373532	65 Southeastern Plains
0.082669142	0.331718842	3	48	3/23/2010	3	2010	14	32.526	-84.805	18.49	3.89	9.71	81.62	2.2	0	99980.58	4.6	1.19	sub_male	1035.66595	0	50155.13611	2022.710028	1435.733335	2239.677661	32.25368469	65 Southeastern Plains
0.130298965	0.082669142	3	48	3/24/2010	3	2010	13	32.526	-84.805	22.01	8.59	15.03	64.79	5.06	0	100207.02	2.52	5.3	sub_male	1068.065638	0	50203.41727	2070.947788	1468.483207	2286.848331	36.88408647	65 Southeastern Plains
0.249824253	0.130298965	3	48	3/25/2010	3	2010	14	32.526	-84.805	21.2	8.97	15.11	69.86	4.11	0.26	99852.99	4.49	5.09	sub_male	1104.207217	0	50274.00384	2149.767121	1501.864344	2353.9647	11.70445893	65 Southeastern Plains
0.123337938	0.249824253	3	48	3/26/2010	3	2010	12	32.526	-84.805	17.53	10.27	14.68	79.96	2.64	0	99453.15	5.81	3.9	sub_male	1056.648727	0	50225.69681	2109.511563	1455.314346	2304.778518	17.64861646	65 Southeastern Plains
0.168465396	0.123337938	3	48	3/27/2010	3	2010	14	32.526	-84.805	19.24	6.73	12.29	75.33	3.05	0	100165.97	5.03	2.98	sub_male	1104.713295	0	50269.76306	2143.267107	1502.855374	2350.304116	16.39674125	65 Southeastern Plains
0.275560752	0.168465396	3	48	3/28/2010	3	2010	13	32.526	-84.805	23.03	13.5	17.34	78.96	3.42	0.42	99744.67	6.83	8.26	sub_male	1029.86329	0	50173.09458	2050.761043	1430.282869	2254.479519	6.030874169	65 Southeastern Plains
0.11413708	0.275560752	3	48	3/29/2010	3	2010	14	32.527	-84.806	20	8.29	14.32	75.01	3.17	3.7	99353.41	5.68	4.14	sub_male	960.6892016	0	50039.41881	1908.823401	1350.437022	2126.450946	17.54686713	65 Southeastern Plains
0.098509152	0.11413708	3	48	3/30/2010	3	2010	12	32.526	-84.805	19.51	6.1	12.43	66.52	4.07	0	99750.85	4.68	2.81	sub_male	1049.462336	0	50184.87128	2055.801711	1449.910567	2267.763454	25.46745723	65 Southeastern Plains
0.099813608	0.098509152	3	48	3/31/2010	3	2010	13	32.526	-84.805	22.81	7.93	14.58	57.74	5.8	0	100120.61	3.42	5.37	sub_male	1045.081064	0	50206.92741	2089.619914	1444.577479	2286.55781	6.414372748	65 Southeastern Plains
0.129124261	0.099813608	3	48	4/1/2010	4	2010	12	32.526	-84.805	25.34	10.41	17.39	59.72	6.52	0	100311.24	2.93	7.87	sub_male	1075.618843	0	50250.35195	2133.406493	1473.314002	2329.184959	34.28662446	65 Southeastern Plains
0.079489808	0.129124261	3	48	4/2/2010	4	2010	11	32.526	-84.805	26.27	11.98	19.13	60.85	7.21	0	100168.34	2.65	9.12	sub_male	1052.57869	0	50196.64344	2070.410104	1452.887322	2278.526922	19.00676883	65 Southeastern Plains
0.145774034	0.079489808	3	48	4/3/2010	4	2010	13	32.526	-84.805	26.71	11.75	19.07	68.08	5.99	0	100118.6	3.37	9.23	sub_male	1026.356959	0	50191.62972	2079.380872	1425.874105	2270.497527	12.30713771	65 Southeastern Plains
0.111166637	0.145774034	3	48	4/4/2010	4	2010	14	32.526	-84.805	28.46	15.73	21.43	70.46	6.4	0	100368.41	2.23	12.1	sub_male	1036.108035	0	50208.43696	2097.575967	1434.84346	2286.768455	2.866704922	65 Southeastern Plains
0.086273904	0.111166637	3	48	4/5/2010	4	2010	13	32.526	-84.805	28.84	17.01	22.76	64.54	7.95	0	100603.52	2.34	12.93	sub_male	1018.364404	0	50180.46005	2068.328161	1418.19797	2259.492719	19.78623763	65 Southeastern Plains
0.123291501	0.086273904	3	48	4/6/2010	4	2010	12	32.526	-84.805	28.32	14.95	21.58	64.51	7.58	0	100355.17	3.61	11.64	sub_male	1080.610828	0	50239.28546	2114.137498	1479.805992	2320.065343	41.84989508	65 Southeastern Plains
0.104295803	0.123291501	3	48	4/7/2010	4	2010	14	32.526	-84.805	27.59	13.95	20.59	68.16	6.53	0.03	100059.52	3.89	10.77	sub_male	1042.185472	0	50190.53422	2067.970384	1442.429706	2271.631177	8.48679311	65 Southeastern Plains
0.099442118	0.104295803	3	48	4/8/2010	4	2010	13	32.526	-84.806	24.42	17.1	20.65	79.84	3.88	10.02	99547.27	5.76	10.76	sub_male	1016.514643	0	50181.90588	2071.602354	1416.161791	2260.559601	22.11580399	65 Southeastern Plains
0.135496546	0.099442118	3	48	4/9/2010	4	2010	14	32.525	-84.805	19.2	9.4	14.7	67.97	4.27	0.02	100062.07	4.43	4.3	sub_male	1056.222902	0	50247.11257	2141.633575	1452.437642	2323.96084	19.3209945	65 Southeastern Plains
0.120504361	0.135496546	3	48	4/10/2010	4	2010	14	32.526	-84.806	21.77	7.87	14.18	53.32	6.17	0	100777.96	3.13	4.82	sub_male	1001.509209	0	50167.98662	2061.108857	1401.28136	2246.228179	34.37537147	65 Southeastern Plains
0.139220267	0.120504361	3	48	4/11/2010	4	2010	12	32.526	-84.805	23.42	9.35	15.74	61.21	5.83	0	100923.43	3.36	6.39	sub_male	1030.171916	0	50189.76555	2074.2683	1430.013382	2269.3186	8.420163581	65 Southeastern Plains
0.080422507	0.139220267	3	48	4/12/2010	4	2010	11	32.526	-84.805	24.86	11.32	17.61	56.73	7.14	0	100763.76	3.51	8.09	sub_male	1038.349012	0	50182.92685	2059.533446	1438.716428	2264.371873	9.887038932	65 Southeastern Plains
0.102216222	0.080422507	3	48	4/13/2010	4	2010	14	32.526	-84.805	25	11.43	17.82	61.97	6.62	0	100862.23	4.17	8.21	sub_male	1050.542543	0	50197.79674	2073.228122	1450.765719	2279.232161	14.62723776	65 Southeastern Plains
0.075096188	0.102216222	3	48	4/14/2010	4	2010	9	32.526	-84.805	25.99	12.64	18.74	65.79	6.31	0	101065.59	3.84	9.31	sub_male	1049.757362	0	50186.92592	2058.483765	1450.195841	2269.601806	23.97544466	65 Southeastern Plains
0.134195521	0.075096188	3	48	4/15/2010	4	2010	11	32.526	-84.805	26.58	12.96	19.1	70.63	5.64	0	101147.5	3.38	9.77	sub_male	1032.659172	0	50183.91655	2064.366616	1432.870186	2264.449637	0.168694076	65 Southeastern Plains
0.093381494	0.134195521	3	48	4/16/2010	4	2010	12	32.526	-84.805	27.04	14.81	20.56	65.33	6.94	0	100660.74	2.27	10.92	sub_male	1061.722552	0	50235.69578	2120.88262	1459.778534	2314.345472	22.37984316	65 Southeastern Plains
0.19711501	0.093381494	3	48	4/17/2010	4	2010	13	32.525	-84.805	26.81	14.86	20.79	61.8	7.69	0	99971.37	3.74	10.83	sub_male	1059.400045	0	50238.94724	2127.222037	1456.893852	2316.968797	19.66606925	65 Southeastern Plains
0.117368696	0.19711501	3	48	4/18/2010	4	2010	13	32.526	-84.805	23.7	13.22	19.08	59.71	7.1	0	99819.66	3.11	8.46	sub_male	1022.355419	0	50170.34555	2051.403778	1422.720736	2250.999235	3.167754602	65 Southeastern Plains
0.102587647	0.117368696	3	48	4/19/2010	4	2010	7	32.525	-84.806	23.11	9.96	16.38	61.75	5.82	0	99976.3	4.51	6.53	sub_male	963.9359496	0	50217.4427	2166.732414	1352.553579	2290.071753	108.7591715	65 Southeastern Plains
0.237192036	0.102587647	3	48	4/20/2010	4	2010	14	32.527	-84.805	22.69	14.83	18.23	69.25	4.96	3.55	99875.81	3.39	8.76	sub_male	1034.454197	0	50140.44866	2003.562082	1433.723962	2226.747908	44.84379137	65 Southeastern Plains
0.128900648	0.237192036	3	48	4/21/2010	4	2010	13	32.524	-84.806	23.58	12.88	18.31	66.67	5.84	0.09	99630.95	2.83	8.23	sub_male	974.5413821	0	50231.8855	2181.716099	1361.995058	2304.498321	100.3793257	65 Southeastern Plains
0.012843541	0.128900648	3	48	4/22/2010	4	2010	13	32.526	-84.805	25.61	12.74	18.59	51.96	8.13	0.28	99629.66	2.6	9.18	sub_male	1087.040427	0	50223.66349	2088.33938	1487.356435	2307.466086	50.4289616	65 Southeastern Plains
0.015286763	0.012843541	3	48	4/23/2010	4	2010	11	32.526	-84.805	27.73	15.34	21.08	60.97	7.94	0	99680.42	3.47	11.53	sub_male	1075.821295	0	50218.04177	2086.888219	1476.038087	2300.784632	38.19136894	65 Southeastern Plains
0.021686932	0.015286763	3	48	4/24/2010	4	2010	11	32.526	-84.805	26.28	18.05	21.5	73.61	5.18	20.63	99535.22	5.62	12.17	sub_male	1082.421888	0	50223.05231	2090.105772	1482.646482	2306.185736	44.74185461	65 Southeastern Plains
0.014865708	0.021686932	3	48	4/25/2010	4	2010	14	32.526	-84.805	27.08	20.06	23.26	75.65	5.61	15.66	98834.74	6.28	13.57	sub_male	1079.64629	0	50221.63663	2089.717072	1479.843295	2304.513708	41.7640215	65 Southeastern Plains
0.027621178	0.014865708	3	48	4/26/2010	4	2010	11	32.526	-84.805	23.98	15.22	19.53	69.78	5.38	0	98549.24	5.87	9.6	sub_male	1080.611428	0	50220.44693	2087.503625	1480.873984	2303.636224	43.39977822	65 Southeastern Plains
0.034912413	0.027621178	3	48	4/27/2010	4	2010	14	32.526	-84.805	19.79	12.3	16.1	75.15	3.57	0	99070.95	5.83	6.04	sub_male	1074.857461	0	50223.44429	2095.038839	1474.809057	2305.338172	36.27507502	65 Southeastern Plains
0.093527515	0.034912413	3	48	4/28/2010	4	2010	13	32.526	-84.805	19.88	6.65	13.07	64.3	4.51	0	99799.8	3.71	3.26	sub_male	1080.64966	0	50233.79142	2106.258591	1480.261758	2315.251869	42.0199435	65 Southeastern Plains
0.031750048	0.093527515	3	48	4/29/2010	4	2010	13	32.526	-84.805	23.26	12.01	16.73	56.49	6.53	0	100069.2	2.1	7.64	sub_male	1082.434846	0	50205.06079	2065.272336	1482.859952	2290.664853	57.69850481	65 Southeastern Plains
0.11462093	0.031750048	3	48	4/30/2010	4	2010	10	32.526	-84.805	26.87	12.95	19.32	64.84	6.54	0.01	99901.15	3.9	9.91	sub_male	1078.291704	0	50252.74264	2135.18979	1475.963728	2331.65782	31.9790138	65 Southeastern Plains
0.071460861	0.11462093	3	48	5/1/2010	5	2010	14	32.526	-84.805	30.1	17.4	23.52	78.27	5.6	0.19	99808.55	4.93	13.75	sub_male	1072.732397	0	50234.73508	2112.456774	1471.772949	2314.947205	33.90781255	65 Southeastern Plains
0.116722338	0.071460861	3	48	5/2/2010	5	2010	10	32.526	-84.805	31.89	21.71	26.23	73.56	7.71	0	99687.52	6.65	16.8	sub_male	1056.707611	0	50213.30317	2091.54939	1456.407025	2293.785235	18.09415676	65 Southeastern Plains
0.038979142	0.116722338	3	48	5/3/2010	5	2010	9	32.526	-84.805	27.75	17.93	22.26	86.95	2.8	99.36	99792.05	4.24	12.84	sub_male	1073.89964	0	50212.90366	2080.817269	1474.224691	2296.016718	38.12053008	65 Southeastern Plains
0.054650648	0.038979142	3	48	5/4/2010	5	2010	7	32.528	-84.805	27.71	16.63	21.44	84.27	3.68	0.64	99782.39	1.76	12.17	sub_male	1094.731641	0	50073.26951	1891.823769	1413.991217	2182.779172	172.8804342	65 Southeastern Plains
0.104490802	0.054650648	3	48	5/5/2010	5	2010	13	32.526	-84.805	29.8	18.74	23.8	69.85	7.3	0	99873.24	1.52	14.27	sub_male	1092.980479	0	50260.73357	2137.487433	1491.071996	2340.704421	24.92318851	65 Southeastern Plains
0.07514198	0.104490802	3	48	5/6/2010	5	2010	12	32.526	-84.805	30.85	20.9	25.98	66.69	8.91	0	99821.51	2.24	15.87	sub_male	1098.043297	0	50239.37541	2104.004689	1498.115197	2322.844233	41.8831795	65 Southeastern Plains
0.114584437	0.07514198	3	48	5/7/2010	5	2010	14	32.526	-84.805	31.71	20.9	26.18	66.41	9.22	0	99907.3	3.27	16.3	sub_male	1076.931439	0	50231.32176	2104.969116	1476.509315	2312.533724	38.29274834	65 Southeastern Plains
0.155619974	0.114584437	3	48	5/8/2010	5	2010	14	32.526	-84.805	27.86	20.7	23.8	73.1	6.13	0	99993.19	5.12	14.28	sub_male	1062.337576	0	50207.24554	2079.578337	1462.557686	2289.28121	25.21081946	65 Southeastern Plains
0.626256865	0.326638572	3	48	1/8/2010	1	2010	13	32.527	-84.803	1.31	-5.42	-2	71.91	1.23	0.73	100445.64	5.43	0	sub_male	1241.083708	0	50288.56018	2100.29927	1621.286303	2393.457269	11.28953175	65 Southeastern Plains
0.139624921	0.466335541	3	48	5/10/2010	5	2010	13	32.524	-84.805	22.1	11.04	16.7	65.78	4.97	0.19	100602.76	3.54	6.57	sub_male	1098.1561	0	50329.20254	2239.15042	1487.261702	2403.305112	22.4021269	65 Southeastern Plains
0.053041559	0.139624921	3	48	5/11/2010	5	2010	12	32.523	-84.804	27.75	17.22	21.45	77.85	4.7	0	100519.36	5.43	12.49	sub_male	1174.941968	0	50486.49553	2431.353901	1548.168162	2559.343446	46.44691218	65 Southeastern Plains
0.097707152	0.053041559	3	48	5/12/2010	5	2010	11	32.523	-84.804	30.07	21.6	25.42	76.63	6.25	0	100440.38	2.84	15.83	sub_male	1191.510892	0	50503.96503	2446.30092	1563.957665	2576.77595	36.81717645	65 Southeastern Plains
0.208244558	0.097707152	3	48	5/13/2010	5	2010	9	32.526	-84.805	31.39	23.96	27.26	72.58	7.89	0	100492.81	2	17.68	sub_male	1061.961158	0	50188.11307	2053.263961	1462.375703	2272.591922	41.80260907	65 Southeastern Plains
0.483642748	0.511090761	3	48	4/11/2009	4	2009	10	32.519	-84.8	22.31	11.89	17.66	77.4	3.53	30.37	99955.58	5.85	7.1	sub_male	1401.169314	0	51026.20978	2955.312554	1630.01922	3100.372889	0.850309049	65 Southeastern Plains
0.838184548	0.483642748	3	48	4/12/2009	4	2009	11	32.526	-84.804	21.72	9.92	15.6	70.5	4.28	0	100239.57	5.06	5.82	sub_male	1143.381028	0	50280.3884	2135.824733	1543.207328	2365.748621	3.13762989	65 Southeastern Plains
0.797392724	0.838184548	3	48	4/13/2009	4	2009	9	32.528	-84.808	22.13	15.58	17.86	85.75	2.27	56.51	99780.55	6.1	8.85	sub_male	822.0564765	0	49857.26807	1748.779431	1191.508129	1943.061045	29.17439262	65 Southeastern Plains
0.174938604	0.797392724	3	48	4/14/2009	4	2009	13	32.525	-84.805	20.02	14.84	17.53	83.2	2.69	2.8	99306.39	4.28	7.43	sub_male	1093.114498	0	50294.58744	2188.19224	1487.083046	2370.976451	12.20995863	65 Southeastern Plains
0.536339233	0.174938604	3	48	4/15/2009	4	2009	11	32.522	-84.801	19.29	7.15	12.74	74.25	3.27	0	99983.85	4.62	3.22	sub_male	1437.699282	0	50802.60884	2697.53303	1741.744373	2875.503077	121.5770084	65 Southeastern Plains
0.58759607	0.536339233	3	48	4/16/2009	4	2009	12	32.52	-84.799	19.88	8.43	14.21	70.71	3.91	0	100345.62	4.22	4.16	sub_male	1366.425365	0	51028.41424	2930.501309	1708.499938	3101.077076	80.03587773	65 Southeastern Plains
0.817736451	0.58759607	3	48	4/17/2009	4	2009	10	32.521	-84.801	20.82	11.85	15.77	68.93	4.5	0	100779.35	5.46	6.33	sub_male	1435.520739	0	50853.70101	2756.391937	1715.018151	2926.31937	93.84500115	65 Southeastern Plains
0.190703063	0.817736451	3	48	4/18/2009	4	2009	14	32.526	-84.806	22.54	8.71	15.17	62.54	5.35	0	100651.64	2.96	5.63	sub_male	1006.75314	0	50151.00399	2033.577674	1407.201923	2231.68945	7.749150933	65 Southeastern Plains
0.269322003	0.190703063	3	48	4/19/2009	4	2009	12	32.525	-84.805	23.31	12.72	17.92	70.65	4.65	0	100105.95	4.23	8.01	sub_male	1101.720309	0	50292.71904	2179.277553	1496.925051	2370.271793	9.110504356	65 Southeastern Plains
0.445142346	0.225964496	3	48	5/30/2009	5	2009	10	32.526	-84.805	29.01	17.74	23.58	67.33	7.88	0	99619.95	3.49	13.38	sub_male	1036.271987	0	50210.10309	2099.915056	1434.850364	2288.284429	2.780601781	65 Southeastern Plains
0.266828598	0.445142346	3	48	5/31/2009	5	2009	10	32.526	-84.807	31.36	18.6	25.03	58.76	10.44	0	99842.75	2.78	14.98	sub_male	863.9299288	0	50034.61597	1959.367849	1264.368269	2110.002324	27.2686091	65 Southeastern Plains
0.079431687	0.266828598	3	48	6/1/2009	6	2009	9	32.526	-84.806	32.68	20.99	26.51	59.43	11.46	0	99992.34	2.19	16.83	sub_male	962.5037412	0	50104.07974	1994.64	1362.790486	2183.941569	22.90973113	65 Southeastern Plains
0.328549486	0.079431687	3	48	6/2/2009	6	2009	9	32.527	-84.807	33.21	23.22	28.2	55.32	13.57	0.41	100187.33	2.07	18.22	sub_male	845.3306393	0	49944.65239	1847.902259	1233.525078	2025.156914	28.73513071	65 Southeastern Plains
0.214492333	0.328549486	3	48	6/3/2009	6	2009	11	32.526	-84.806	31.2	23.47	27.58	65.74	9.99	0.03	99984.97	2.47	17.33	sub_male	960.3336577	0	50127.46097	2029.26993	1360.502638	2204.834816	17.21125581	65 Southeastern Plains
0.43564132	0.214492333	3	48	6/4/2009	6	2009	9	32.525	-84.806	28.49	21.98	24.33	77.63	5.23	44.1	99633.7	2.58	15.23	sub_male	934.1329399	0	50149.40314	2081.038521	1329.915967	2223.045628	87.56315663	65 Southeastern Plains
0.331294003	0.43564132	3	48	6/5/2009	6	2009	10	32.527	-84.808	27.25	20.65	23.71	77.77	5.26	6.64	99213.47	2.43	13.95	sub_male	804.3897959	0	49907.10608	1822.067984	1190.824504	1986.029791	49.93862182	65 Southeastern Plains
0.241429466	0.331294003	3	48	6/6/2009	6	2009	10	32.526	-84.806	28.16	17.61	22.91	76.07	5.44	0.07	99615.34	2.64	12.89	sub_male	985.9407613	0	50130.65469	2017.598988	1386.379304	2210.773214	1.168593143	65 Southeastern Plains
0.047346607	0.241429466	3	48	6/7/2009	6	2009	7	32.527	-84.807	29.45	21.25	25.32	75.18	6.43	0	99854.86	2.4	15.35	sub_male	889.2265895	0	50016.89828	1918.693655	1287.450419	2096.188353	57.8389877	65 Southeastern Plains
0.197944724	0.047346607	3	48	6/8/2009	6	2009	8	32.526	-84.806	31.36	23.46	27.14	66.78	9.42	0	99890.22	1.46	17.41	sub_male	929.7424485	0	50080.66121	1982.105546	1330.089082	2158.851738	23.4705201	65 Southeastern Plains
0.259068719	0.197944724	3	48	6/9/2009	6	2009	11	32.526	-84.806	32.83	21.85	27.27	58.6	11.96	0	99880.14	3.11	17.34	sub_male	993.6870481	0	50159.58657	2054.004926	1393.587343	2237.728134	36.13858725	65 Southeastern Plains
0.572226801	0.259068719	3	48	6/10/2009	6	2009	9	32.527	-84.806	33.67	22.5	27.9	64.62	10.8	0	99795.27	3.59	18.08	sub_male	983.0849437	0	50094.24336	1969.267052	1381.818354	2178.108287	3.407803937	65 Southeastern Plains
0.501259059	0.572226801	3	48	6/11/2009	6	2009	10	32.525	-84.808	33.94	24.49	28.75	65.39	10.97	0.2	99679.92	3.46	19.22	sub_male	822.9295062	0	50095.21459	2086.95252	1211.928753	2168.642656	115.1340129	65 Southeastern Plains
0.419413354	0.501259059	3	48	6/12/2009	6	2009	11	32.523	-84.806	33.37	26.13	29.51	67.2	10.79	0	99633.48	4.31	19.75	sub_male	1032.625045	0	50381.36462	2379.073762	1401.545407	2457.984225	179.933236	65 Southeastern Plains
0.17164005	0.419413354	3	48	6/13/2009	6	2009	12	32.522	-84.807	32.44	24.32	28.14	67.17	9.96	3.55	99802.12	4	18.38	sub_male	951.977117	0	50325.76835	2361.001357	1315.622005	2407.523154	262.8020956	65 Southeastern Plains
0.125923854	0.17164005	3	48	6/14/2009	6	2009	12	32.524	-84.807	31.88	24.33	28.14	68.39	9.47	1.76	99882.28	3.43	18.11	sub_male	924.0378494	0	50210.49532	2191.761653	1304.990048	2283.983513	165.5032536	65 Southeastern Plains
0.38038189	0.125923854	3	48	6/15/2009	6	2009	12	32.526	-84.806	32.38	23.74	27.63	69.09	9.28	0.07	99959.32	3.12	18.06	sub_male	946.2185936	0	50136.90192	2052.908327	1344.850856	2212.155472	50.31358014	65 Southeastern Plains
0.180435698	0.38038189	3	48	6/16/2009	6	2009	11	32.527	-84.808	34.6	26.36	29.88	64.56	11.92	0.77	99908.03	2.49	20.48	sub_male	781.9025678	0	49941.61428	1881.652265	1180.837506	2016.314117	88.39803889	65 Southeastern Plains
0.158815337	0.065608854	3	48	2/7/2010	2	2010	14	32.526	-84.805	7.82	-1.04	3.41	76.87	1.53	0	99960.8	4.12	0	sub_male	1109.705157	0	50270.9172	2141.855602	1508.136708	2352.041751	15.70093034	65 Southeastern Plains
0.513676475	0.39344971	3	48	11/20/2009	11	2009	11	32.525	-84.805	19.2	4.72	10.96	72.42	3.33	0	100349.45	2.64	1.96	sub_male	1081.705004	0	50269.23738	2157.490114	1477.784944	2346.822718	14.30982191	65 Southeastern Plains
0.374811606	0.513676475	3	48	11/21/2009	11	2009	11	32.525	-84.807	18.59	8.31	13.28	68.79	3.78	0.02	100140.7	3.08	3.45	sub_male	896.2937901	0	50156.68546	2124.086992	1285.522032	2229.37327	148.9993413	65 Southeastern Plains
1.228475424	0.374811606	3	48	11/22/2009	11	2009	12	32.527	-84.806	16.17	8.71	11.78	83.45	1.77	26.26	99984.45	5.68	2.44	sub_male	983.0287025	0	50101.44478	1979.009489	1382.350985	2184.435344	3.287317155	65 Southeastern Plains
0.165177213	1.228475424	3	48	11/23/2009	11	2009	12	32.525	-84.806	17.12	7.72	10.49	85.63	1.54	0.01	100394.05	3.67	2.42	sub_male	962.444132	0	50172.36477	2095.258732	1358.294369	2246.550901	71.30632763	65 Southeastern Plains
0.115646459	0.165177213	3	48	11/24/2009	11	2009	10	32.526	-84.805	17.45	8.56	12.31	87.44	1.59	0.23	100436.91	1.62	3.01	sub_male	1091.496902	0	50246.24175	2117.497919	1490.835727	2327.764351	40.54181682	65 Southeastern Plains
0.118342034	0.115646459	3	48	11/25/2009	11	2009	10	32.526	-84.805	19.01	10	14.17	75.26	3.24	0.02	100205.67	1.8	4.5	sub_male	1092.153346	0	50212.73263	2070.511952	1492.578907	2298.938786	61.03962278	65 Southeastern Plains
0.128976439	0.470923409	3	48	4/5/2009	4	2009	6	32.525	-84.807	23.39	13.39	16.35	79.43	2.9	8.4	99698.43	3.34	8.39	sub_male	898.0141065	0	50124.3322	2069.60716	1293.05248	2197.305204	86.11372931	65 Southeastern Plains
0.646372859	0.128976439	3	48	4/6/2009	4	2009	11	32.52	-84.801	25.69	9.38	15.65	75.41	3.06	3.7	99307.71	8.08	7.53	sub_male	1350.806507	0	50897.53554	2847.854429	1578.658263	2973.089756	43.5703519	65 Southeastern Plains
0.558711478	0.646372859	3	48	4/7/2009	4	2009	10	32.526	-84.805	8.61	4.82	6.73	67.89	2.45	0.18	99944.51	7.87	0	sub_male	1071.596174	0	50248.26996	2132.965105	1469.160058	2326.816618	31.91881602	65 Southeastern Plains
0.77071546	0.558711478	3	48	4/8/2009	4	2009	11	32.525	-84.804	17.02	0.77	7.77	62.78	3.67	0	100121.52	5.3	0	sub_male	1123.847677	0	50317.17047	2201.211947	1518.257987	2394.829007	33.35867891	65 Southeastern Plains
1.371639139	0.77071546	3	48	4/9/2009	4	2009	12	32.531	-84.809	22.6	8.68	14.33	73.58	3.73	0	99798.41	5.82	5.64	sub_male	852.5826645	0	49525.19807	1355.178982	877.3979868	1660.990734	148.2583748	65 Southeastern Plains
0.511090761	1.371639139	3	48	4/10/2009	4	2009	14	32.519	-84.8	25.92	13.48	18.99	79	4.07	0	99825.34	6.76	9.7	sub_male	1397.815623	0	51044.57093	2974.875672	1626.679571	3118.945	4.392813896	65 Southeastern Plains
0.881993899	0.322076141	3	48	12/1/2009	12	2009	10	32.526	-84.804	16.13	3.18	9.88	81.27	2.01	0.17	100174.99	4.26	0	sub_male	1204.952998	0	50303.99495	2136.562013	1605.398449	2397.589169	17.46810832	65 Southeastern Plains
0.549097747	0.881993899	3	48	12/2/2009	12	2009	12	32.527	-84.804	20.72	9.74	14.94	91.65	1.16	86.44	99113.05	7.97	5.23	sub_male	1127.403819	0	50186.44854	2018.804111	1521.157295	2283.781224	100.0802767	65 Southeastern Plains
0.870206366	0.549097747	3	48	12/3/2009	12	2009	12	32.527	-84.805	18.58	7.82	12.23	80.47	2.08	0	99586.39	5.13	3.2	sub_male	1110.593698	0	50187.3338	2027.563402	1507.440519	2280.965958	91.28151276	65 Southeastern Plains
0.609800517	0.870206366	3	48	12/4/2009	12	2009	14	32.522	-84.802	11.64	1.86	6.75	79.56	1.73	0.05	100355.54	2.41	0	sub_male	1374.341256	0	50664.8923	2563.50046	1733.18861	2738.024564	104.7280331	65 Southeastern Plains
0.716911619	0.609800517	3	48	12/5/2009	12	2009	13	32.526	-84.805	9.06	4.91	6.8	75.32	1.9	0.06	100162.98	4.24	0	sub_male	1090.886512	0	50250.35604	2123.754137	1489.83588	2331.271625	36.00808762	65 Southeastern Plains
0.195191482	0.716911619	3	48	12/6/2009	12	2009	13	32.523	-84.809	9.77	-1.24	3.21	71.96	1.89	0	100701.64	3.43	0	sub_male	744.1367717	0	50143.61434	2251.00384	1108.260056	2237.96332	132.0576664	65 Southeastern Plains
0.540666388	0.195191482	3	48	12/7/2009	12	2009	12	32.527	-84.804	14.55	1.94	6.99	84.69	1.41	0	100707.27	2.96	0	sub_male	1193.808461	0	50247.42783	2068.012985	1589.392359	2348.863247	34.37246805	65 Southeastern Plains
0.231250603	0.540666388	3	48	12/8/2009	12	2009	14	32.526	-84.804	14.71	9.91	11.58	90.74	0.95	8.47	100237.78	4.58	2.31	sub_male	1189.159712	0	50339.28618	2192.89958	1587.192907	2423.924371	58.92929334	65 Southeastern Plains
0.13166894	0.231250603	3	48	12/9/2009	12	2009	10	32.526	-84.805	22.14	14.59	17.38	83.03	2.75	14.2	99152.34	7.42	8.37	sub_male	1091.234814	0	50235.86003	2102.977787	1491.21796	2318.700037	47.029942	65 Southeastern Plains
0.117083932	0.13166894	3	48	12/10/2009	12	2009	10	32.526	-84.804	13.92	2	6.44	60.88	2.96	0	100035.33	5.01	0	sub_male	1128.654306	0	50231.19364	2076.594059	1528.855821	2321.387795	42.30933849	65 Southeastern Plains
0.109074096	1.048651428	3	48	2/2/2010	2	2010	14	32.527	-84.805	13.54	5.79	8.32	85.17	1.34	2.74	100235.81	3.85	0	sub_male	1072.58796	0	50162.20046	2012.951008	1470.574524	2252.264388	81.25556041	65 Southeastern Plains
0.139378473	0.109074096	3	48	2/3/2010	2	2010	13	32.526	-84.805	14.44	3.49	8.84	77.21	2.2	0	100479.18	3.23	0	sub_male	1076.753073	0	50215.76527	2083.177154	1477.062481	2298.956765	40.45768405	65 Southeastern Plains
0.133003247	0.139378473	3	48	2/4/2010	2	2010	12	32.526	-84.804	10.95	5.69	8.36	83.71	1.4	0.35	100468.91	5.05	0	sub_male	1118.166215	0	50266.11743	2130.028357	1517.615975	2349.218393	16.73309635	65 Southeastern Plains
0	0.015470413	3	48	7/29/2009	7	2009	2	32.527	-84.807	33.19	22.24	27.7	67.85	10.24	8.73	99902.55	5.39	17.72	sub_male	897.4077237	0	49983.2536	1869.252265	1285.223195	2066.922777	4.187561336	65 Southeastern Plains
0.39344971	0	3	48	11/19/2009	11	2009	12	32.523	-84.804	16.87	4.5	10.4	73.36	2.87	0	100422	3.35	0.69	sub_male	1223.616099	0	50493.3763	2404.745199	1602.707784	2566.465179	34.60324176	65 Southeastern Plains
0.065608854	0.532863086	3	48	2/6/2010	2	2010	13	32.526	-84.805	13.38	6.15	8.65	85.29	1.22	0.13	99112.02	7.58	0.04	sub_male	1074.095046	0	50244.01836	2125.091109	1472.330936	2323.354336	34.86814484	65 Southeastern Plains
0.019685225	0.017246172	3	48	7/21/2009	7	2009	5	32.527	-84.807	32.42	19.35	25.07	45.06	14.17	0	100123.97	1.81	15.88	sub_male	912.9740223	0	49995.96415	1877.403866	1300.994959	2080.555625	1.72562344	65 Southeastern Plains
0.208766038	0.172960354	3	48	11/29/2009	11	2009	14	32.526	-84.805	18.38	8.6	12.57	56.06	5.02	0	100264.05	1.96	3.49	sub_male	1104.646867	0	50246.18981	2109.779464	1504.646914	2329.811322	34.810791	65 Southeastern Plains
0.602664268	0.376175269	3	48	7/18/2009	7	2009	12	32.524	-84.805	32.05	20.18	26.33	55.31	12.45	0	99943.49	3.86	16.12	sub_male	1077.18375	0	50338.69645	2272.64607	1459.574998	2411.409181	35.3591847	65 Southeastern Plains
0.017246172	0.602664268	3	48	7/20/2009	7	2009	6	32.527	-84.807	30.27	17.83	24.16	51.81	11.94	0	100161.95	2.98	14.05	sub_male	912.3527423	0	49988.72345	1868.372513	1298.589829	2074.034374	9.470251077	65 Southeastern Plains
0.466335541	0.155619974	3	48	5/9/2010	5	2010	10	32.526	-84.804	22.37	9.71	16.27	60.64	5.88	0	100507.93	4.19	6.04	sub_male	1112.714467	0	50258.46752	2122.39049	1512.388315	2341.727343	23.77862038	65 Southeastern Plains
1.048651428	0.435163109	3	48	2/1/2010	2	2010	13	32.528	-84.803	9.89	-1.01	3.82	80.14	1.39	0	100742.5	3.87	0	sub_male	1229.223364	0	50211.11573	2007.910552	1528.984092	2322.153823	63.76726346	65 Southeastern Plains
0.179249007	0.173002662	3	48	11/27/2009	11	2009	12	32.526	-84.805	11.96	0.13	6.04	64.46	2.82	0	100314.12	4.67	0	sub_male	1060.750707	0	50200.37696	2070.890626	1461.123592	2283.04424	28.30069197	65 Southeastern Plains
0.322076141	0.208766038	3	48	11/30/2009	11	2009	13	32.527	-84.804	17.68	8.72	12.97	80.94	2.18	0.31	99957.46	4.24	3.2	sub_male	1152.296182	0	50232.16748	2066.604639	1551.59768	2327.032507	52.2836781	65 Southeastern Plains
0.532863086	0.133003247	3	48	2/5/2010	2	2010	14	32.528	-84.803	15.17	8.05	11.24	91.91	0.83	51.17	99387.98	7.55	1.61	sub_male	1250.695182	0	50235.19389	2029.288087	1550.27052	2342.924158	40.7310223	65 Southeastern Plains
0.172960354	0.179249007	3	48	11/28/2009	11	2009	14	32.526	-84.805	16.59	1.9	8.04	59.97	3.77	0	100255.93	2.73	0	sub_male	1083.551725	0	50241.93415	2116.139483	1482.722984	2322.815707	44.36405469	65 Southeastern Plains
0.173002662	0.118342034	3	48	11/26/2009	11	2009	13	32.526	-84.805	15.89	4.58	10.45	66.79	3.38	0.06	99989.43	4.39	0.23	sub_male	1103.763045	0	50244.2264	2107.53754	1503.821544	2327.97249	36.39977464	65 Southeastern Plains
0.774365415	2.046769888	3	49	3/25/2009	3	2009	3	32.485	-84.807	21.54	14.49	17.81	74.65	3.97	0.93	100557.23	5.76	8.01	adult_male	570.2365749	0	52837.24663	5866.906581	617.6918397	3475.226561	47.68845553	65 Southeastern Plains
2.046769888	0.008610923	3	49	3/24/2009	3	2009	3	32.497	-84.808	22.7	12.99	17.02	70.64	4.54	0	100728.33	4.07	7.84	adult_male	846.393752	0	51941.66841	5011.74053	400.86587	2847.862497	570.988537	65 Southeastern Plains
0.29178393	0.233812237	3	49	3/30/2009	3	2009	9	32.49	-84.805	18.98	4.77	11.2	65.72	3.94	0.16	100131.57	2.78	1.88	adult_male	646.2286613	0	52629.60475	5868.667809	418.9955842	3357.860351	427.1753584	65 Southeastern Plains
0.008610923	0.458484764	3	49	3/13/2009	3	2009	3	32.496	-84.801	22.54	13.31	18.29	76.63	3.95	0	100617.37	4.5	7.92	adult_male	1049.12259	0	52466.67829	5247.327168	146.071788	3447.091106	1063.669838	65 Southeastern Plains
0.368174665	0.157330239	3	49	2/23/2009	2	2009	13	32.49	-84.81	9.92	-1.06	3.34	52.94	3.11	0	101477.96	3.5	0	adult_male	1006.046756	0	52273.73235	5565.972954	250.0847156	2947.985433	42.70382191	65 Southeastern Plains
0.2257529	0.583626755	3	49	2/26/2009	2	2009	14	32.491	-84.806	22	10.7	15.24	75.33	3.62	0	100960.04	4.31	6.35	adult_male	770.6711482	0	52510.61771	5751.62828	295.1742858	3252.897047	417.8904638	65 Southeastern Plains
0.33981646	0.2257529	3	49	2/27/2009	2	2009	10	32.489	-84.809	21.59	13.11	16.64	74.44	3.82	13.16	100415.98	5.81	7.35	adult_male	932.8733557	0	52344.93426	5632.111515	290.2085856	3021.24531	77.21799808	65 Southeastern Plains
1.338074463	0.368174665	3	49	2/24/2009	2	2009	11	32.49	-84.809	10.62	0.46	4.5	44.5	3.78	0	101276.26	3.47	0	adult_male	924.3282532	0	52344.83365	5673.993932	247.2000122	3034.178514	140.9881162	65 Southeastern Plains
0.583626755	1.338074463	3	49	2/25/2009	2	2009	13	32.498	-84.792	17.14	2.47	8.99	66.86	3.13	0	101079.05	3.55	0	adult_male	1522.690696	0	53028.55827	5419.411349	627.3797102	4211.958429	337.273373	65 Southeastern Plains
0.304464636	0.144584001	3	49	3/2/2009	3	2009	14	32.49	-84.809	7.21	-1.86	2.21	72.14	1.71	0.58	100438.02	6.91	0	adult_male	980.302715	0	52286.30385	5648.787359	182.1252016	2983.681094	157.4448902	65 Southeastern Plains
0.61094037	0.304464636	3	49	3/3/2009	3	2009	5	32.489	-84.807	6.98	-2.35	1.74	56.02	2.56	0	101128.23	3.77	0	adult_male	715.3052969	4.120200004	52551.20859	5859.244115	400.3526417	3244.537967	245.8499078	65 Southeastern Plains
0.225715734	0.33981646	3	49	2/28/2009	2	2009	12	32.49	-84.809	20.47	14.31	17.18	86.39	2.11	71.99	99813.41	5.76	7.39	adult_male	899.147282	0	52370.26295	5692.738258	267.808713	3058.790867	145.9652699	65 Southeastern Plains
0.231441735	1.191678088	3	49	3/8/2009	3	2009	14	32.489	-84.809	24.46	9.85	16.61	71.37	4.77	0	100694.3	4.17	7.15	adult_male	887.4184226	0	52388.76835	5674.546912	314.2115231	3066.846379	101.0296785	65 Southeastern Plains
0.458484764	0.231441735	3	49	3/9/2009	3	2009	4	32.491	-84.802	25.81	13.58	18.73	78.1	4.06	0	100553.21	3.63	9.7	adult_male	650.3294291	0	52748.68564	5791.193369	231.9791074	3540.29832	704.4529401	65 Southeastern Plains
0	0.720237108	3	49	4/12/2009	4	2009	4	32.486	-84.809	21.85	10.05	15.71	70.47	4.32	0	100373.88	5.05	5.95	adult_male	798.9751649	0	52577.93469	5651.895939	445.1736843	3215.299295	87.62359572	65 Southeastern Plains
0.720237108	0.632614654	3	49	4/7/2009	4	2009	12	32.504	-84.8	8.69	4.87	6.78	67.83	2.46	0.14	100015.88	7.86	0	adult_male	632.2815	0	52049.03056	4472.034785	534.9680028	3481.88502	288.446051	65 Southeastern Plains
0.233812237	0.81417237	3	49	3/29/2009	3	2009	12	32.489	-84.808	21.25	7.21	14	77.64	2.59	0.27	99330.2	6.96	4.23	adult_male	841.2695203	0	52436.44291	5708.089916	354.5697236	3112.716585	107.773477	65 Southeastern Plains
0.144584001	0.225715734	3	49	3/1/2009	3	2009	14	32.49	-84.81	17.23	4.07	8.7	84.55	1.35	8.6	99615.78	7.05	0.65	adult_male	1014.096986	0	52258.51402	5584.514932	206.7357629	2942.282213	88.3500265	65 Southeastern Plains
0.28708059	0.774365415	3	49	3/27/2009	3	2009	11	32.489	-84.808	20.19	15.07	17.92	88.73	1.82	33.82	99573.05	4.84	7.63	adult_male	803.5796612	0	52467.21607	5762.973139	348.958818	3152.296091	164.1868795	65 Southeastern Plains
0.81417237	0.28708059	3	49	3/28/2009	3	2009	10	32.494	-84.809	22.34	16.46	19.04	90.55	1.63	92.19	99144.16	4.51	9.4	adult_male	1173.06361	0	51981.36896	5273.775003	243.5075761	2769.669273	434.4866373	65 Southeastern Plains
1.191678088	0.61094037	3	49	3/4/2009	3	2009	4	32.491	-84.798	10.8	-0.43	3.84	49.28	3.35	0	101364.77	2.3	0	adult_male	636.5822701	19.74120477	53108.89535	5950.382073	167.6852859	3949.919733	776.6524571	65 Southeastern Plains
0.437000295	0.002388459	3	49	4/2/2009	4	2009	11	32.496	-84.791	22.6	17.54	19.23	89.15	1.85	36.46	99222.78	4.02	10.07	adult_male	1474.98453	0	53254.72532	5639.127253	478.1146365	4396.251999	122.7448863	65 Southeastern Plains
0.18796654	0.502364967	3	49	2/21/2009	2	2009	14	32.492	-84.805	11.93	0.44	5.17	41.26	4.19	0	100856.22	2.4	0	adult_male	846.3978688	19.11839242	52498.14355	5615.704906	146.1957812	3288.833376	607.5218959	65 Southeastern Plains
0.382870622	0.29178393	3	49	3/31/2009	3	2009	10	32.49	-84.802	17.75	9	13.99	70.04	3.56	27.74	100015.16	3.48	3.37	adult_male	516.4150808	0	52863.18358	5925.440732	179.8661525	3634.597582	645.7520185	65 Southeastern Plains
0.632614654	0.090602536	3	49	4/6/2009	4	2009	12	32.499	-84.791	25.7	9.46	15.72	75.39	3.07	3.17	99368.83	8.07	7.58	adult_male	1564.892168	0	53050.94987	5374.936398	735.5811076	4298.046148	258.0861422	65 Southeastern Plains
0.002388459	0.382870622	3	49	4/1/2009	4	2009	4	32.496	-84.791	22.11	15.91	18.16	88.39	1.98	10.23	99727.84	3.24	9.01	adult_male	1482.386328	0	53201.88006	5589.843913	507.1862954	4350.777056	173.735024	65 Southeastern Plains
0.157330239	0.18796654	3	49	2/22/2009	2	2009	13	32.49	-84.809	9.14	5.29	6.85	61.2	2.99	0.05	100843.83	4.92	0	adult_male	926.6290633	0	52342.61683	5671.662261	246.0889709	3031.80646	139.4951006	65 Southeastern Plains
0.090602536	0.437000295	3	49	4/3/2009	4	2009	3	32.495	-84.793	23.84	14.59	18.74	72.28	4.51	3.15	98845.98	7.35	9.22	adult_male	1266.472477	0	53212.96382	5700.113743	316.3318536	4270.880251	253.5611606	65 Southeastern Plains
0.242146791	0.61509731	3	50	8/9/2008	8	2008	9	32.495	-84.828	32.3	19.43	25.89	51.83	13.23	0	99706.34	2.83	15.86	adult_male	1163.742188	6.237777329	50525.54244	3867.672583	334.2482423	1145.966738	895.8303817	65 Southeastern Plains
0.011650099	0.010863005	3	50	7/22/2008	7	2008	12	32.493	-84.824	34.76	25.16	29.64	62.57	12.7	11.21	100070.52	3.72	19.96	adult_male	906.5564119	0	50985.75818	4224.447	106.1607638	1606.181214	888.1080636	65 Southeastern Plains
0.715548888	0.181290338	3	50	8/17/2008	8	2008	11	32.487	-84.843	30.73	24.58	27.48	64.39	10.07	0.32	100014.59	0.99	17.66	adult_male	1365.612464	18.18575761	49855.55503	2452.83811	11.13966367	1733.647246	549.360196	65 Southeastern Plains
0.005858299	0.011650099	3	50	7/23/2008	7	2008	7	32.493	-84.824	32.08	24.75	27.98	71.22	8.7	10.81	100109.33	4.01	18.42	adult_male	920.5382879	0	50985.5885	4235.099516	114.5391162	1606.218326	871.3465473	65 Southeastern Plains
0.010863005	0.032912064	3	50	7/21/2008	7	2008	14	32.493	-84.824	35.99	25.75	31.19	51.2	17.91	0.03	100069.73	2.51	20.87	adult_male	919.9556812	0	50977.39969	4224.811937	118.6054061	1597.933424	877.7024511	65 Southeastern Plains
0.181290338	0.380095215	3	50	8/16/2008	8	2008	5	32.486	-84.842	31.57	23.49	27.51	63.72	10.59	1.63	100118.34	2	17.53	adult_male	1407.939123	0	49969.14127	2550.214664	103.8872204	1766.579327	520.7134396	65 Southeastern Plains
0.095865704	0.088647317	3	50	2/23/2009	2	2009	12	32.507	-84.834	9.88	-1.09	3.29	53.02	3.09	0	101446.62	3.52	0	adult_male	531.6153581	0	49347.24314	3105.982423	147.4937666	449.9600967	449.9600967	65 Southeastern Plains
0.065328064	0.095865704	3	50	2/24/2009	2	2009	12	32.507	-84.834	10.56	0.43	4.45	44.45	3.77	0	101245.45	3.47	0	adult_male	505.0842421	0	49321.72864	3079.496075	145.3637235	456.5026124	456.5026124	65 Southeastern Plains
1.490014772	0.005858299	3	50	7/24/2008	7	2008	10	32.492	-84.824	32.27	24.16	27.96	72.14	8.68	1.79	100073.62	3.23	18.21	adult_male	788.4367816	8.035877331	51061.71714	4223.799181	9.572591423	1683.898861	923.053172	65 Southeastern Plains
0.584805122	1.490014772	3	50	7/25/2008	7	2008	12	32.485	-84.842	33.65	24.92	29.02	63.06	11.93	2.86	100393.55	2.09	19.28	adult_male	1436.219872	0	50039.34658	2581.778827	200.0068388	1850.211652	456.4258523	65 Southeastern Plains
0.029922305	0.332318191	3	50	8/12/2008	8	2008	4	32.497	-84.833	28.31	22.76	25.57	71.22	7.25	3.15	99604.48	2.95	15.53	adult_male	661.3351824	39.68644646	50042.719	3399.631981	52.31623485	675.2919156	801.960746	65 Southeastern Plains
1.111338258	0.029922305	3	50	8/13/2008	8	2008	8	32.496	-84.826	27.66	17.38	23.04	81.12	4.22	21.3	99334.85	4.01	12.52	adult_male	1266.237436	0	50636.83922	4066.416801	451.740466	1271.458672	713.3672984	65 Southeastern Plains
0.65853076	0.242146791	3	50	8/10/2008	8	2008	10	32.493	-84.825	29.49	20.58	25.68	52.38	12.22	0	99767.17	3.41	15.03	adult_male	904.1206944	0	50972.63267	4206.5888	108.9473191	1593.011753	900.4473828	65 Southeastern Plains
0.032912064	0.0261048	3	50	7/20/2008	7	2008	10	32.493	-84.824	35.61	25.01	30.34	52.22	16.89	0	100205.62	2.64	20.31	adult_male	921.193356	0	50978.06465	4226.577858	118.9855992	1598.626229	875.7369701	65 Southeastern Plains
0.263862889	0.916390741	3	50	4/17/2009	4	2009	11	32.503	-84.825	20.88	11.93	15.85	68.99	4.51	0	100861.32	5.45	6.41	adult_male	1060.744763	0	50271.82292	3993.622352	515.435889	1123.509841	161.2717366	65 Southeastern Plains
0.785962131	0.263862889	3	50	4/18/2009	4	2009	13	32.506	-84.831	22.61	8.73	15.22	62.86	5.34	0	100746.58	2.96	5.67	adult_male	793.9419945	12.8391	49620.85404	3364.357588	25.47858761	588.9999321	279.886476	65 Southeastern Plains
0.362206284	0.785962131	3	50	4/19/2009	4	2009	12	32.492	-84.821	23.45	12.71	17.99	70.79	4.66	0	100233.96	4.25	8.08	adult_male	878.9415045	0	51310.09494	4560.971128	56.71377861	1936.036564	598.0842959	65 Southeastern Plains
0.615858246	0.362206284	3	50	4/20/2009	4	2009	11	32.501	-84.82	22.24	17.48	19.94	77.52	4.04	15.51	99616.77	6.56	9.86	adult_male	874.6834033	0	50778.93072	4409.376625	946.2397104	1649.557522	69.04747659	65 Southeastern Plains
1.042079226	0.615858246	3	50	4/21/2009	4	2009	11	32.5	-84.826	21.98	10.17	16.12	64.63	5.32	0.37	99827.27	5.51	6.07	adult_male	1313.837511	11.5999	50395.47321	4097.309209	506.4859868	1125.036205	385.2834255	65 Southeastern Plains
0.438100234	1.042079226	3	50	4/22/2009	4	2009	11	32.506	-84.828	22.74	8.04	15.17	60.79	5.79	0.02	100168.97	4.46	5.39	adult_male	980.722814	0	49881.45254	3592.700557	287.6099177	899.2624681	86.94386213	65 Southeastern Plains
0.220124234	0.584805122	3	50	7/26/2008	7	2008	9	32.483	-84.847	32.9	26.94	29.82	66.13	11.13	1.95	100256.33	1.77	19.92	adult_male	1145.903977	0	49683.14258	2069.764661	81.15376222	2216.775363	642.7169816	65 Southeastern Plains
0.192637128	0.220124234	3	50	7/27/2008	7	2008	7	32.487	-84.844	33.06	25.13	28.31	72.86	8.44	3.87	99932.38	2.49	19.09	adult_male	1325.969712	0	49736.01352	2352.467852	73.35968584	1702.459338	432.7259944	65 Southeastern Plains
0.332318191	0.65853076	3	50	8/11/2008	8	2008	8	32.498	-84.83	30.83	20.54	24.24	65.14	8.53	0	99763.56	3.34	15.69	adult_male	948.3794179	0	50256.16766	3710.168664	237.6724372	882.4435671	857.9701751	65 Southeastern Plains
0.628585127	0.372753357	3	50	7/29/2008	7	2008	9	32.487	-84.844	33.56	24.56	28.87	71.53	9.43	4.65	99996.55	3.95	19.06	adult_male	1353.260316	0	49759.2205	2362.059247	42.453561	1728.51314	456.3068926	65 Southeastern Plains
0.422305317	0.628585127	3	50	7/30/2008	7	2008	11	32.485	-84.843	32.86	24.26	28.52	70.68	9.47	2.94	99952.45	4.45	18.56	adult_male	1333.910031	0	49954.35948	2450.424527	219.7219399	1947.248811	564.2549628	65 Southeastern Plains
0.323337903	1.111338258	3	50	8/14/2008	8	2008	7	32.488	-84.84	31.06	22.71	26.26	72.93	7.72	0.71	99592.12	2.85	16.89	adult_male	1250.026108	0	50069.44676	2740.444296	54.99045916	1592.864765	466.3965144	65 Southeastern Plains
0.380095215	0.323337903	3	50	8/15/2008	8	2008	9	32.49	-84.843	32.52	21.34	26.74	62.46	11.03	0	99961.8	3.36	16.93	adult_male	961.3828747	0	49704.3266	2497.978303	216.5976547	1334.976303	304.2568746	65 Southeastern Plains
0.77705549	0.257232272	3	50	8/2/2008	8	2008	11	32.486	-84.844	35.58	23.74	29.26	70.52	10.8	0.18	99780.58	3.67	19.66	adult_male	1434.155701	0	49817.50208	2380.655338	46.52579251	1806.443837	521.6251128	65 Southeastern Plains
0.280415314	0.77705549	3	50	8/3/2008	8	2008	13	32.485	-84.844	34.97	25.94	29.97	69.98	10.61	4.59	99806.77	3.9	20.46	adult_male	1327.592484	0	49922.18606	2414.603989	213.1301325	1955.182682	599.6288785	65 Southeastern Plains
0.309581413	0.280415314	3	50	8/4/2008	8	2008	11	32.486	-84.842	34.43	25.99	29.55	70.5	10.06	1.1	100129.94	2.78	20.21	adult_male	1444.01321	0	49954.78362	2516.981046	119.0718748	1805.011505	537.5666201	65 Southeastern Plains
0.045021276	0.309581413	3	50	8/5/2008	8	2008	7	32.486	-84.844	36.01	25.1	30.27	63.32	13.38	0	100280.12	3.07	20.55	adult_male	1434.427568	0	49825.96745	2389.030861	49.67735536	1806.101112	529.6588543	65 Southeastern Plains
0.48878249	0.045021276	3	50	8/6/2008	8	2008	10	32.487	-84.843	36.28	24.67	30.59	58.72	15.15	3.1	100243.42	3.96	20.47	adult_male	1289.635433	0	49827.78505	2461.999422	55.13500652	1658.461544	493.0111136	65 Southeastern Plains
0.244119014	0.48878249	3	50	8/7/2008	8	2008	12	32.486	-84.843	34.85	26.32	30.68	58.89	14.61	2.26	99998.09	3.64	20.58	adult_male	1425.33534	15.17667733	49919.33807	2489.13735	86.61309957	1789.134419	572.2253891	65 Southeastern Plains
0.61509731	0.244119014	3	50	8/8/2008	8	2008	10	32.487	-84.842	32.34	24.93	28.27	63.42	11.26	6.32	99634.55	2.63	18.63	adult_male	1341.628223	0	49951.9074	2565.337294	53.26205376	1699.994503	540.8052679	65 Southeastern Plains
0.244420176	0.941097818	3	50	3/28/2009	3	2009	13	32.507	-84.824	22.28	16.44	19.01	90.63	1.62	91.29	99115.61	4.51	9.36	adult_male	632.7916998	26.8988	49994.21539	3666.258348	615.2128826	1232.320654	123.8054379	65 Southeastern Plains
0.438382551	0.244420176	3	50	3/29/2009	3	2009	11	32.506	-84.827	21.23	7.15	13.95	77.73	2.57	0.22	99290.3	6.98	4.19	adult_male	909.8174438	0	49918.53636	3622.484083	359.0573665	971.9764857	37.78619685	65 Southeastern Plains
0.774676615	0.438382551	3	50	3/30/2009	3	2009	13	32.497	-84.819	18.97	4.75	11.19	65.75	3.94	0.16	100121.88	2.78	1.86	adult_male	1143.878798	12.55702267	51096.35553	4734.540007	508.0675746	1835.153943	206.750907	65 Southeastern Plains
0.374814721	0.774676615	3	50	3/31/2009	3	2009	12	32.501	-84.824	17.68	8.98	13.93	70.17	3.53	26.98	100004.19	3.47	3.33	adult_male	1218.291994	13.7368	50483.81177	4220.036144	641.2297792	1259.646011	215.1107052	65 Southeastern Plains
0.783280841	0.422305317	3	50	7/31/2008	7	2008	7	32.485	-84.844	32.15	24.78	27.98	73.45	8.17	6.97	99761.7	5.1	18.47	adult_male	1344.958922	0	49854.22465	2351.959595	181.8614547	1945.161298	593.8457696	65 Southeastern Plains
0.257232272	0.783280841	3	50	8/1/2008	8	2008	9	32.485	-84.844	33.69	24.91	28.76	70.23	9.78	0	99754.62	5.27	19.3	adult_male	1367.614843	1.743	49882.33718	2391.998294	166.3507451	1917.873906	608.8780395	65 Southeastern Plains
0.615093603	2.002263627	3	50	4/3/2009	4	2009	13	32.485	-84.836	23.89	14.6	18.76	72.34	4.51	2.94	98933.17	7.34	9.24	adult_male	923.4099	0	50569.52801	3153.473571	487.0105607	1884.084321	25.97160673	65 Southeastern Plains
0.362755568	0.615093603	3	50	4/4/2009	4	2009	14	32.489	-84.82	22.09	8.84	15.12	67.98	4.64	0	99942.04	2.83	5.46	adult_male	646.67404	0	51533.17395	4607.753564	344.6758333	2153.971816	682.4181546	65 Southeastern Plains
0.654971674	0.362755568	3	50	4/5/2009	4	2009	14	32.5	-84.822	23.44	13.38	16.38	79.58	2.89	8.83	99798.85	3.36	8.41	adult_male	1140.251273	0	50669.04951	4396.691006	822.3718625	1448.943242	149.8970307	65 Southeastern Plains
0.406705757	0.654971674	3	50	4/6/2009	4	2009	14	32.5	-84.837	25.74	9.45	15.69	75.4	3.06	3.16	99413.41	8.09	7.59	adult_male	306.6395288	0	49614.09873	3090.327897	404.1458176	248.0415189	412.9235071	65 Southeastern Plains
0.343934281	0.406705757	3	50	4/7/2009	4	2009	13	32.495	-84.831	8.72	4.91	6.82	67.83	2.47	0.14	100085.75	7.86	0	adult_male	961.5982134	0	50358.50842	3634.810143	208.0217085	990.7159744	873.6386312	65 Southeastern Plains
0.979412837	0.343934281	3	50	4/8/2009	4	2009	14	32.5	-84.818	17.07	0.81	7.8	62.84	3.67	0	100221.27	5.26	0	adult_male	816.6341247	0	51014.93657	4565.216344	823.8017306	1868.448677	119.1015494	65 Southeastern Plains
0.426975451	0.979412837	3	50	4/9/2009	4	2009	12	32.504	-84.834	22.68	8.62	14.33	73.81	3.72	0	99923.13	5.77	5.65	adult_male	740.7373825	0	49537.6611	3340.686546	292.7119883	310.5139723	310.5139723	65 Southeastern Plains
0.525642372	0.426975451	3	50	4/10/2009	4	2009	13	32.507	-84.825	25.96	13.46	19.01	79.05	4.07	0	99885.27	6.77	9.71	adult_male	714.7392416	0	49955.49016	3644.335488	532.0456986	1148.904596	139.1547595	65 Southeastern Plains
0.080787245	0.065328064	3	50	2/25/2009	2	2009	12	32.507	-84.834	17.11	2.43	8.96	66.91	3.12	0	101088.97	3.53	0	adult_male	512.3895744	0	49326.6946	3086.512016	154.7907287	445.9151732	445.9151732	65 Southeastern Plains
0.15591236	0.080787245	3	50	2/26/2009	2	2009	14	32.506	-84.834	21.99	10.68	15.21	75.38	3.61	0	100933.91	4.31	6.33	adult_male	556.1750128	9.384722666	49367.7492	3130.017637	162.4205818	432.3740291	432.3740291	65 Southeastern Plains
0.09077686	0.15591236	3	50	2/27/2009	2	2009	12	32.506	-84.834	21.4	13.09	16.57	74.78	3.74	13.62	100381.16	5.83	7.25	adult_male	547.4979583	16.11165211	49345.3986	3117.230057	209.4477843	387.1079191	387.1079191	65 Southeastern Plains
0.375898221	0.374814721	3	50	4/1/2009	4	2009	10	32.506	-84.823	22.11	15.84	18.13	88.38	1.98	10.33	99725.05	3.26	8.98	adult_male	621.8708533	0	50166.07019	3793.191128	717.1034594	1328.937485	17.40148088	65 Southeastern Plains
2.002263627	0.375898221	3	50	4/2/2009	4	2009	13	32.507	-84.825	22.6	17.5	19.22	89.05	1.87	34.95	99219.31	4.02	10.05	adult_male	728.6310524	0	49990.82633	3680.915493	535.0870938	1150.240368	110.6821854	65 Southeastern Plains
0.0261048	0.057838175	3	50	7/19/2008	7	2008	13	32.496	-84.822	34.29	24.14	29.69	50.69	16.33	0	100135.15	1.82	19.22	adult_male	1215.573432	0	50947.5412	4410.653223	339.7714887	1606.727294	549.4445005	65 Southeastern Plains
1.884871264	0.76364609	3	50	3/2/2009	3	2009	10	32.514	-84.783	7.13	-1.92	2.15	72.24	1.7	0.53	100336.7	6.88	0	adult_male	1109.561077	0	52637.68002	3973.832182	1313.527207	4105.488249	436.3360916	65 Southeastern Plains
0.243176454	1.884871264	3	50	3/3/2009	3	2009	13	32.493	-84.836	7	-2.38	1.72	56.03	2.56	0	101153.42	3.78	0	adult_male	743.7046835	0	50133.73139	3176.41372	245.5265362	966.6682028	654.0565462	65 Southeastern Plains
0.592640386	0.243176454	3	50	3/4/2009	3	2009	13	32.493	-84.841	10.85	-0.45	3.86	49.42	3.35	0	101416.77	2.29	0	adult_male	688.148508	0	49758.67787	2689.012456	303.290261	1045.848805	469.1625329	65 Southeastern Plains
0.737024227	0.592640386	3	50	3/5/2009	3	2009	14	32.505	-84.835	16.2	1.24	7.36	56.26	3.74	0	101316.62	3.04	0	adult_male	625.6257222	0	49367.9937	3169.014211	336.8066427	255.0776317	255.0776317	65 Southeastern Plains
0	0.737024227	3	50	3/6/2009	3	2009	3	32.496	-84.828	21.45	5.61	12.37	75.84	3.07	0	101199.13	3.83	3.53	adult_male	1209.796994	0	50544.88269	3935.281332	404.3263055	1169.122648	809.1870099	65 Southeastern Plains
0.009169299	0	3	50	3/7/2009	3	2009	4	32.507	-84.834	23.18	10.01	16.59	73.27	4.37	0	101006.62	3.55	6.6	adult_male	508.4811377	0	49331.79487	3082.688822	109.8685022	490.8325657	435.2107691	65 Southeastern Plains
0.360686192	0.438100234	3	50	4/23/2009	4	2009	12	32.496	-84.828	27.89	14.56	20.01	67.18	6.45	1.62	100417.87	4.05	11.22	adult_male	1165.175089	0	50505.83305	3890.268115	399.4990144	1128.522518	834.7848592	65 Southeastern Plains
0.487285132	0.360686192	3	50	4/24/2009	4	2009	11	32.49	-84.824	28.82	16.05	22.24	60.49	8.83	0	100838.99	2.79	12.44	adult_male	568.8074773	0	51254.56015	4282.494658	244.6728312	1887.632165	945.0645846	65 Southeastern Plains
0.372753357	0.192637128	3	50	7/28/2008	7	2008	9	32.487	-84.843	34.94	24.2	29.26	69.89	10.54	2.21	99795.88	2.91	19.57	adult_male	1333.151635	15.92924075	49825.37931	2438.114756	27.95913728	1703.068982	510.8957266	65 Southeastern Plains
0.455259307	0.783095239	3	50	4/26/2009	4	2009	13	32.506	-84.832	27.28	16.37	21.87	65.78	7.45	0	101066.34	3.99	11.83	adult_male	702.6727545	0	49517.32304	3277.233543	129.8261131	469.9404607	387.8039577	65 Southeastern Plains
0.241521957	0.455259307	3	50	4/27/2009	4	2009	12	32.491	-84.825	26.71	15.38	20.94	73.02	5.66	0	101179.13	4.67	11.05	adult_male	675.9816374	0	51074.6072	4150.355125	122.754362	1707.873333	855.1957087	65 Southeastern Plains
0.21807943	0.241521957	3	50	4/28/2009	4	2009	12	32.491	-84.82	27.82	16.31	21.73	73.64	5.77	0	101140.37	3.67	12.07	adult_male	761.5590459	0	51434.33846	4598.517582	202.8675651	2055.553909	620.0812062	65 Southeastern Plains
0.447816543	0.21807943	3	50	4/29/2009	4	2009	13	32.496	-84.827	27.72	16.7	22.1	74.14	5.85	0	100950.83	2.68	12.21	adult_male	1236.952495	0	50629.00694	4031.366355	413.3565474	1257.486276	761.0581002	65 Southeastern Plains
0.304850008	0.447816543	3	50	4/30/2009	4	2009	12	32.5	-84.831	26.78	19.29	22.79	71.63	6.23	0	100783.77	3.25	13.03	adult_male	862.8929383	0	50027.13809	3645.064237	79.87843172	705.0250085	709.8001925	65 Southeastern Plains
0.549282792	0.304850008	3	50	5/1/2009	5	2009	13	32.507	-84.832	27.64	18.33	23.13	69.48	6.94	0.09	100605.35	3.29	12.99	adult_male	577.1122579	17.88256158	49406.4972	3139.27522	1.28287365	592.6637302	317.0700299	65 Southeastern Plains
0.942281684	0.549282792	3	50	5/2/2009	5	2009	11	32.494	-84.827	28.03	18.6	23.28	74.42	6.05	1.12	100293.27	4.35	13.32	adult_male	1067.987215	0	50713.47795	4000.929963	236.384759	1333.902063	918.6015563	65 Southeastern Plains
0.64629789	0.942281684	3	50	5/3/2009	5	2009	12	32.5	-84.831	28.55	18.45	23.46	75.12	6.02	4.71	99962.77	5.62	13.5	adult_male	790.3126374	0	50006.7626	3574.41575	36.73038716	658.7726389	685.9960424	65 Southeastern Plains
0.281249009	0.64629789	3	50	5/4/2009	5	2009	10	32.491	-84.82	25.15	19.11	22.13	81.65	3.82	8.19	100021.52	4.95	12.13	adult_male	786.803616	0	51473.25469	4648.663738	200.5906242	2095.552316	576.5451351	65 Southeastern Plains
0.370621986	0.281249009	3	50	5/5/2009	5	2009	11	32.493	-84.819	26.77	20.28	23.18	80.11	4.57	3.23	100056.47	4.08	13.53	adult_male	1005.853896	0	51381.43925	4711.289655	20.3859671	2023.586345	433.4105908	65 Southeastern Plains
0.842372924	0.370621986	3	50	5/6/2009	5	2009	10	32.502	-84.822	26.28	19.87	23.11	79.32	4.55	20.66	100075.87	4.17	13.08	adult_male	1066.177976	0	50534.84905	4247.48822	767.3863537	1380.75513	32.32490214	65 Southeastern Plains
0.356032456	0.842372924	3	50	5/7/2009	5	2009	14	32.492	-84.828	26.62	21.06	23.29	80.96	4.22	26.45	100020.88	4.58	13.84	adult_male	814.1554895	0	50792.55872	3857.872976	84.73104735	1451.022357	648.6374543	65 Southeastern Plains
0.941097818	1.147892643	3	50	3/27/2009	3	2009	11	32.498	-84.817	20.18	15.06	17.91	88.74	1.82	33.63	99552.37	4.84	7.62	adult_male	980.2805089	0	51208.90746	4809.576165	596.8441084	1993.729636	29.46684168	65 Southeastern Plains
0.307319715	0.267471878	3	50	4/12/2009	4	2009	11	32.495	-84.828	21.83	10.01	15.69	70.51	4.31	0	100367.97	5.05	5.92	adult_male	1172.503712	3.044822669	50544.64671	3861.637922	295.0483828	1165.268859	929.2213755	65 Southeastern Plains
0.304945824	0.356032456	3	50	5/8/2009	5	2009	12	32.492	-84.822	30.5	21.72	25.79	73.98	7.11	0.01	99995.34	3.98	16.11	adult_male	796.1443257	0	51261.5039	4455.655161	100.2070502	1882.36491	714.2763534	65 Southeastern Plains
0.364071312	0.304945824	3	50	5/9/2009	5	2009	8	32.491	-84.819	29.99	18.4	24.12	72.49	7.01	0.01	100078.12	4.86	14.19	adult_male	828.7129005	0	51502.04636	4699.750241	181.3525744	2126.64766	524.137263	65 Southeastern Plains
0.368590982	0.364071312	3	50	5/10/2009	5	2009	14	32.49	-84.823	29.71	21.29	25.53	71.07	7.6	10.56	100228.77	3.37	15.5	adult_male	630.0168078	0	51307.85884	4387.266748	234.006749	1931.702352	833.9233081	65 Southeastern Plains
0.65458143	0.368590982	3	50	5/11/2009	5	2009	13	32.491	-84.822	28.9	23.64	25.98	67.94	8.21	0.02	100238.65	2.79	16.27	adult_male	695.9123936	0	51286.08847	4410.949163	179.9729927	1907.23973	788.2389416	65 Southeastern Plains
0.463899736	0.65458143	3	50	5/12/2009	5	2009	12	32.503	-84.824	24.46	17.92	20.36	79.76	3.74	0.16	100389.41	3.71	11.19	adult_male	1007.580001	0	50324.02555	4037.688585	593.6566597	1200.641414	85.58110705	65 Southeastern Plains
0.282511905	0.463899736	3	50	5/13/2009	5	2009	14	32.493	-84.821	24.9	15.85	19.38	82.38	3.21	0.04	100539.53	4.9	10.38	adult_male	924.424803	0	51281.30163	4563.562484	8.62206042	1910.600427	579.3178617	65 Southeastern Plains
0.205147126	0.282511905	3	50	5/14/2009	5	2009	11	32.491	-84.823	28.96	19.79	23.44	77.44	5.55	2.07	100585.32	3.03	14.37	adult_male	661.0292175	0	51246.97196	4342.850953	182.5254319	1870.729443	859.0268998	65 Southeastern Plains
0.013711759	0.715548888	3	50	8/18/2008	8	2008	5	32.495	-84.828	31.83	23.73	27.48	68.11	9.56	0.04	99933.8	2.86	17.78	adult_male	1191.603011	0	50572.44718	3907.461624	318.9198686	1192.9159	889.6998103	65 Southeastern Plains
0.136759784	0.013711759	3	50	2/21/2009	2	2009	10	32.503	-84.835	11.93	0.42	5.15	41.41	4.18	0	100851.99	2.4	0	adult_male	592.9230277	0	49483.9966	3222.68771	424.8987656	183.2777743	183.2777743	65 Southeastern Plains
0.088647317	0.136759784	3	50	2/22/2009	2	2009	12	32.506	-84.834	9.06	5.18	6.77	61.38	2.96	0.05	100813.14	4.94	0	adult_male	526.9935246	9.642322665	49330.70309	3098.564566	192.2842516	406.9175244	406.9175244	65 Southeastern Plains
0.373753222	0.737022159	3	50	5/18/2009	5	2009	13	32.501	-84.83	19.53	12.47	15.93	81.58	2.7	0.16	100412.98	7.61	6	adult_male	946.5171806	0	50066.51405	3725.601369	139.8013875	758.8285286	647.1859535	65 Southeastern Plains
0.267471878	0.525642372	3	50	4/11/2009	4	2009	10	32.503	-84.823	22.34	11.94	17.71	77.41	3.54	30.2	100033.66	5.87	7.14	adult_male	972.4884671	0	50454.61395	4159.985008	740.5531959	1348.19313	17.4914749	65 Southeastern Plains
0.038658594	0.009169299	3	50	3/10/2009	3	2009	3	32.505	-84.833	26.19	15.57	20.8	71.96	5.65	0	100547.66	2.49	10.88	adult_male	691.0516804	0	49493.52462	3263.733123	182.1208066	416.4446811	416.4446811	65 Southeastern Plains
0.554527252	0.307319715	3	50	4/13/2009	4	2009	10	32.503	-84.829	22.18	15.65	17.95	85.71	2.29	55.69	99883.98	6.09	8.92	adult_male	1067.72098	0	49917.25627	3671.465317	123.9662123	730.0660388	368.7247534	65 Southeastern Plains
0.343913995	0.554527252	3	50	4/14/2009	4	2009	14	32.506	-84.823	20.07	14.84	17.57	83.2	2.7	2.45	99385.1	4.31	7.46	adult_male	606.9946795	0	50174.458	3788.344096	733.8790278	1345.954998	1.35031371	65 Southeastern Plains
0.786938912	0.343913995	3	50	4/15/2009	4	2009	9	32.507	-84.823	19.32	7.18	12.77	74.24	3.28	0	100053.12	4.65	3.25	adult_male	579.0360003	0	50151.72804	3752.857479	739.0633384	1352.902063	1.828497207	65 Southeastern Plains
0.916390741	0.786938912	3	50	4/16/2009	4	2009	11	32.498	-84.843	19.98	8.46	14.27	70.7	3.93	0	100465.51	4.2	4.22	adult_male	211.613228	0	49246.04586	2471.667144	116.4771063	583.4498687	576.1576999	65 Southeastern Plains
0.165458335	1.219834638	3	50	3/18/2009	3	2009	14	32.509	-84.803	20.64	10.72	15.68	68.77	4.53	0.01	100707.98	3.47	5.68	adult_male	447.7701694	0	51521.24046	3911.336103	531.0629577	3228.80749	20.74889043	65 Southeastern Plains
0.091458379	0.165458335	3	50	3/19/2009	3	2009	13	32.508	-84.801	22.43	10.16	16.22	66.85	5.07	0	100483.94	2.75	6.3	adult_male	538.7736515	0	51669.35821	4023.39438	594.6648367	3352.140174	0.505804189	65 Southeastern Plains
0.643714073	0.091458379	3	50	3/20/2009	3	2009	12	32.509	-84.803	19.28	9.85	15.3	61.69	5.2	0	100541.91	4.13	4.56	adult_male	469.987102	4.476677332	51532.11413	3910.072539	552.2396203	3250.553688	33.51088888	65 Southeastern Plains
0.513285217	0.643714073	3	50	3/21/2009	3	2009	13	32.51	-84.798	18.78	5.15	12.08	57.51	4.97	0	101029.86	4.05	1.96	adult_male	863.5351345	11.65070733	51793.02032	3984.528693	922.7227896	3656.214944	291.7563172	65 Southeastern Plains
0.14937585	0.513285217	3	50	3/22/2009	3	2009	14	32.508	-84.802	17.18	5.85	11.56	63.15	4.14	0	101199.2	3.57	1.51	adult_male	491.6924396	12.1731	51581.16621	3950.15671	565.4288817	3286.893147	18.80828349	65 Southeastern Plains
2.673422461	0.14937585	3	50	3/23/2009	3	2009	11	32.509	-84.803	21.61	7.96	14.38	56.39	5.76	0	100843.35	3.05	4.79	adult_male	506.897161	22.67802405	51457.67309	3815.689516	600.1167628	3242.992901	119.5541535	65 Southeastern Plains
0.349272958	2.673422461	3	50	3/24/2009	3	2009	12	32.505	-84.827	22.68	12.98	16.99	70.63	4.53	0	100723.45	4.06	7.83	adult_male	1035.585259	0	49964.00778	3684.170975	296.2809823	899.7280073	183.518969	65 Southeastern Plains
0.269207279	0.349272958	3	50	3/25/2009	3	2009	13	32.504	-84.827	21.31	14.46	17.72	75.16	3.87	0.95	100514.27	5.77	7.89	adult_male	1037.551496	0	49990.79648	3711.573755	312.1207939	914.8760133	197.7631869	65 Southeastern Plains
1.147892643	0.269207279	3	50	3/26/2009	3	2009	10	32.503	-84.826	23.46	15.46	18.42	80.49	3.2	14.79	99988.96	5.65	9.46	adult_male	1011.737424	0	50171.59909	3888.844886	458.1460407	1063.944092	145.8201469	65 Southeastern Plains
0.783095239	0.487285132	3	50	4/25/2009	4	2009	11	32.504	-84.822	29.03	19.03	23.85	53.95	10.47	0	101000.41	1.95	14.03	adult_male	817.7305166	22.2264	50365.16168	4051.984294	750.3815563	1354.024197	81.89381343	65 Southeastern Plains
0.324752952	0.185781684	3	50	3/15/2009	3	2009	9	32.507	-84.832	21.49	17.39	19.05	88.83	1.89	68.15	100197.88	3.94	9.44	adult_male	629.680674	0	49458.03575	3186.056963	34.51482807	626.1835504	263.0344617	65 Southeastern Plains
0.628087533	0.324752952	3	50	3/16/2009	3	2009	13	32.504	-84.828	20.8	16.86	18.78	86.77	2.18	35.85	100484.94	1.68	8.83	adult_male	1088.781479	0	49948.57541	3676.206512	250.7019728	853.3791717	227.5921038	65 Southeastern Plains
1.219834638	0.628087533	3	50	3/17/2009	3	2009	12	32.504	-84.834	22.32	12.16	16.39	78.22	3.73	3.46	100660.38	3.02	7.24	adult_male	755.0422485	0	49514.74888	3311.373736	289.2437563	318.6223032	318.6223032	65 Southeastern Plains
0.76364609	0.212305152	3	50	3/1/2009	3	2009	9	32.505	-84.829	17.24	4.06	8.69	84.47	1.36	8.46	99585.26	7.03	0.65	adult_male	976.8870877	10.14117734	49806.07431	3540.491738	122.763466	729.908178	227.4486987	65 Southeastern Plains
0.357517335	0.075339776	3	50	5/23/2009	5	2009	12	32.49	-84.825	26.59	18.64	22.01	81.2	4	16.79	100029.95	7.13	12.62	adult_male	597.9322563	0	51127.0492	4153.445389	199.2903261	1767.948189	831.5762061	65 Southeastern Plains
0.737022159	0.396139498	3	50	5/17/2009	5	2009	14	32.504	-84.821	26.77	20.92	24.33	75.55	5.6	25.57	100107.59	1.57	13.85	adult_male	793.4844827	0	50481.26967	4084.579991	882.7556372	1487.318068	215.9178858	65 Southeastern Plains
0.089986428	0.04491696	3	50	5/21/2009	5	2009	13	32.491	-84.826	24.16	16.86	20.46	81.8	3.45	0.75	100382.11	8.71	10.51	adult_male	718.8411355	0	51001.14221	4089.392829	86.941146	1635.975082	816.9687924	65 Southeastern Plains
0.03666733	0.205147126	3	50	5/15/2009	5	2009	11	32.496	-84.827	28.45	22.25	25.2	73.43	6.63	0.64	100480.09	2.61	15.35	adult_male	1216.565718	0	50538.25571	3951.317624	439.2932194	1165.893813	774.1917754	65 Southeastern Plains
0.396139498	0.03666733	3	50	5/16/2009	5	2009	10	32.5	-84.829	26.35	21.29	23.54	80.39	4.39	15.34	100316.71	2.82	13.82	adult_male	1006.376044	0	50178.29518	3790.478116	236.8631213	860.8526002	654.3042206	65 Southeastern Plains
0.04491696	0.282364608	3	50	5/20/2009	5	2009	14	32.491	-84.825	25.6	13.38	18.22	75.82	4.31	0.05	100655.2	8.67	9.49	adult_male	721.5258524	0	51021.96432	4119.797643	82.95746946	1653.7188	845.9763601	65 Southeastern Plains
0.185781684	0.038658594	3	50	3/14/2009	3	2009	10	32.499	-84.827	18.96	11.07	14.86	84.88	2.06	3	100384.48	5.92	5.02	adult_male	1228.01541	0	50424.11615	4005.671964	482.6723486	1107.268294	558.1434265	65 Southeastern Plains
0.212305152	0.09077686	3	50	2/28/2009	2	2009	13	32.507	-84.834	20.49	14.3	17.15	86.61	2.07	72.7	99783.64	5.77	7.39	adult_male	496.1997058	0	49300.33408	3067.568238	192.2945473	413.4054054	413.4054054	65 Southeastern Plains
0.282364608	0.373753222	3	50	5/19/2009	5	2009	14	32.491	-84.821	20.98	9.42	14.81	69.36	4.25	0	100741.47	6.51	5.2	adult_male	719.9824094	0	51366.44045	4508.447726	207.5829056	1986.819614	701.7144829	65 Southeastern Plains
0.075339776	0.089986428	3	50	5/22/2009	5	2009	13	32.491	-84.826	26.06	18.46	21.55	80.67	4.08	5.93	100237.04	7.97	12.26	adult_male	747.0837306	0	50990.53364	4099.617934	58.25007952	1621.767353	839.327782	65 Southeastern Plains
2.175252889	0.518216767	3	51	2/27/2009	2	2009	11	32.483	-84.803	21.67	13.11	16.66	74.35	3.84	13.11	100431.46	5.81	7.39	sub_male	269.3903705	0	53220.69503	6181.833952	294.5433405	3858.416672	27.76483723	65 Southeastern Plains
0.285669145	2.175252889	3	51	3/2/2009	3	2009	9	32.474	-84.795	7.27	-1.8	2.27	71.97	1.73	0.61	100473	6.89	0	sub_male	750.0962908	0	54444.97295	6956.204018	610.9319509	5065.553749	100.3868499	65 Southeastern Plains
0.957268513	0.118285732	3	51	6/16/2009	6	2009	10	32.477	-84.799	34.67	26.43	29.94	64.79	11.9	0.97	100054.07	2.44	20.55	sub_male	369.2627223	0	53953.14145	6647.117553	274.9547026	4576.252824	7.430695742	65 Southeastern Plains
0.518216767	0.657514276	3	51	2/26/2009	2	2009	12	32.472	-84.793	22.03	10.73	15.28	75.3	3.63	0	101003.74	4.31	6.38	sub_male	785.7707612	0	54776.77653	7186.026183	701.5384246	5397.163324	80.27266484	65 Southeastern Plains
0.032057815	0.014378682	3	51	3/14/2009	3	2009	14	32.479	-84.783	19.37	11.13	15.05	84.57	2.15	2.97	100391.88	5.93	5.25	sub_male	632.9294737	0	55050.36756	7732.701718	100.9673753	5276.061497	0.455786878	65 Southeastern Plains
0.484075572	0.376387354	3	51	6/23/2009	6	2009	12	32.483	-84.803	34.36	27.08	30.5	62.61	12.97	0.01	99299.48	3.15	20.72	sub_male	218.9900795	0	53244.34525	6230.226899	247.495035	3886.904043	78.6420694	65 Southeastern Plains
0.499435425	0.285669145	3	51	3/3/2009	3	2009	14	32.475	-84.797	7.01	-2.29	1.79	56.02	2.56	0	101161.21	3.76	0	sub_male	728.352346	27.10175398	54288.37728	6822.245454	482.1300101	4908.842245	122.3470342	65 Southeastern Plains
0.616465045	0.499435425	3	51	3/4/2009	3	2009	8	32.476	-84.797	10.83	-0.43	3.86	49.36	3.35	0	101412.77	2.3	0	sub_male	590.2555796	0	54164.92827	6767.671381	434.1652609	4786.201502	32.14458821	65 Southeastern Plains
0.376387354	0.332437401	3	51	6/22/2009	6	2009	11	32.476	-84.795	35.49	25.04	30.52	61.55	13.77	0	99405.61	4.48	20.27	sub_male	693.4380108	0	54301.78626	6930.04528	595.5589401	4925.371346	31.62462121	65 Southeastern Plains
0.781442287	9.50E-05	3	51	11/11/2009	11	2009	11	32.479	-84.8	16.95	6.66	11.4	88.95	1.23	9.63	99591.33	5.06	1.81	sub_male	183.5808143	0	53732.51508	6488.193015	68.68264853	4356.479352	15.97145919	65 Southeastern Plains
0.670446698	0.781442287	3	51	11/12/2009	11	2009	10	32.485	-84.804	17.53	10.99	14.2	75.12	3.14	0	99818.84	4.58	4.26	sub_male	327.2599416	0	53052.00074	6110.694209	376.3552831	3702.263388	153.3741891	65 Southeastern Plains
0.027496711	0.009639487	3	51	12/26/2009	12	2009	6	32.482	-84.808	9.84	-0.24	4.42	74.78	1.89	0	100346.83	3.27	0	sub_male	711.9049	0	52967.57451	5750.455179	251.1258912	3587.993289	331.1157371	65 Southeastern Plains
0.014378682	0.616465045	3	51	3/13/2009	3	2009	10	32.479	-84.783	22.62	13.41	18.42	76.53	4	0	100643.62	4.49	8.01	sub_male	642.0026883	0	55046.60568	7733.103684	103.9560649	5284.806168	8.531083831	65 Southeastern Plains
0.528057275	0.784225815	3	51	6/18/2009	6	2009	5	32.463	-84.789	35.33	24.73	29.92	61.45	13.29	0	99990.09	4.41	20.03	sub_male	1204.537123	0	55578.12501	7577.457055	433.1566982	5454.57682	51.42543253	65 Southeastern Plains
0.421479431	0.528057275	3	51	6/19/2009	6	2009	8	32.463	-84.784	35.77	24.76	30.26	59.05	14.48	0	99913.19	3.23	20.26	sub_male	1234.287371	0	55934.48018	8007.252822	66.50323771	5127.86251	358.0880948	65 Southeastern Plains
0.657514276	0.505168288	3	51	2/25/2009	2	2009	14	32.47	-84.79	17.27	2.51	9.07	66.95	3.14	0	101158.41	3.53	0	sub_male	974.8659678	0	55060.93722	7431.257453	426.6626548	5681.345057	28.3857927	65 Southeastern Plains
0.332437401	0.462010276	3	51	6/21/2009	6	2009	9	32.463	-84.789	36.5	25.76	31.01	61.06	14.59	0	99597.78	4.63	21.13	sub_male	1208.169974	0	55553.79713	7586.372614	364.4259716	5485.858579	25.88754387	65 Southeastern Plains
0.371101232	0.148266095	3	51	1/14/2010	1	2010	14	32.48	-84.801	6.99	-1.8	2.35	70.31	1.75	0	101071.17	1.22	0	sub_male	28.43712253	8.209099997	53589.49758	6435.282786	23.3757693	4219.467353	133.7530503	65 Southeastern Plains
1.062504224	0.371101232	3	51	1/15/2010	1	2010	15	32.478	-84.796	14.4	0	5.34	77.81	1.75	0	100948.41	2.72	0	sub_male	474.5182039	3.605622671	54096.66904	6889.814259	456.7657503	4731.44259	226.9815064	65 Southeastern Plains
0.572454064	1.062504224	3	51	1/16/2010	1	2010	13	32.471	-84.796	13.82	8.01	10.12	88.6	1.04	25.28	100577.87	5.34	0.91	sub_male	495.5184902	0	54617.83214	6914.376938	542.194479	5248.107826	6.530479527	65 Southeastern Plains
0.499118464	0.572454064	3	51	1/17/2010	1	2010	12	32.478	-84.803	15.33	12.15	14.16	88.21	1.42	9.38	99365.26	7.29	3.74	sub_male	329.8826284	0	53606.34397	6265.643564	112.3027849	4226.742155	167.7376645	65 Southeastern Plains
0.030042479	0.499118464	3	51	1/18/2010	1	2010	10	32.481	-84.801	15.84	6.81	10.43	82.68	1.87	0	100121.3	5.24	1.32	sub_male	87.56592401	0	53526.68786	6370.456516	90.01298373	4155.240094	103.3125915	65 Southeastern Plains
0.054342308	0.030042479	3	51	1/19/2010	1	2010	10	32.481	-84.801	16.72	5.08	10.21	76.83	2.39	0	100417.92	3.13	0.9	sub_male	87.3958	0	53522.25913	6370.956832	90.82648612	4151.295086	107.1857948	65 Southeastern Plains
0.036007384	0.054342308	3	51	1/20/2010	1	2010	14	32.48	-84.801	19.23	6.72	11.63	79.97	2.32	0.59	100075.94	2.9	2.98	sub_male	83.26260503	0	53538.04489	6375.709488	82.93280703	4166.118433	100.8307883	65 Southeastern Plains
0.024289938	0.032057815	3	51	3/15/2009	3	2009	10	32.479	-84.783	21.64	17.43	19.16	88.22	2	67.02	100236.53	3.93	9.54	sub_male	636.708339	0	55051.6734	7735.913052	105.0292686	5278.657803	5.034256556	65 Southeastern Plains
0.784225815	0.957268513	3	51	6/17/2009	6	2009	9	32.467	-84.782	34.64	25.56	30.57	60.05	14.1	0	100139.09	2.84	20.1	sub_male	1202.385948	0	55905.01	8256.93615	446.5016581	5180.700438	166.3996497	65 Southeastern Plains
0.710940503	0.045063769	3	51	6/4/2009	6	2009	12	32.47	-84.789	28.57	21.99	24.41	77.37	5.32	44.28	99788.71	2.57	15.28	sub_male	1087.506867	0	55187.03399	7552.585863	319.9743113	5807.634016	104.5363384	65 Southeastern Plains
0.269181719	0.710940503	3	51	6/5/2009	6	2009	7	32.467	-84.789	27.4	20.78	23.86	77.65	5.34	8.02	99380.8	2.41	14.09	sub_male	1103.2215	0	55370.78675	7568.846229	130.0844781	5715.66034	62.43627733	65 Southeastern Plains
0.462010276	0.421479431	3	51	6/20/2009	6	2009	9	32.464	-84.786	36.31	25.19	31.1	54.74	16.34	0	99831.05	3.58	20.75	sub_male	1409.303929	0	55737.33723	7830.461372	110.2458104	5325.388417	265.2385543	65 Southeastern Plains
0.148266095	0.213891944	3	51	1/13/2010	1	2010	14	32.481	-84.805	6.92	-3.39	0.48	75.84	1.38	0	101313.44	2.23	0	sub_male	464.2265731	0	53207.48232	5994.160985	340.7341103	3828.384478	246.1130635	65 Southeastern Plains
1.177450678	0.620103287	3	51	6/8/2009	6	2009	10	32.482	-84.802	31.45	23.53	27.21	66.65	9.5	0	100029.51	1.46	17.49	sub_male	197.561	0	53340.61668	6271.956431	201.18298	3976.752573	58.83239121	65 Southeastern Plains
0.212597381	1.177450678	3	51	6/9/2009	6	2009	11	32.465	-84.791	32.96	21.94	27.4	58.27	12.16	0	100050.31	3.08	17.45	sub_male	928.5339575	0	55268.65766	7351.409199	427.4809076	5776.923265	199.425227	65 Southeastern Plains
0.39431418	0.212597381	3	51	6/10/2009	6	2009	11	32.462	-84.79	33.87	22.53	27.99	64.29	10.97	0	99974.1	3.56	18.2	sub_male	1141.58148	0	55532.54849	7517.261448	496.1788033	5496.684946	15.50974422	65 Southeastern Plains
0.312820217	0.39431418	3	51	6/11/2009	6	2009	9	32.47	-84.793	34.02	24.63	28.86	65.36	11.05	0.24	99834.48	3.42	19.32	sub_male	757.7376434	0	54881.05106	7208.344935	593.4685768	5502.463483	2.273228963	65 Southeastern Plains
0.743751503	0.312820217	3	51	6/12/2009	6	2009	8	32.478	-84.796	33.44	26.19	29.59	67.18	10.85	0	99766.43	4.29	19.81	sub_male	424.6512997	9.62367733	54047.75503	6842.668047	420.6215394	4681.546861	198.0882014	65 Southeastern Plains
0.354781988	0.743751503	3	51	6/13/2009	6	2009	9	32.462	-84.79	32.59	24.38	28.28	67.12	10.08	3.72	99968.77	3.97	18.48	sub_male	1111.016351	0	55510.01664	7487.85265	526.9248393	5517.736503	2.219797813	65 Southeastern Plains
0.083526783	0.354781988	3	51	6/14/2009	6	2009	11	32.458	-84.787	31.97	24.31	28.22	68.52	9.46	2.87	100057.38	3.38	18.14	sub_male	1022.389013	0	56018.16336	7861.460418	451.6448514	5000.820382	393.7252876	65 Southeastern Plains
0.118285732	0.083526783	3	51	6/15/2009	6	2009	12	32.469	-84.794	32.45	23.8	27.69	69.19	9.28	0.09	100122.5	3.05	18.12	sub_male	592.7540948	0	54818.17334	7061.761548	671.948844	5462.251176	131.2316317	65 Southeastern Plains
0.196200747	0.056531738	3	51	2/4/2010	2	2010	13	32.481	-84.801	11.16	5.81	8.52	83.62	1.42	0.34	100611.79	5	0	sub_male	98.6117	0	53474.8759	6364.215861	105.4996244	4108.081848	128.3105399	65 Southeastern Plains
0.021935552	0.027496711	3	51	12/27/2009	12	2009	10	32.482	-84.808	11.89	1.02	5.84	63.57	2.77	0	100514.03	3.2	0	sub_male	734.6312	0	52953.89999	5727.054366	230.0521817	3574.472977	354.6318474	65 Southeastern Plains
0.021285389	0.021935552	3	51	12/28/2009	12	2009	12	32.482	-84.808	9.58	0.89	4.32	72.48	1.8	0	100575.35	5.79	0	sub_male	722.444	0	52966.64386	5738.906851	232.6151383	3587.191279	349.4478914	65 Southeastern Plains
0.70755585	0.269181719	3	51	6/6/2009	6	2009	10	32.459	-84.789	28.2	18.08	23.12	75.79	5.54	0.14	99795.79	2.63	13.14	sub_male	1259.398236	0	55776.36029	7649.836889	567.1581321	5242.715196	267.1377185	65 Southeastern Plains
0.620103287	0.70755585	3	51	6/7/2009	6	2009	12	32.47	-84.792	29.53	21.51	25.45	74.98	6.51	0	100013.68	2.38	15.52	sub_male	832.796292	0	54947.37037	7286.896971	526.8909479	5568.145581	6.033945642	65 Southeastern Plains
0.03991182	0.058730502	3	51	12/31/2009	12	2009	11	32.48	-84.807	16.85	5.11	8.82	90.04	1	5.85	100552.88	3.59	0.98	sub_male	572.0608372	0	53178.58466	5891.903913	202.434447	3799.603859	367.3671814	65 Southeastern Plains
0.09829904	0.03991182	3	51	1/1/2010	1	2010	13	32.48	-84.807	13.54	4.73	8.1	84.83	1.23	0.92	100488.2	4.6	0	sub_male	608.3246638	0	53151.38065	5855.8934	171.5174972	3772.90237	403.4359927	65 Southeastern Plains
0.070821392	0.09829904	3	51	1/2/2010	1	2010	15	32.48	-84.807	3.5	-2.11	0.66	66.56	1.77	0	100854.25	5.41	0	sub_male	573.8011911	0	53179.79902	5890.728399	199.1727265	3800.887828	369.3834696	65 Southeastern Plains
0.228167578	0.070821392	3	51	1/3/2010	1	2010	11	32.48	-84.807	1.47	-3.76	-1.58	49.16	2.34	0	100887.94	4.01	0	sub_male	590.8753289	0	53152.6524	5870.905922	195.7946711	3773.663759	384.3827366	65 Southeastern Plains
0.013671949	0.228167578	3	51	1/4/2010	1	2010	10	32.48	-84.807	-0.57	-4.92	-2.8	52.49	1.99	0	100664.85	5.1	0	sub_male	572.1900502	0	53180.31649	5892.174918	201.0456602	3801.372062	367.7050203	65 Southeastern Plains
0.20359656	0.013671949	3	51	1/5/2010	1	2010	13	32.48	-84.807	0.13	-6.41	-3.19	60.01	1.68	0	100836.7	6.19	0	sub_male	611.9608877	0	53142.67076	5851.059982	173.5926994	3764.098618	403.3799211	65 Southeastern Plains
0.31948415	0.20359656	3	51	1/6/2010	1	2010	12	32.48	-84.806	2.39	-6.86	-3.01	52.93	2	0	100889.83	4.53	0	sub_male	522.9673858	0	53252.65505	5950.882236	197.0810257	3873.727075	322.6805474	65 Southeastern Plains
0.334079576	0.31948415	3	51	1/7/2010	1	2010	14	32.481	-84.807	4.47	-3.03	-0.22	52.37	2.4	0.26	100728.18	2.41	0	sub_male	595.5610992	0	53110.33854	5862.462774	232.2168405	3730.797036	333.5240938	65 Southeastern Plains
0	0.670446698	3	51	11/19/2009	11	2009	2	32.459	-84.786	17.02	4.58	10.51	72.96	2.94	0	100598.69	3.37	0.8	sub_male	1013.264428	0	56022.02774	7909.215206	524.9873809	4998.480273	497.6512806	65 Southeastern Plains
0	0	3	51	11/21/2009	11	2009	2	32.474	-84.793	18.67	8.45	13.41	68.31	3.86	0.01	100288.16	3.04	3.56	sub_male	938.6356563	0	54602.12645	7183.40237	655.9682394	5226.555078	77.9704131	65 Southeastern Plains
0.625841951	0	3	51	11/23/2009	11	2009	9	32.46	-84.787	17.36	7.93	10.69	85.35	1.59	0.04	100573.2	3.62	2.64	sub_male	1156.353178	0	55881.49072	7792.784622	519.0138026	5140.536021	386.6875653	65 Southeastern Plains
0.029704475	0.021285389	3	51	12/29/2009	12	2009	10	32.482	-84.808	8.46	-0.29	2.71	67.2	2.09	0	101068.82	3.86	0	sub_male	731.082	0	52958.602	5730.378502	229.1993006	3579.183374	354.4293748	65 Southeastern Plains
0.058730502	0.029704475	3	51	12/30/2009	12	2009	13	32.481	-84.808	8.87	0.87	3.82	75.23	1.58	0.17	101191.86	4.04	0	sub_male	675.4912317	0	53036.44421	5782.682271	198.8952519	3657.262642	365.6078426	65 Southeastern Plains
0.505168288	0.693665658	3	51	2/24/2009	2	2009	14	32.471	-84.792	10.68	0.49	4.56	44.55	3.79	0	101311.64	3.46	0	sub_male	852.7070548	0	54866.92059	7272.955475	615.6562522	5487.317691	35.90417762	65 Southeastern Plains
0.016071881	0.014360332	3	51	2/25/2010	2	2010	6	32.484	-84.802	5.5	-2.49	1.67	60.33	2.24	0	100221.72	6.63	0	sub_male	147.3593	0	53243.44045	6310.822818	173.6374232	3902.460581	213.4796471	65 Southeastern Plains
0.416951006	0.625841951	3	51	11/24/2009	11	2009	10	32.464	-84.791	17.62	8.61	12.47	87.32	1.62	0.29	100616.87	1.57	3.12	sub_male	950.6178031	0	55295.84027	7350.672593	472.8457082	5743.608641	212.6143967	65 Southeastern Plains
0.573323242	0.416951006	3	51	11/25/2009	11	2009	12	32.459	-84.789	19.22	10	14.36	74.92	3.32	0.06	100397.04	1.78	4.61	sub_male	1262.025215	0	55753.25469	7639.33128	607.9671951	5266.215621	254.0066989	65 Southeastern Plains
0.579702466	0.573323242	3	51	11/26/2009	11	2009	12	32.456	-84.789	16.3	4.8	10.73	66.79	3.44	0.04	100191.16	4.37	0.55	sub_male	1201.274861	0	55886.51523	7663.602364	248.6389346	5139.756152	158.921645	65 Southeastern Plains
0.198819753	0.579702466	3	51	11/27/2009	11	2009	11	32.458	-84.785	12.15	0.19	6.2	63.95	2.89	0	100511.9	4.62	0	sub_male	854.4991193	0	56180.95674	8038.917353	493.5106648	4838.2893	568.0383115	65 Southeastern Plains
0.000134414	0.198819753	3	51	11/30/2009	11	2009	2	32.458	-84.787	18.04	8.68	13.09	80.72	2.24	0.27	100153.7	4.15	3.36	sub_male	1066.614002	0	55971.59336	7824.135696	483.4963134	5047.343139	375.1087537	65 Southeastern Plains
0.408707451	0.000134414	3	51	12/6/2009	12	2009	12	32.459	-84.787	9.93	-1.25	3.3	72.35	1.89	0.01	100878.17	3.41	0	sub_male	1091.446955	0	55946.07108	7851.547508	501.5823885	5075.75306	451.414538	65 Southeastern Plains
0.044785317	0.036007384	3	51	1/21/2010	1	2010	12	32.481	-84.802	19.78	13.1	15.08	90.88	1.24	43.6	99417.87	4.97	6.44	sub_male	96.54585718	0	53519.72785	6361.480081	98.77489811	4147.926611	94.82533692	65 Southeastern Plains
0.045063769	0.024289938	3	51	3/16/2009	3	2009	10	32.479	-84.782	20.84	16.91	18.82	86.75	2.19	34.29	100514.69	1.68	8.88	sub_male	620.5169427	0	55059.50456	7736.392286	100.3222099	5262.63502	8.91797195	65 Southeastern Plains
0.015941155	0.04640126	3	51	1/23/2010	1	2010	10	32.481	-84.802	14.64	5.92	10.35	85.51	1.54	0	99949.84	4.94	0.28	sub_male	102.630323	0	53516.50984	6355.464216	104.2582531	4144.342452	88.11262704	65 Southeastern Plains
0.111644559	0.015941155	3	51	1/24/2010	1	2010	10	32.481	-84.802	23.09	10.89	15.23	86.34	2.08	7.62	99331.3	9.51	6.99	sub_male	98.8453	0	53514.11943	6359.355961	101.9174071	4142.607329	95.61551676	65 Southeastern Plains
0.056009167	0.111644559	3	51	1/25/2010	1	2010	15	32.481	-84.802	20.55	9.29	12.83	77.84	2.31	31.86	99114.49	7.85	4.92	sub_male	104.6796	0	53504.16677	6354.068017	108.6683509	4133.002406	94.73169277	65 Southeastern Plains
0.272881115	0.056009167	3	51	1/26/2010	1	2010	13	32.481	-84.802	9.98	0.91	5.87	62.78	2.84	0	100154.09	6.38	0	sub_male	110.2331	0	53490.05903	6349.572848	115.9723512	4119.753447	98.27660035	65 Southeastern Plains
0.28491726	0.272881115	3	51	1/27/2010	1	2010	13	32.481	-84.801	10.19	-0.96	3.96	67	2.3	0	100975.4	2.98	0	sub_male	99.826	0	53463.34932	6364.357353	106.0408872	4097.928746	132.5416243	65 Southeastern Plains
0.655880755	0.28491726	3	51	1/28/2010	1	2010	12	32.478	-84.801	15.7	2.41	7.7	57.89	3.7	0	101087.48	1.34	0	sub_male	270.1776254	27.3217	53716.30623	6405.692751	21.18958823	4337.259163	91.16720053	65 Southeastern Plains
0.838405232	0.655880755	3	51	1/29/2010	1	2010	13	32.474	-84.805	12.92	5.95	9.47	66.12	3.11	0.24	100575.29	3.84	0	sub_male	571.6941663	0	53683.96405	6029.584462	254.9497757	4380.166259	187.3448014	65 Southeastern Plains
0.049989391	0.838405232	3	51	1/30/2010	1	2010	13	32.481	-84.802	13.17	7.59	10.38	89.77	0.96	30.98	99599.7	4.44	0.47	sub_male	108.7224	0	53505.85716	6349.480317	111.7202303	4134.013534	86.70585575	65 Southeastern Plains
0.132579012	0.049989391	3	51	1/31/2010	1	2010	13	32.481	-84.801	10.69	-1.34	3.64	79.13	1.4	0	100519.1	4.01	0	sub_male	89.5045	0	53517.83549	6369.134531	93.4230841	4147.091573	107.5802678	65 Southeastern Plains
0.031580081	0.132579012	3	51	2/1/2010	2	2010	14	32.481	-84.801	9.9	-0.99	3.87	80.52	1.37	0	100897.1	3.83	0	sub_male	73.1491	0	53534.16419	6385.202854	76.6896937	4163.701398	120.0496964	65 Southeastern Plains
0.293315379	0.031580081	3	51	2/2/2010	2	2010	11	32.481	-84.802	13.71	5.96	8.48	85.14	1.36	2.41	100383.46	3.82	0	sub_male	97.106	0	53502.39584	6362.542015	102.6876259	4132.409031	108.5680883	65 Southeastern Plains
0.056531738	0.293315379	3	51	2/3/2010	2	2010	14	32.481	-84.801	14.53	3.68	9	76.98	2.23	0	100627.21	3.22	0	sub_male	78.0146	0	53531.98269	6380.137471	81.16068344	4161.138508	114.0289918	65 Southeastern Plains
0.009639487	0.017977689	3	51	12/25/2009	12	2009	6	32.482	-84.808	16.9	9.33	14.34	86.97	1.48	24.14	99511.26	7.72	3.11	sub_male	719.2956	0	52956.17441	5743.740461	255.502134	3576.575876	329.344721	65 Southeastern Plains
0.030355138	0.053824203	3	51	12/22/2009	12	2009	12	32.482	-84.808	14.6	1.95	7.21	77.36	2.03	0	100876.85	2.39	0	sub_male	727.6139	0	52961.8247	5733.803278	230.5804679	3582.39196	352.4034773	65 Southeastern Plains
0.017977689	0.030355138	3	51	12/23/2009	12	2009	12	32.482	-84.808	14.05	3.39	8.5	78.14	2.05	0	100732.03	3.74	0	sub_male	724.8785	0	52962.59079	5736.733033	234.5367063	3583.120898	348.3737019	65 Southeastern Plains
0.243890131	0.235381096	3	51	2/6/2010	2	2010	14	32.481	-84.802	13.58	6.32	8.81	85.14	1.25	0.14	99262.62	7.55	0.09	sub_male	143.1503	0	53445.1368	6318.746256	149.7316097	4075.650125	81.25115394	65 Southeastern Plains
0.491030999	0.243890131	3	51	2/7/2010	2	2010	9	32.481	-84.802	7.9	-0.91	3.54	76.65	1.55	0	100112.32	4.14	0	sub_male	162.2305	0	53456.50697	6296.475917	165.6952479	4083.406671	44.76346119	65 Southeastern Plains
0.208595673	0.491030999	3	51	2/8/2010	2	2010	15	32.481	-84.801	11.17	1.13	5.83	72.78	2.05	0	100269.14	1.95	0	sub_male	88.3629	0	53517.88947	6370.37376	92.46078409	4147.286162	109.3883436	65 Southeastern Plains
0.175678059	0.208595673	3	51	2/9/2010	2	2010	15	32.481	-84.801	11.49	3.07	6.58	88.12	0.92	6.08	99862.55	4.15	0	sub_male	74.9491	0	53502.38496	6386.8941	81.58370964	4135.543882	146.3374642	65 Southeastern Plains
0.065536138	0.175678059	3	51	2/10/2010	2	2010	14	32.482	-84.802	9.71	-3.46	1.49	68.67	1.69	0	100277.33	8.03	0	sub_male	121.7843	0	53428.30421	6344.560639	126.9377538	4064.293543	119.8274515	65 Southeastern Plains
0.040845393	0.065536138	3	51	2/11/2010	2	2010	10	32.484	-84.802	7.01	-2.14	1.47	59.34	2.33	0	100364.25	4.87	0	sub_male	123.2669	0	53279.3118	6331.848086	150.5471575	3936.317455	203.5418721	65 Southeastern Plains
0.039006144	0.040845393	3	51	2/12/2010	2	2010	10	32.484	-84.802	5.33	1.24	2.97	67.15	1.96	7.94	99791.61	2.31	0	sub_male	123.1145	0	53279.56224	6331.977182	150.4026129	3936.55005	203.4423383	65 Southeastern Plains
0.831512988	0.484075572	3	51	6/24/2009	6	2009	9	32.484	-84.802	34.56	25.49	29.99	55.89	14.85	0	99467.82	1.86	20.03	sub_male	132.9202	0	53281.85046	6320.254594	160.8889915	3935.878219	181.1760123	65 Southeastern Plains
0.600104857	0.831512988	3	51	6/25/2009	6	2009	6	32.46	-84.787	34.35	25.37	30.26	54.95	15.31	0	99714.23	2.37	19.86	sub_male	1198.05568	0	55844.87196	7776.46264	486.0779002	5179.409707	340.5579472	65 Southeastern Plains
9.50E-05	0.600104857	3	51	11/10/2009	11	2009	5	32.471	-84.793	21.75	15.72	18.59	89.88	1.65	98.34	100037.01	9.05	8.73	sub_male	736.4716668	0	54830.96802	7174.888037	643.1636906	5452.191734	36.95141732	65 Southeastern Plains
0.313184178	0.334079576	3	51	1/8/2010	1	2010	13	32.481	-84.806	1.4	-5.2	-1.84	72.06	1.23	0.73	100609.73	5.43	0	sub_male	532.9784528	0	53151.01243	5925.366404	291.0860927	3771.477021	288.0770339	65 Southeastern Plains
0.156495407	0.313184178	3	51	1/9/2010	1	2010	12	32.481	-84.807	0.56	-6.5	-3.56	59.19	1.66	0	101073.48	5.32	0	sub_male	596.2252696	0	53092.58566	5862.620654	255.4864252	3712.964754	307.2504375	65 Southeastern Plains
0.16984639	0.156495407	3	51	1/10/2010	1	2010	13	32.481	-84.807	0.9	-4.44	-1.99	60.14	1.76	0	101514.93	5.46	0	sub_male	613.2996794	0	53086.6893	5844.921905	232.7508138	3707.129299	329.5478056	65 Southeastern Plains
0.182757818	0.16984639	3	51	1/11/2010	1	2010	10	32.481	-84.807	3.74	-5.2	-1.75	64.65	1.69	0	101559.55	3.44	0	sub_male	574.957	0	53096.57619	5885.50758	289.6732308	3717.10259	273.3662794	65 Southeastern Plains
0.213891944	0.182757818	3	51	1/12/2010	1	2010	11	32.481	-84.807	5.16	-1.36	0.87	64.28	1.9	0	101093.79	4.33	0	sub_male	622.7380853	0	53086.47628	5835.286179	216.2786244	3707.041593	346.0343495	65 Southeastern Plains
0.71062946	0.781931764	3	51	2/22/2009	2	2009	12	32.474	-84.799	9.22	5.38	6.91	61.11	3.01	0.04	100886.02	4.91	0	sub_male	515.3725163	10.88632266	54142.77897	6562.325818	216.8022976	4767.690864	293.7300497	65 Southeastern Plains
0.693665658	0.71062946	3	51	2/23/2009	2	2009	13	32.471	-84.792	9.96	-1.03	3.39	52.88	3.12	0	101511.66	3.49	0	sub_male	854.5017078	0	54904.04554	7288.946042	575.4187893	5524.43029	53.03250027	65 Southeastern Plains
0.014360332	0.018439533	3	51	2/22/2010	2	2010	7	32.484	-84.802	19.29	10.8	13.61	79.74	2.48	17.89	99495.71	2.81	5.04	sub_male	146.7499	0	53244.52957	6311.316929	173.065098	3903.455351	212.9446752	65 Southeastern Plains
0.389645295	0.44343654	3	51	12/14/2009	12	2009	11	32.482	-84.803	20.8	11.2	15.15	93.22	1	26.39	100442.33	2.53	6	sub_male	218.7369514	0	53308.39655	6250.014531	224.0231957	3945.31491	44.96391565	65 Southeastern Plains
0.409102305	0.389645295	3	51	12/15/2009	12	2009	14	32.483	-84.806	19.58	16.25	17.77	92.28	1.19	33.7	100395.15	2.38	7.91	sub_male	520.4338753	0	53015.58577	5929.484043	480.1375979	3642.342834	86.62177546	65 Southeastern Plains
0.961693949	0.409102305	3	51	12/16/2009	12	2009	13	32.479	-84.801	17.63	5.47	10.84	70.17	2.96	0.12	101072.04	4.78	1.55	sub_male	120.0576345	13.20320001	53650.02296	6439.057888	4.746465893	4275.067002	51.78006668	65 Southeastern Plains
1.785534038	0.961693949	3	51	12/17/2009	12	2009	14	32.472	-84.795	10.88	1.11	5.86	65.37	2.64	0	101040.99	5.04	0	sub_male	643.9213778	0	54559.96506	6972.449614	608.9327329	5180.857688	192.8279915	65 Southeastern Plains
0.633748361	1.785534038	3	51	12/18/2009	12	2009	12	32.449	-84.788	10.08	5.41	7.31	82.41	1.38	48.27	99777.24	7.53	0	sub_male	899.446148	0	56361.2029	7958.910088	509.180428	4758.466576	316.6100956	65 Southeastern Plains
0.269783168	0.633748361	3	51	12/19/2009	12	2009	14	32.45	-84.788	10.25	4.73	7.53	82.44	1.49	0	99472.05	5.6	0	sub_male	970.6599458	0	56321.67958	7939.294309	413.8941495	4778.869216	263.9157079	65 Southeastern Plains
0.897510373	0.408707451	3	51	12/7/2009	12	2009	9	32.456	-84.786	14.83	2.04	7.22	84.65	1.44	0	100905.4	2.92	0	sub_male	913.2952212	0	56142.73803	7954.242492	341.2812727	4877.482247	457.4410706	65 Southeastern Plains
0.04640126	0.044785317	3	51	1/22/2010	1	2010	12	32.481	-84.802	17.07	9.74	14.14	88.09	1.54	3.23	99432.34	1.89	3.4	sub_male	100.3977	0	53507.86365	6358.336596	104.3969363	4136.83469	98.49519196	65 Southeastern Plains
0.119106341	0.512518125	3	51	12/9/2009	12	2009	8	32.48	-84.797	22.38	14.74	17.58	83.02	2.79	13.77	99297.28	7.41	8.56	sub_male	291.2731	0	53852.54155	6780.868845	315.1082221	4501.979117	340.762847	65 Southeastern Plains
0.132050135	0.119106341	3	51	12/10/2009	12	2009	12	32.482	-84.801	14.14	2.22	6.66	60.87	3	0	100182.17	5.01	0	sub_male	92.1902	0	53460.67872	6373.158234	97.82177059	4096.885373	144.6124028	65 Southeastern Plains
0.092521343	0.132050135	3	51	12/11/2009	12	2009	13	32.481	-84.802	7.13	-0.14	2.51	40.25	3.51	0.18	101254.46	3.66	0	sub_male	114.2040604	0	53501.77391	6343.949668	117.0629653	4129.697009	81.33283324	65 Southeastern Plains
0.197260978	0.092521343	3	51	12/12/2009	12	2009	12	32.481	-84.801	4.48	-0.35	2.51	76.12	1.39	13.19	101447.44	5.63	0	sub_male	99.8678	0	53460.106	6364.729407	105.8770703	4095.132567	134.1526432	65 Southeastern Plains
0.44343654	0.197260978	3	51	12/13/2009	12	2009	9	32.483	-84.806	16.26	4.44	9.32	92.94	0.68	57.38	100669.32	3.59	0.35	sub_male	486.9149259	0	53046.67298	5963.50958	492.5609213	3674.336557	69.49098892	65 Southeastern Plains
0.018439533	0.044506214	3	51	2/21/2010	2	2010	7	32.484	-84.802	17.91	3.98	10.69	50.56	5.04	0	100352.85	2.13	0.95	sub_male	148.0687768	0	53241.6943	6310.128451	174.4667239	3900.888091	214.4972901	65 Southeastern Plains
0.009779641	0.009977466	3	51	2/15/2010	2	2010	12	32.484	-84.802	5.94	4.22	5.26	80.3	1.35	6.88	99830.2	4.77	0	sub_male	151.3876	0	53239.85806	6306.844953	177.6539325	3898.656144	211.3740409	65 Southeastern Plains
2.530123118	0.269783168	3	51	12/20/2009	12	2009	15	32.457	-84.792	7.84	2.24	5.14	74.7	1.78	0.03	100550.59	5.57	0	sub_male	1032.706484	0	55596.60885	7388.349193	363.1665013	5428.910262	60.59944321	65 Southeastern Plains
0.070412206	0.039006144	3	51	2/13/2010	2	2010	11	32.484	-84.802	4.08	-3.77	0.76	81.63	0.99	1.52	99888.34	4.25	0	sub_male	130.1461731	0	53246.68583	6324.615923	160.7690528	3908.250017	232.1097637	65 Southeastern Plains
0.009977466	0.070412206	3	51	2/14/2010	2	2010	12	32.484	-84.802	9.2	-1.29	2.18	76.88	1.48	0.01	100242.83	3.39	0	sub_male	147.3568	0	53244.65628	6310.586688	173.7132033	3903.393113	211.5879424	65 Southeastern Plains
0.029397848	0.02651879	3	51	2/17/2010	2	2010	7	32.484	-84.802	7.3	-0.53	2.26	66.65	1.99	0	100253.47	5.4	0	sub_male	144.9711	0	53244.87536	6313.316906	171.2117748	3904.188955	215.8027059	65 Southeastern Plains
0.029951229	0.029397848	3	51	2/18/2010	2	2010	10	32.484	-84.802	10.06	-1.03	3.57	61.36	2.63	0	100481.97	4.53	0	sub_male	137.1197	0	53251.44583	6321.151219	163.3567664	3911.291882	220.5497127	65 Southeastern Plains
0.053824203	2.530123118	3	51	12/21/2009	12	2009	10	32.482	-84.808	11.08	0	4.2	78.4	1.61	0	100918.41	2.99	0	sub_male	702.9253	0	52973.56534	5759.625873	258.5065924	3593.957654	322.7093202	65 Southeastern Plains
0.235381096	0.196200747	3	51	2/5/2010	2	2010	13	32.481	-84.801	15.69	8.34	11.63	91.82	0.86	51.41	99533.25	7.56	2.02	sub_male	78.1266	0	53524.38553	6380.834288	82.6934507	4154.382877	120.4091046	65 Southeastern Plains
0.02651879	0.009779641	3	51	2/16/2010	2	2010	10	32.484	-84.802	3.96	-1.22	1.63	62.49	2.07	0	100200.88	5.72	0	sub_male	148.5869	0	53245.77685	6308.938615	175.0825129	3903.932063	207.4911352	65 Southeastern Plains
0.512518125	0.897510373	3	51	12/8/2009	12	2009	9	32.468	-84.79	15.09	10.05	11.77	90.9	0.94	8.25	100404.04	4.54	2.57	sub_male	1017.0671	0	55279.36079	7485.457309	215.6669546	5805.84033	1.988975062	65 Southeastern Plains
0.042534823	0.029951229	3	51	2/19/2010	2	2010	13	32.484	-84.802	13.16	0.13	5.4	58.42	3.16	0.06	100626.97	2.89	0	sub_male	153.2359	0	53241.04191	6304.464435	179.6791642	3899.081923	205.9980355	65 Southeastern Plains
0.044506214	0.042534823	3	51	2/20/2010	2	2010	7	32.484	-84.802	15.31	3.1	8.74	48.47	4.64	0	100601.74	1.38	0	sub_male	145.9226	0	53244.77412	6312.230526	172.2085396	3903.86043	214.1432795	65 Southeastern Plains
0.340921491	0.829672765	3	52	2/25/2009	2	2009	11	32.521	-84.796	17.03	2.43	8.93	66.78	3.12	0	101008.38	3.56	0	sub_male	1000.259169	0	51224.64654	3030.474371	2033.309241	3304.255881	422.4384024	65 Southeastern Plains
0.999767244	0.340921491	3	52	2/26/2009	2	2009	11	32.52	-84.796	21.92	10.66	15.16	75.37	3.59	0	100859.77	4.3	6.29	sub_male	1085.086372	0	51313.98346	3152.797234	1896.600987	3389.815951	306.8544605	65 Southeastern Plains
0.489162635	0.440114869	3	52	3/24/2009	3	2009	14	32.518	-84.799	22.62	12.95	16.96	70.55	4.53	0	100654.1	4.06	7.78	sub_male	1373.403401	0	51190.57411	3133.13104	1575.447557	3267.407241	30.83219309	65 Southeastern Plains
0.324772215	0.999767244	3	52	2/27/2009	2	2009	10	32.526	-84.805	21.23	13.06	16.52	74.72	3.73	13.68	100285.77	5.78	7.14	sub_male	1024.390565	0	50182.70372	2067.751599	1424.366511	2262.268021	12.28682645	65 Southeastern Plains
0.829672765	0.587851363	3	52	2/24/2009	2	2009	13	32.527	-84.801	10.5	0.4	4.4	44.44	3.76	0	101144.41	3.48	0	sub_male	1407.288879	0	50412.73157	2188.675198	1692.925152	2497.746185	128.8118622	65 Southeastern Plains
0.440114869	0.673192816	3	52	3/23/2009	3	2009	11	32.524	-84.805	21.59	7.96	14.36	56.25	5.76	0	100796.75	3.05	4.77	sub_male	1088.978624	0	50363.06505	2302.258985	1469.476808	2435.674095	45.84329635	65 Southeastern Plains
0.897493183	0.707666678	3	52	3/28/2009	3	2009	10	32.525	-84.804	22.22	16.41	18.96	90.63	1.61	90.79	99041.55	4.48	9.31	sub_male	1198.456688	0	50383.26741	2251.16253	1592.395169	2463.184066	97.10759291	65 Southeastern Plains
1.181431015	0.897493183	3	52	3/29/2009	3	2009	11	32.528	-84.809	21.17	7.1	13.9	77.72	2.56	0.16	99193.6	7.01	4.14	sub_male	723.8634259	0	49804.52624	1736.427535	1097.126952	1882.399986	118.8754408	65 Southeastern Plains
0.241631931	0.324772215	3	52	2/28/2009	2	2009	12	32.527	-84.797	20.39	14.27	17.07	86.6	2.06	72.19	99683.87	5.7	7.33	sub_male	969.0878993	25.7712354	50750.20664	2456.489331	1890.716507	2626.983318	487.0804717	65 Southeastern Plains
2.204485991	0.241631931	3	52	3/1/2009	3	2009	10	32.531	-84.78	17.13	4.08	8.65	84.75	1.33	8.42	99466.22	7.01	0.6	sub_male	717.0600844	0	51801.87354	2217.268444	1079.518855	2387.29789	158.405561	65 Southeastern Plains
0.565214443	0.254874243	3	52	3/19/2009	3	2009	14	32.52	-84.799	22.39	10.17	16.2	66.76	5.07	0	100444.88	2.75	6.28	sub_male	1299.807684	0	51092.75671	2978.452546	1760.733501	3165.438351	130.1825787	65 Southeastern Plains
0.397657898	0.565214443	3	52	3/20/2009	3	2009	11	32.526	-84.805	19.23	9.78	15.25	61.69	5.18	0	100488.19	4.14	4.51	sub_male	1093.760245	0	50242.79379	2111.273755	1493.467998	2325.11571	41.70079348	65 Southeastern Plains
0.359401614	0.397657898	3	52	3/21/2009	3	2009	11	32.526	-84.806	18.73	5.09	12.03	57.41	4.96	0	100978.88	4.06	1.91	sub_male	1012.468604	0	50146.52479	2023.949726	1412.836615	2228.532043	7.808467878	65 Southeastern Plains
0.254874243	0.445532762	3	52	3/18/2009	3	2009	14	32.522	-84.802	20.61	10.67	15.65	68.77	4.53	0.01	100664.77	3.48	5.64	sub_male	1375.861225	0	50689.88473	2602.411062	1694.613797	2762.507467	75.77390447	65 Southeastern Plains
0.247889074	0.250630988	3	52	5/15/2009	5	2009	11	32.524	-84.805	28.38	22.18	25.13	73.42	6.61	0.67	100367.62	2.63	15.28	sub_male	1081.69776	0	50369.08821	2317.206075	1461.295199	2441.763366	66.50733767	65 Southeastern Plains
0.335975184	0.247889074	3	52	5/16/2009	5	2009	8	32.524	-84.807	26.3	21.23	23.49	80.31	4.39	12.97	100210.72	2.84	13.77	sub_male	930.8368825	0	50196.4609	2160.487008	1317.800192	2269.155968	144.5710482	65 Southeastern Plains
0.139283005	0.335975184	3	52	5/17/2009	5	2009	12	32.524	-84.805	26.73	20.84	24.26	75.5	5.59	23.47	100027.94	1.57	13.78	sub_male	1057.993057	0	50313.38815	2246.41988	1442.971322	2386.186759	35.21648157	65 Southeastern Plains
0.673192816	0.359401614	3	52	3/22/2009	3	2009	13	32.527	-84.806	17.14	5.83	11.53	63.11	4.13	0	101137.93	3.57	1.48	sub_male	975.1173756	0	50048.28048	1912.961957	1364.297096	2136.631585	30.65377734	65 Southeastern Plains
0.197470202	0.272948196	3	52	5/19/2009	5	2009	14	32.523	-84.805	20.89	9.31	14.7	69.3	4.23	0	100617.35	6.54	5.1	sub_male	1110.330174	0	50401.51722	2346.18868	1489.00656	2474.179556	55.74637256	65 Southeastern Plains
0.108913073	0.197470202	3	52	5/20/2009	5	2009	13	32.525	-84.806	25.52	13.3	18.14	75.78	4.3	0.05	100524.86	8.72	9.41	sub_male	983.3424125	0	50198.23398	2119.776493	1377.958852	2272.325548	53.12508212	65 Southeastern Plains
0.457409147	2.204485991	3	52	3/2/2009	3	2009	12	32.527	-84.803	7.07	-1.98	2.09	72.41	1.68	0.51	100306.04	6.9	0	sub_male	1214.912511	0	50264.58944	2080.886324	1602.025047	2367.787377	14.85328357	65 Southeastern Plains
0.272948196	0.139283005	3	52	5/18/2009	5	2009	12	32.525	-84.806	19.45	12.38	15.86	81.48	2.7	0.16	100309.01	7.63	5.92	sub_male	944.2837786	0	50162.4288	2093.660957	1339.387433	2236.013526	90.21593171	65 Southeastern Plains
0.745603417	0.837253681	3	52	3/4/2009	3	2009	13	32.526	-84.803	10.73	-0.42	3.8	49.07	3.35	0	101251.9	2.31	0	sub_male	1257.765645	8.152222663	50391.16512	2228.42454	1656.130955	2480.453363	109.3573	65 Southeastern Plains
0.423019482	0.745603417	3	52	3/5/2009	3	2009	9	32.525	-84.803	16.12	1.27	7.33	55.98	3.75	0	101213.36	3.03	0	sub_male	1251.302766	19.2862	50408.3183	2255.897506	1647.483276	2493.452115	127.752589	65 Southeastern Plains
0.237044822	0.423019482	3	52	3/6/2009	3	2009	11	32.524	-84.803	21.37	5.66	12.34	75.76	3.06	0	101073.55	3.83	3.51	sub_male	1241.8095	10.79297733	50446.3362	2318.17015	1631.749954	2524.515705	136.9508242	65 Southeastern Plains
0.400000816	0.237044822	3	52	3/7/2009	3	2009	12	32.527	-84.806	23.12	10.02	16.55	73.22	4.36	0	100911.96	3.57	6.57	sub_male	986.7862248	0	50102.64914	1978.544271	1385.981133	2186.066485	1.215398921	65 Southeastern Plains
0.873230168	0.400000816	3	52	3/8/2009	3	2009	13	32.528	-84.804	24.38	9.87	16.58	71.35	4.75	0	100558.46	4.2	7.12	sub_male	1218.189621	0.020900003	50206.71902	2006.794013	1527.878223	2321.572526	66.69368951	65 Southeastern Plains
0.523906557	0.873230168	3	52	3/9/2009	3	2009	13	32.521	-84.797	25.77	13.63	18.73	78.08	4.06	0	100454.08	3.67	9.7	sub_male	1119.275425	0	51169.56502	3004.399134	1927.899456	3247.235709	307.0732836	65 Southeastern Plains
0.291566354	0.523906557	3	52	3/10/2009	3	2009	13	32.52	-84.798	26.15	15.53	20.76	71.96	5.64	0	100469.42	2.51	10.84	sub_male	1288.770909	0	51126.28497	3011.729804	1761.104962	3198.938105	133.5516734	65 Southeastern Plains
0.528940833	0.291566354	3	52	3/11/2009	3	2009	13	32.52	-84.797	25.88	13.44	19.51	69.97	5.62	0	100518.78	3.06	9.66	sub_male	1164.628203	0	51192.37093	3043.969221	1865.559692	3267.222338	251.920749	65 Southeastern Plains
0.197138925	0.528940833	3	52	3/12/2009	3	2009	11	32.525	-84.804	24.78	13.45	19.54	68	5.84	0	100587.88	2.78	9.11	sub_male	1161.974693	0	50354.6712	2232.215613	1555.633638	2433.006789	70.04967338	65 Southeastern Plains
0.552725559	0.197138925	3	52	3/13/2009	3	2009	12	32.525	-84.804	22.39	13.16	18.08	76.88	3.85	0	100529.66	4.57	7.77	sub_male	1118.32675	0	50294.16764	2170.387302	1515.03277	2373.694341	8.734368547	65 Southeastern Plains
0.719259308	0.552725559	3	52	3/14/2009	3	2009	9	32.521	-84.796	18.84	10.91	14.7	85.09	2.01	3.02	100284.75	5.93	4.87	sub_male	1045.358419	0	51182.01466	2996.026767	2005.051115	3264.90304	385.1682798	65 Southeastern Plains
2.449246041	0.719259308	3	52	3/15/2009	3	2009	6	32.523	-84.802	21.43	17.35	18.99	88.82	1.88	66.2	100119.19	3.91	9.39	sub_male	1324.716578	0	50576.6138	2462.099066	1703.991362	2651.350091	121.1968923	65 Southeastern Plains
0.402934449	2.449246041	3	52	3/16/2009	3	2009	12	32.519	-84.798	20.73	16.85	18.72	86.85	2.16	35.28	100411.76	1.68	8.79	sub_male	1273.081467	0	51203.17571	3091.387534	1738.407372	3275.781962	130.7001337	65 Southeastern Plains
0.445532762	0.402934449	3	52	3/17/2009	3	2009	13	32.527	-84.805	22.24	12.07	16.32	78.3	3.7	3.66	100554.74	3.03	7.15	sub_male	1092.675628	18.88	50150.97017	1988.923257	1484.58813	2246.801521	115.2457971	65 Southeastern Plains
0.294412117	0.908121709	3	52	4/27/2009	4	2009	14	32.525	-84.806	26.61	15.39	20.89	72.85	5.66	0	101045.86	4.67	11	sub_male	1027.808389	0	50265.88128	2193.084972	1417.519319	2339.121004	43.23571014	65 Southeastern Plains
0.658293761	0.294412117	3	52	4/28/2009	4	2009	12	32.52	-84.8	27.75	16.3	21.68	73.56	5.75	0	101025.7	3.67	12.03	sub_male	1412.900994	0	50994.67384	2910.189346	1669.178369	3067.743375	43.02911347	65 Southeastern Plains
1.101948242	0.658293761	3	52	4/29/2009	4	2009	11	32.518	-84.8	27.67	16.67	22.05	74.05	5.84	0	100851.3	2.68	12.17	sub_male	1324.955613	0	51086.61328	3044.130114	1553.588851	3164.796298	76.09987433	65 Southeastern Plains
0.090173919	1.101948242	3	52	4/30/2009	4	2009	10	32.524	-84.807	26.7	19.2	22.72	71.48	6.23	0	100677.55	3.25	12.95	sub_male	934.7252049	0	50207.56509	2176.108551	1319.573223	2280.413998	144.8434918	65 Southeastern Plains
0.477405094	0.090173919	3	52	5/1/2009	5	2009	13	32.524	-84.805	27.59	18.32	23.09	69.37	6.95	0.09	100524.85	3.3	12.95	sub_male	1116.141596	0	50388.46319	2321.215596	1496.482165	2461.116028	28.40026698	65 Southeastern Plains
0.189932106	0.477405094	3	52	5/2/2009	5	2009	10	32.521	-84.804	27.97	18.59	23.24	74.35	6.04	0.77	100179.24	4.36	13.28	sub_male	1252.110308	12.89422266	50631.93048	2616.774199	1511.815925	2709.546109	104.5066329	65 Southeastern Plains
0.321133527	0.189932106	3	52	5/3/2009	5	2009	11	32.524	-84.805	28.5	18.45	23.42	75.05	6.01	5.26	99853.45	5.63	13.48	sub_male	1048.828966	0	50316.88055	2260.772688	1430.303812	2389.486744	60.67098302	65 Southeastern Plains
0.572425439	0.321133527	3	52	5/4/2009	5	2009	12	32.525	-84.806	25.13	19.08	22.09	81.53	3.83	7.59	99890.4	5	12.11	sub_male	980.2295234	0	50229.6266	2173.146863	1369.184357	2302.338687	91.95263131	65 Southeastern Plains
0.215083901	0.572425439	3	52	5/5/2009	5	2009	10	32.519	-84.8	26.72	20.24	23.13	80.1	4.56	3.32	99950.37	4.1	13.48	sub_male	1416.469216	0	51039.2942	2962.976282	1645.331386	3113.06191	15.06898895	65 Southeastern Plains
0.263615918	0.215083901	3	52	5/6/2009	5	2009	11	32.522	-84.804	26.22	19.87	23.07	79.25	4.55	20.01	99991.04	4.18	13.05	sub_male	1194.409435	0	50526.48976	2481.51372	1561.264828	2600.007959	60.64614445	65 Southeastern Plains
0.140896679	0.263615918	3	52	5/7/2009	5	2009	13	32.524	-84.805	26.54	21.02	23.24	80.86	4.23	27.66	99886.71	4.63	13.78	sub_male	1049.102558	0	50334.41092	2287.900288	1429.312774	2407.140256	82.0098436	65 Southeastern Plains
0.234384116	0.140896679	3	52	5/8/2009	5	2009	12	32.525	-84.805	30.43	21.72	25.72	74.05	7.05	0.01	99867.77	3.99	16.07	sub_male	1040.970292	0	50279.01348	2203.694754	1430.348402	2352.332258	30.84686167	65 Southeastern Plains
0.354815445	1.181431015	3	52	3/30/2009	3	2009	14	32.526	-84.804	18.9	4.66	11.1	65.8	3.91	0.2	100007.9	2.79	1.78	sub_male	1129.730016	0	50248.55499	2099.407088	1530.176673	2336.242694	22.52464962	65 Southeastern Plains
1.094306033	0.354815445	3	52	3/31/2009	3	2009	10	32.525	-84.804	17.59	8.98	13.89	69.97	3.54	26.87	99901.78	3.47	3.29	sub_male	1197.298835	0	50367.38957	2228.440911	1593.074501	2449.279523	80.41268351	65 Southeastern Plains
1.373489358	1.094306033	3	52	4/1/2009	4	2009	11	32.523	-84.797	22.08	15.8	18.08	88.4	1.97	10.58	99649.82	3.25	8.94	sub_male	1011.19012	0	51005.79816	2787.823535	2141.460407	3086.315157	517.5779696	65 Southeastern Plains
1.033556289	1.373489358	3	52	4/2/2009	4	2009	10	32.532	-84.803	22.56	17.42	19.13	89.03	1.86	36.32	99121.57	4.01	9.99	sub_male	1307.398752	43.50758248	49978.33237	1701.2624	1175.801045	2005.92029	260.0120813	65 Southeastern Plains
1.422142067	1.033556289	3	52	4/3/2009	4	2009	9	32.53	-84.809	23.81	14.47	18.64	72.29	4.48	3.72	98740.29	7.38	9.14	sub_male	797.3111161	0	49699.26173	1567.785666	1085.43729	1800.017727	94.77017698	65 Southeastern Plains
0.587851363	0.811474526	3	52	2/23/2009	2	2009	12	32.522	-84.795	9.82	-1.12	3.26	52.94	3.09	0	101357.3	3.47	0	sub_male	944.9073045	0	51222.16805	3013.350728	2097.732615	3246.878849	484.590932	65 Southeastern Plains
0.194021122	0.36241593	3	52	6/24/2009	6	2009	13	32.524	-84.807	34.46	25.39	29.92	55.86	14.78	0	99346.9	1.86	19.93	sub_male	915.0581729	0	50185.69949	2156.518667	1301.2967	2258.556625	161.4540885	65 Southeastern Plains
0.148759891	0.194021122	3	52	6/25/2009	6	2009	10	32.525	-84.807	34.2	25.29	30.13	54.42	15.32	0	99540.61	2.4	19.74	sub_male	897.6762419	0	50152.53788	2115.959936	1287.863221	2225.160768	139.3026558	65 Southeastern Plains
0.168346945	0.148759891	3	52	6/26/2009	6	2009	12	32.525	-84.807	34.64	25.13	29.73	59.25	13.77	0.02	99551.51	3.72	19.88	sub_male	897.1410032	0	50159.3377	2127.799915	1285.983344	2232.053984	152.9943705	65 Southeastern Plains
0.222877783	0.168346945	3	52	6/27/2009	6	2009	8	32.526	-84.807	35.56	23.8	29.38	60.73	13.35	0	99600.01	4.28	19.68	sub_male	920.6931169	0	50114.77001	2037.909969	1319.491017	2189.463051	42.85323803	65 Southeastern Plains
0.072612945	0.222877783	3	52	6/28/2009	6	2009	12	32.525	-84.807	34.27	24.72	29.36	67.8	10.82	10.38	99397.38	4.5	19.5	sub_male	901.7014007	0	50134.13207	2082.327432	1295.635748	2206.956584	99.51492368	65 Southeastern Plains
0.165348113	0.072612945	3	52	6/29/2009	6	2009	10	32.525	-84.807	34.62	26.56	30.13	62.08	13.16	2.98	99092.28	3.67	20.59	sub_male	883.2065682	0	50111.14172	2060.437082	1278.382677	2184.003274	80.25781167	65 Southeastern Plains
0.085302367	0.108913073	3	52	5/21/2009	5	2009	9	32.524	-84.806	24.09	16.76	20.39	81.76	3.44	0.84	100255.15	8.76	10.42	sub_male	1015.598624	0	50270.02112	2210.213689	1402.35725	2342.728325	61.63548873	65 Southeastern Plains
0.837253681	0.457409147	3	52	3/3/2009	3	2009	12	32.527	-84.804	6.87	-2.49	1.6	56.03	2.54	0	100993.35	3.78	0	sub_male	1183.840802	0	50206.12714	2019.946407	1541.095067	2313.004398	67.97198373	65 Southeastern Plains
0.262362558	0.187699734	3	52	5/23/2009	5	2009	11	32.525	-84.806	26.51	18.58	21.93	81.29	3.96	16.24	99897.34	7.15	12.54	sub_male	963.9960791	0	50185.79349	2115.250069	1358.031128	2259.352094	74.06000707	65 Southeastern Plains
0.290153873	0.262362558	3	52	5/24/2009	5	2009	11	32.527	-84.807	27.48	19.21	22.84	80.5	4.42	11.43	99834.7	4.75	13.35	sub_male	913.048631	4.333277334	49978.85655	1855.361521	1296.522741	2065.405325	21.85498843	65 Southeastern Plains
0.123979763	0.290153873	3	52	5/25/2009	5	2009	10	32.524	-84.806	26.78	21.15	24.01	79.93	4.7	10.99	99662.06	3.44	13.97	sub_male	977.2807831	0	50284.68017	2266.085405	1356.518777	2358.667976	150.0279968	65 Southeastern Plains
0.129176477	0.123979763	3	52	5/26/2009	5	2009	13	32.526	-84.806	28.26	21.59	24.68	78.16	5.43	10.65	99530.85	3.33	14.92	sub_male	936.2788078	0	50124.20918	2040.955507	1335.386338	2199.51959	40.672357	65 Southeastern Plains
0.210765696	0.129176477	3	52	5/27/2009	5	2009	11	32.526	-84.806	27.81	21.68	24.57	77.9	5.39	0.29	99548.47	2.83	14.75	sub_male	935.6360552	0	50074.45324	1969.747571	1335.572402	2153.913619	39.76265793	65 Southeastern Plains
0.047441131	0.210765696	3	52	5/28/2009	5	2009	7	32.527	-84.807	29.64	22.72	25.84	75.09	6.56	4.78	99403.97	3.38	16.18	sub_male	919.7198601	0	49998.94341	1877.693875	1307.166757	2084.232269	7.304124032	65 Southeastern Plains
0.200037826	0.047441131	3	52	5/29/2009	5	2009	11	32.525	-84.806	29.91	20.63	25.34	71.06	7.64	0.71	99480.27	4.01	15.27	sub_male	991.3571944	0	50218.67931	2146.171786	1383.766937	2292.166022	60.65885939	65 Southeastern Plains
0.341998981	0.200037826	3	52	5/30/2009	5	2009	13	32.526	-84.805	29.01	17.74	23.58	67.34	7.88	0	99619.3	3.49	13.38	sub_male	1022.949398	0	50185.4072	2072.552604	1422.704717	2264.49898	15.65683903	65 Southeastern Plains
0.291848346	0.341998981	3	52	5/31/2009	5	2009	12	32.527	-84.807	31.36	18.6	25.03	58.77	10.44	0	99841.23	2.78	14.98	sub_male	879.3530215	0	50014.71898	1921.73357	1278.115486	2093.081455	69.31558725	65 Southeastern Plains
[truncated: 8,159 more rows]
