# Supplementary material for: Quantifying drivers of wild pig movement across multiple spatial and temporal scales
Source: Mov Ecol. 2017 Jun 15;5:14. doi: 10.1186/s40462-017-0105-1 (PMC5471724; doi:10.1186/s40462-017-0105-1)
Supplement: Supplementary file 2 — Raw data and R code. (ZIP 2500 kb) [file 40462_2017_105_MOESM2_ESM.zip › dailyMxD.csv]

MxD	MXD_lag	StudyID	ID	date	month	yr	n.pts	lat	long	max	min	avg	humidity	sat	tot.precip	pressure	wind	grow	sex.age	near_dis_AG	near_dis_FOREST	near_dis_major_rds	near_dis_medium_rds	near_dis_minor_rds	near_dis_water_bodies	near_dis_streams	eco3
1.079800775	1.810314257	1	1	1/15/2013	1	2013	51	27.13	-81.219	28.99	16.24	22.15	76.49	5.75	0	101842.34	3.15	12.62	NA	798.7514201	103.9116055	74803.64936	8641.905587	2490.782679	2119.940086	343.8700914	75 Southern Coastal Plain
1.810314257	1.732388249	1	1	1/14/2013	1	2013	29	27.133	-81.215	29.82	16.04	22.59	73.26	7.12	0	101934.36	2.91	12.93	NA	534.457417	0	75289.40128	8343.649067	2007.547736	2263.81341	89.6390313	75 Southern Coastal Plain
1.732388249	0.849930566	1	1	1/13/2013	1	2013	2	27.132	-81.216	29.59	16.79	22.42	79.57	5.25	0	101825.21	3.12	13.19	NA	719.1669772	0	75120.24786	8530.76702	2191.167338	2105.732591	214.6520154	75 Southern Coastal Plain
1.156103011	1.079800775	1	1	1/16/2013	1	2013	52	27.133	-81.217	29.41	17.63	23.3	77	6.02	0	101628.54	2.34	13.52	NA	561.7941557	30.52946592	75113.08435	8375.121826	2172.50264	2294.329758	278.5632454	75 Southern Coastal Plain
0.48290414	0.808335666	1	1	2/24/2013	2	2013	2	27.128	-81.222	31.27	18.37	24.51	73.3	7.76	0	101275.1	3.27	14.82	NA	1109.048318	11.75140001	74397.3536	8954.96448	2904.976798	1992.813548	61.65645018	75 Southern Coastal Plain
0.500933486	0.553280534	1	1	1/28/2013	1	2013	29	27.127	-81.219	26.69	16.29	20.6	79.37	4.58	0	102390.01	4.73	11.49	NA	1193.117228	14.82310788	74588.87453	9035.765578	2758.922762	1760.959871	8.328046977	75 Southern Coastal Plain
1.367149868	1.156103011	1	1	1/17/2013	1	2013	52	27.128	-81.22	28.31	20.95	23.87	77.85	5.28	0	101533.66	3.32	14.63	NA	1092.813037	95.01847733	74578.90567	8939.354528	2743.14105	1886.381866	53.70527024	75 Southern Coastal Plain
0.808335666	1.007331054	1	1	2/23/2013	2	2013	26	27.128	-81.222	31.56	19.47	25.38	73.53	7.5	0.01	101469.88	4.83	15.51	NA	1031.231221	60.19845791	74477.6975	8877.076979	2820.524451	2031.741702	27.05004294	75 Southern Coastal Plain
0.553280534	0.387523976	1	1	1/27/2013	1	2013	3	27.127	-81.219	26.84	10.27	18.34	65.85	6.64	0	102319.55	3.1	8.55	NA	1133.773363	53.64533513	74658.18976	8972.308447	2685.105383	1797.128736	82.98023241	75 Southern Coastal Plain
1.151887477	1.037947204	1	1	1/23/2013	1	2013	52	27.131	-81.212	22.88	6	14.22	62.57	5.69	0	102409.13	4.4	4.44	NA	755.0765181	206.3690565	75396.96551	8565.785477	1983.525826	1983.649465	3.335737998	75 Southern Coastal Plain
0.610943509	1.151887477	1	1	1/24/2013	1	2013	52	27.131	-81.217	22.87	3.06	12.48	63.09	5.42	0	102428.49	3.67	2.97	NA	767.2200066	0	75013.48283	8578.933695	2293.309035	2093.951713	319.5912892	75 Southern Coastal Plain
0.387523976	1.551289955	1	1	1/26/2013	1	2013	26	27.127	-81.219	25.83	8.39	16.33	62.67	6.75	0	102202.75	2.13	7.11	NA	1182.27192	27.08575037	74588.42973	9025.50149	2756.462468	1773.878299	13.51651591	75 Southern Coastal Plain
0.849930566	1.200012429	1	1	1/12/2013	1	2013	26	27.132	-81.217	29.51	16.2	22.15	78.97	5.34	0.03	101986.65	3.66	12.85	NA	666.2517366	0.37327734	75100.34948	8479.345232	2198.663843	2175.10578	237.9433286	75 Southern Coastal Plain
1.696647861	1.724878017	1	1	4/4/2013	4	2013	52	27.125	-81.224	30.66	18.55	23.97	73.41	7.01	7.53	101380.17	4.21	14.61	NA	1354.92689	29.59222267	74102.57817	9212.091882	3211.293307	1912.062705	372.0304991	75 Southern Coastal Plain
1.727618961	1.696647861	1	1	4/5/2013	4	2013	52	27.117	-81.227	26.21	20.4	23.4	78.46	4.87	12.15	101056.08	4.09	13.31	NA	2266.242027	203.7919673	73277.28291	10106.54498	4120.947813	1740.721338	436.9362745	75 Southern Coastal Plain
0.966398513	0.48290414	1	1	2/25/2013	2	2013	29	27.127	-81.22	31.14	18.17	24.5	70.14	8.25	0	101055.15	2.97	14.66	NA	1158.191383	42.69433242	74561.89602	9004.086502	2772.708317	1817.282974	9.284359259	75 Southern Coastal Plain
1.238893732	0.966398513	1	1	2/26/2013	2	2013	52	27.127	-81.22	31.1	20.4	25.09	73.98	7.21	0.16	100841.38	6.08	15.75	NA	1135.487287	51.36077733	74546.31699	8982.116965	2780.482907	1854.682496	11.79972847	75 Southern Coastal Plain
1.037947204	1.184944657	1	1	1/22/2013	1	2013	49	27.126	-81.22	23.3	11.08	17.74	68.1	5.62	0	101865.4	4.19	7.19	NA	1333.784572	0	74419.43507	9180.419769	2936.462459	1696.850086	168.3705188	75 Southern Coastal Plain
0.914124167	0.624330819	1	1	2/5/2013	2	2013	50	27.127	-81.219	26.23	5.73	14.82	53.32	7.48	0	101636.71	2.6	5.98	NA	1188.003589	39.26565762	74552.56622	9033.520909	2787.958197	1786.939812	11.8645909	75 Southern Coastal Plain
1.102792844	0.914124167	1	1	2/6/2013	2	2013	51	27.13	-81.216	27.83	12.34	18.9	64.84	7.05	0.02	101652.96	1.69	10.09	NA	897.3762096	64.82152266	75019.19828	8708.91841	2319.519049	1935.464877	343.9290727	75 Southern Coastal Plain
1.184944657	0.626606966	1	1	1/21/2013	1	2013	29	27.127	-81.219	26.02	16.65	20.76	79.46	4.39	1.08	101657.33	2.57	11.34	NA	1161.230195	40.21289702	74611.22237	9003.439285	2731.885294	1786.928601	38.68784548	75 Southern Coastal Plain
1.448374703	1.76882487	1	1	4/16/2013	4	2013	52	27.123	-81.225	33.34	23.17	27.9	68.35	10.1	7.4	101626.7	3.35	18.25	NA	1611.774695	0	73806.68987	9467.837948	3519.331925	1872.552394	204.0335457	75 Southern Coastal Plain
0.696437074	1.448374703	1	1	4/17/2013	4	2013	52	27.124	-81.224	32.68	20.7	26.32	68.9	9.67	0	101778.45	4.52	16.69	NA	1503.064859	0	73947.85737	9362.561431	3375.541391	1864.952993	310.7135992	75 Southern Coastal Plain
1.846150136	0.696437074	1	1	4/18/2013	4	2013	52	27.125	-81.222	33.91	20.01	25.99	70.46	9.69	0	101523.06	4.47	16.96	NA	1414.835664	0	74243.33528	9260.867408	3101.867286	1734.25779	314.8214758	75 Southern Coastal Plain
1.551289955	0.610943509	1	1	1/25/2013	1	2013	52	27.13	-81.217	24.88	7.13	14.9	66.16	5.64	0	102379.12	2.78	6	NA	925.3397185	84.97062267	74903.34183	8739.77889	2422.631848	1952.025129	351.1269228	75 Southern Coastal Plain
1.39896623	1.728258991	1	1	4/7/2013	4	2013	3	27.117	-81.228	27.7	16.5	21.91	74.75	5.75	0.03	101755.89	4.28	12.1	NA	2312.319575	271.2985744	73201.85735	10143.58772	4192.045784	1792.996153	474.7603761	75 Southern Coastal Plain
1.172541318	1.367149868	1	1	1/18/2013	1	2013	52	27.125	-81.221	19.15	4.52	12.55	77.17	2.89	0	102070.05	5.3	1.84	NA	1410.302068	8.557899997	74318.04805	9254.865091	3039.264899	1681.500125	267.631499	75 Southern Coastal Plain
0.573979695	1.172541318	1	1	1/19/2013	1	2013	22	27.125	-81.222	23.75	16.49	19.12	82.38	3.24	4.01	102092.87	4.94	10.12	NA	1387.048996	0	74260.6791	9233.06767	3080.425502	1754.345932	289.8164053	75 Southern Coastal Plain
1.728258991	1.727618961	1	1	4/6/2013	4	2013	26	27.125	-81.225	25.12	15.96	20.46	70.93	5.77	0	101492.91	5.26	10.54	NA	1347.015513	16.88367733	74013.39218	9205.929617	3289.549467	1996.647249	421.5398286	75 Southern Coastal Plain
1.379497427	1.481582165	1	1	4/11/2013	4	2013	47	27.122	-81.226	31.72	20.8	25.98	72.94	7.91	0.65	101309.95	5.37	16.26	NA	1686.064186	27.04722267	73753.06646	9541.423878	3581.07516	1838.910457	130.2706935	75 Southern Coastal Plain
1.730752859	1.379497427	1	1	4/12/2013	4	2013	52	27.123	-81.225	32.99	23.9	27.73	69.31	9.5	3.69	101053.91	5.71	18.44	NA	1569.823616	10.27627959	73826.21019	9425.326533	3493.925147	1904.119106	246.4431667	75 Southern Coastal Plain
1.745148413	1.730752859	1	1	4/13/2013	4	2013	26	27.115	-81.226	33.12	21.2	26.89	70.82	9.45	1.1	101178.3	3.99	17.16	NA	2500.278869	98.11823872	73259.51454	10355.83007	4219.947867	1522.600151	596.4554916	75 Southern Coastal Plain
1.366186922	1.745148413	1	1	4/14/2013	4	2013	3	27.127	-81.225	34.83	22.18	27.87	64.58	11.56	1.03	101216.78	3.48	18.5	NA	1200.848244	0	74120.78389	9060.288514	3171.506742	2083.928804	280.9639519	75 Southern Coastal Plain
1.76882487	1.366186922	1	1	4/15/2013	4	2013	29	27.116	-81.223	34.07	22.42	27.37	69.7	10.08	25.92	101346.01	1.96	18.24	NA	2332.888713	63.016	73531.39573	10190.89812	3959.683051	1360.385549	420.6846481	75 Southern Coastal Plain
0.781643059	1.102792844	1	1	2/7/2013	2	2013	52	27.13	-81.215	29.41	20.41	23.69	71.88	7.14	0	101648.83	3.96	14.91	NA	922.6586683	98.26104056	75057.77815	8733.50085	2296.395743	1890.321794	318.8952418	75 Southern Coastal Plain
0.482390607	0.781643059	1	1	2/8/2013	2	2013	52	27.128	-81.219	30.86	17.78	23.5	72.3	7.41	0	101295.45	4.44	14.32	NA	1118.637904	90.7326656	74609.11676	8963.084893	2723.210515	1837.924176	58.87388248	75 Southern Coastal Plain
1.255297351	0.482390607	1	1	2/9/2013	2	2013	26	27.13	-81.217	26.63	10.3	17.95	71.01	5.84	0	101757.52	3.91	8.47	NA	880.1215621	34.58652267	74948.91251	8692.241083	2373.014264	1987.51084	397.0656361	75 Southern Coastal Plain
1.471920473	1.846150136	1	1	4/19/2013	4	2013	52	27.125	-81.224	34.05	21.23	26.92	70.12	9.86	4.33	101440.62	5.46	17.64	NA	1429.556661	9.403000001	74023.87008	9288.551772	3294.735501	1886.400974	385.1559504	75 Southern Coastal Plain
1.003259973	0.500933486	1	1	1/29/2013	1	2013	52	27.125	-81.218	28.17	19.71	23.16	78.09	5.22	0.02	102150.2	4.25	13.94	NA	1398.605409	78.46457111	74588.48314	9225.912155	2821.540304	1527.802607	92.9684908	75 Southern Coastal Plain
1.561922686	1.39896623	1	1	4/8/2013	4	2013	29	27.122	-81.226	30.82	18.19	23.64	73.07	7.49	0	101745.16	3.71	14.5	NA	1734.580578	0	73697.91539	9587.391686	3638.327208	1841.368368	83.87605907	75 Southern Coastal Plain
1.531777112	1.561922686	1	1	4/9/2013	4	2013	49	27.124	-81.225	31.39	19.36	24.6	73.77	7.37	0	101827.48	4.67	15.38	NA	1514.007499	0	73934.93768	9373.446303	3388.953238	1863.682855	299.7164741	75 Southern Coastal Plain
0.626606966	0.573979695	1	1	1/20/2013	1	2013	2	27.127	-81.215	23.86	17.39	19.98	84.16	3.02	0	101825.35	3.03	10.62	NA	1192.863378	77.49069999	74900.16326	9004.371189	2511.337583	1634.166546	213.5847209	75 Southern Coastal Plain
0.834336734	0.701496146	1	1	2/2/2013	2	2013	25	27.126	-81.218	23.47	2.99	12.89	59.86	5.84	0	102303.64	2.86	3.23	NA	1250.555222	0	74602.39997	9088.118226	2763.538281	1688.328205	11.46271424	75 Southern Coastal Plain
0.566460345	0.834336734	1	1	2/3/2013	2	2013	3	27.127	-81.219	22.77	4.61	14.64	57.44	6.5	0	101920.31	3.39	3.69	NA	1187.628938	19.3695	74606.99145	9028.777912	2742.299462	1758.379525	22.74559206	75 Southern Coastal Plain
0.624330819	0.566460345	1	1	2/4/2013	2	2013	29	27.127	-81.218	23.33	5.09	13.04	58.31	6.23	0	101796.38	2.48	4.21	NA	1167.947707	51.63215764	74697.32091	8997.241984	2660.804698	1744.487306	92.90752518	75 Southern Coastal Plain
1.802432685	1.415523251	1	1	3/18/2013	3	2013	29	27.126	-81.223	30.84	16.72	22.57	67.02	8.09	1.99	101531.91	3.47	13.78	NA	1338.671443	0	74204.25009	9185.210845	3117.354851	1859.900741	297.7225332	75 Southern Coastal Plain
0.541533373	1.802432685	1	1	3/19/2013	3	2013	52	27.115	-81.226	32.76	16.75	23.9	71.14	8.81	1.03	101248.92	2.89	14.75	NA	2506.981929	104.0493	73249.86728	10362.13583	4229.380671	1528.354414	603.0760702	75 Southern Coastal Plain
1.200012429	2.378353646	1	1	1/11/2013	1	2013	52	27.136	-81.215	29.06	17.13	22.4	77.22	5.74	0.14	102200.23	4.03	13.09	NA	262.511566	0	75515.45253	8074.711262	1765.841513	2506.039074	245.3702097	75 Southern Coastal Plain
1.724878017	0.207487891	1	1	4/3/2013	4	2013	52	27.116	-81.228	33.62	16.8	24.49	63.44	11.28	0.17	101500.83	3.86	15.21	NA	2355.971962	283.6784201	73171.27932	10186.74006	4229.227038	1787.656163	517.9876597	75 Southern Coastal Plain
0.796648113	1.74084202	1	1	2/21/2013	2	2013	52	27.129	-81.223	29.57	18.1	23.53	72.14	7	0	101610.15	2.06	13.83	NA	942.8364349	55.25567734	74372.32838	8796.102687	2909.878906	2208.809058	7.380642151	75 Southern Coastal Plain
1.007331054	0.796648113	1	1	2/22/2013	2	2013	52	27.129	-81.222	30.88	16.91	23.99	75.33	6.83	0	101603.64	3.2	13.9	NA	940.742369	116.4637596	74478.00472	8785.793852	2808.810541	2144.840079	75.42710485	75 Southern Coastal Plain
0.679300065	0.759176087	1	1	3/8/2013	3	2013	52	27.126	-81.223	24.89	1.16	11.77	59.32	6.32	0	102057.58	3.21	3.02	NA	1288.938717	0	74197.17025	9140.348242	3114.843448	1921.109241	278.1267712	75 Southern Coastal Plain
1.022007857	1.003259973	1	1	1/30/2013	1	2013	52	27.128	-81.219	30.16	19.95	23.96	72.17	7.3	0	101641.61	5.47	15.05	NA	1093.042336	105.7486425	74631.30085	8936.886356	2698.272348	1856.571281	85.86260776	75 Southern Coastal Plain
0.818996218	1.022007857	1	1	1/31/2013	1	2013	52	27.126	-81.217	23.23	15.6	19.01	77.45	3.61	3.57	101548.63	4.75	9.42	NA	1333.093419	60.43849408	74685.19244	9146.522729	2721.067507	1568.800459	6.117303479	75 Southern Coastal Plain
1.481582165	1.531777112	1	1	4/10/2013	4	2013	52	27.117	-81.227	31.88	18.63	24.67	75.99	6.98	0	101715.23	4.44	15.25	NA	2223.567331	128.8330199	73352.30364	10071.35994	4050.919589	1688.816646	400.9598231	75 Southern Coastal Plain
1.927977785	0.338866106	1	1	3/12/2013	3	2013	52	27.115	-81.225	27.82	16.53	21.98	72.51	6.27	0.51	101262.2	4.77	12.18	NA	2485.49849	55.8944297	73309.46446	10343.42195	4178.987041	1474.527762	546.0928199	75 Southern Coastal Plain
0.926811959	1.238893732	1	1	2/27/2013	2	2013	52	27.129	-81.221	26.64	16.17	22.04	77.19	5.14	0.92	101140.45	3.63	11.4	NA	1012.920028	115.4330537	74568.98024	8857.943885	2735.766231	1993.650775	91.06615978	75 Southern Coastal Plain
1.534744804	0.926811959	1	1	2/28/2013	2	2013	52	27.127	-81.22	25.06	11.13	18.92	64.33	6.68	0	101331.12	3.88	8.1	NA	1157.978301	27.80730161	74506.47995	9004.31136	2819.305581	1853.922215	23.44203327	75 Southern Coastal Plain
1.57402945	1.534744804	1	1	3/1/2013	3	2013	52	27.132	-81.218	21.83	11.28	15.89	63.77	5.65	0	101282.34	3.78	6.55	NA	634.8767731	0	74998.7114	8456.179163	2287.853066	2248.637396	368.2448963	75 Southern Coastal Plain
0.826712399	1.57402945	1	1	3/2/2013	3	2013	26	27.127	-81.222	19.05	9.17	14.14	53.3	5.94	0	101473.72	4.9	4.11	NA	1228.24273	0	74317.49776	9073.930344	2996.758632	1905.87635	171.8378791	75 Southern Coastal Plain
0.475040804	0.826712399	1	1	3/4/2013	3	2013	29	27.126	-81.223	19.65	-1.45	7.98	61.58	4.49	0	101962.35	3.66	0	NA	1230.061365	0	74194.28189	9085.462659	3107.991577	1991.214609	250.7790459	75 Southern Coastal Plain
0.601432194	0.475040804	1	1	3/5/2013	3	2013	51	27.127	-81.221	25.59	4.85	13.95	47.82	7.91	0	101956.12	1.75	5.22	NA	1214.520089	0	74417.43041	9057.886842	2907.062335	1850.400466	104.3261924	75 Southern Coastal Plain
0.86519626	0.601432194	1	1	3/6/2013	3	2013	52	27.128	-81.221	23.62	9.85	15.91	66.49	5.53	0.64	101612.01	5.4	6.74	NA	1035.429953	98.56672435	74556.09032	8880.525924	2751.201811	1974.131203	71.49575806	75 Southern Coastal Plain
0.759176087	0.86519626	1	1	3/7/2013	3	2013	52	27.128	-81.222	21.41	-0.99	9.27	61.72	4.88	0	101938.39	4.74	0.23	NA	1085.05206	10.78517733	74428.21644	8931.145335	2873.479584	1999.820679	30.80565445	75 Southern Coastal Plain
1.298645179	1.255297351	1	1	2/10/2013	2	2013	3	27.13	-81.218	27.87	15.96	20.64	74.7	5.75	0.03	102049.7	5.38	11.92	NA	850.4365082	45.65582675	74880.5853	8675.121682	2427.924172	2040.811392	371.9487803	75 Southern Coastal Plain
1.767580912	0.679300065	1	1	3/9/2013	3	2013	24	27.127	-81.222	25.06	6.59	15.12	62.14	6.46	0	102038.81	2.87	5.83	NA	1140.054635	0	74387.49145	8986.111206	2919.036277	1961.47363	83.9666831	75 Southern Coastal Plain
0.238816247	1.767580912	1	1	3/10/2013	3	2013	3	27.114	-81.224	27.07	10.3	17.46	72.53	5.65	0	101885.69	4.26	8.68	NA	2543.484929	0	73377.02056	10402.58687	4155.967331	1339.187199	415.5874338	75 Southern Coastal Plain
0.701496146	0.818996218	1	1	2/1/2013	2	2013	47	27.127	-81.216	21.82	0.48	10.65	56.47	5.63	0	102252.92	4.64	1.15	NA	1256.620218	62.35971798	74803.34883	9068.749007	2605.810656	1602.599405	117.8471383	75 Southern Coastal Plain
1.866139613	1.314965991	1	1	2/14/2013	2	2013	52	27.127	-81.22	25.19	19.19	21.63	82.63	3.6	26.59	101307.95	2.72	12.19	NA	1186.869718	0	74505.5822	9033.498114	2826.924298	1818.337876	39.48896646	75 Southern Coastal Plain
0.811014169	1.927977785	1	1	3/13/2013	3	2013	52	27.128	-81.221	26.48	7.23	16.62	61.65	7.75	0	101698.94	4.85	6.86	NA	1091.950353	59.82120393	74514.67656	8936.555545	2797.997997	1932.402682	17.37183768	75 Southern Coastal Plain
0.796536462	0.811014169	1	1	3/14/2013	3	2013	52	27.128	-81.22	23.05	3.52	12.48	50.42	7.24	0	102046.59	5.09	3.28	NA	1084.612367	98.62490585	74556.5806	8931.098009	2760.529747	1911.125354	44.94655453	75 Southern Coastal Plain
1.572285282	0.796536462	1	1	3/15/2013	3	2013	51	27.127	-81.221	23.87	3.02	12.17	55.24	6.82	0	102204.97	3.31	3.44	NA	1222.969663	0	74393.18947	9067.702122	2929.930155	1856.08023	123.8209467	75 Southern Coastal Plain
0.863029455	1.572285282	1	1	3/16/2013	3	2013	26	27.124	-81.221	27.89	7.16	16.38	48.86	9.25	0	101970.62	1.8	7.53	NA	1548.013559	0	74175.66046	9393.882352	3193.662248	1627.152476	282.7218642	75 Southern Coastal Plain
1.415523251	0.863029455	1	1	3/17/2013	3	2013	3	27.114	-81.225	30.35	9.95	18.95	55.59	10.03	0	101726.69	2.6	10.15	NA	2620.363038	16.32544133	73264.72856	10479.45233	4266.232287	1406.187422	496.0576029	75 Southern Coastal Plain
1.717638747	0.541533373	1	1	3/20/2013	3	2013	52	27.113	-81.226	31.99	16.55	23.62	67.24	8.91	0.45	101195.36	2.19	14.27	NA	2728.164763	179.2000076	73092.04301	10469.11334	4429.434577	1532.555335	631.9185844	75 Southern Coastal Plain
1.831935889	1.717638747	1	1	3/21/2013	3	2013	52	27.122	-81.224	25.88	10.41	18.68	60.73	7.85	0.76	101141.22	5.01	8.15	NA	1684.664884	89.6435	73879.91403	9543.540302	3475.027509	1711.444232	130.2686585	75 Southern Coastal Plain
1.829111594	1.831935889	1	1	3/22/2013	3	2013	52	27.115	-81.226	30.57	3.89	15.5	50.7	9.44	1.05	101245.02	3.72	7.23	NA	2452.325647	155.4998588	73255.2905	10305.16974	4204.0817	1574.932614	634.1793714	75 Southern Coastal Plain
1.650713888	1.596376152	1	1	5/2/2013	5	2013	46	27.123	-81.223	25.82	19.94	22.55	79.28	4.35	13.23	101220.05	2.71	12.88	NA	1602.969891	28.0956	74046.38576	9451.768389	3314.208274	1667.241978	223.5537446	75 Southern Coastal Plain
1.53363718	1.829111594	1	1	3/23/2013	3	2013	26	27.121	-81.227	32.5	18.43	24.02	69.78	8.41	5.7	101144.98	3.22	15.47	NA	1789.24388	0	73601.69736	9633.007098	3730.664515	1889.34499	37.2488957	75 Southern Coastal Plain
0.523659928	1.298645179	1	1	2/11/2013	2	2013	29	27.128	-81.218	29.78	14.77	21.95	74.17	6.62	0.02	102007.59	4.68	12.27	NA	1050.466922	123.1098784	74774.09215	8876.44745	2564.523843	1850.365558	202.3767551	75 Southern Coastal Plain
0.338866106	0.238816247	1	1	3/11/2013	3	2013	29	27.114	-81.224	28.49	12.9	20.1	72.47	6.66	0	101607.55	4.02	10.69	NA	2629.735021	0	73294.89533	10489.22671	4249.728335	1361.307483	451.8618	75 Southern Coastal Plain
2.251279643	1.471920473	1	1	4/20/2013	4	2013	25	27.118	-81.226	29.81	22.87	26.55	70.18	8.22	1	101517.07	3.64	16.34	NA	2154.922316	105.556	73408.55049	10004.45929	3986.037168	1693.359477	333.8142447	75 Southern Coastal Plain
1.272782298	1.866139613	1	1	2/15/2013	2	2013	52	27.132	-81.218	18.22	13	15.72	85.37	1.99	4.35	101513.53	3.98	5.61	NA	663.623059	13.49507733	75023.07089	8480.602846	2268.357091	2207.942148	327.5984587	75 Southern Coastal Plain
1.789629397	1.272782298	1	1	2/16/2013	2	2013	26	27.13	-81.218	21.63	12.19	17.27	69.57	4.89	0.02	101300.7	4.41	6.91	NA	880.285278	61.23960009	74873.43158	8703.07858	2439.728581	2010.555994	352.9410653	75 Southern Coastal Plain
0.502544639	1.789629397	1	1	2/17/2013	2	2013	3	27.129	-81.219	16.54	3.23	9.93	55.39	4.28	0	102090.33	6.19	0.01	NA	1004.592458	182.6997287	74704.86797	8846.056906	2615.073273	1924.842094	177.4676127	75 Southern Coastal Plain
1.399325371	0.617272086	1	1	3/31/2013	3	2013	3	27.116	-81.228	30.01	14.05	21.03	65.43	8.23	0	101860.56	3.82	12.03	NA	2348.70687	275.3947906	73180.74778	10180.50319	4219.833365	1782.358338	511.6663391	75 Southern Coastal Plain
1.636527092	1.399325371	1	1	4/1/2013	4	2013	29	27.128	-81.216	30.53	16.78	23.28	65.64	9.02	0.16	101483.64	4.94	13.66	NA	1152.422513	0	74837.67516	8965.508003	2542.2313	1710.758569	192.170011	75 Southern Coastal Plain
0.207487891	1.636527092	1	1	4/2/2013	4	2013	52	27.116	-81.228	31.82	14.33	22.27	65.08	9.74	0	101538.86	2.53	13.07	NA	2350.104758	243.2941709	73204.84084	10186.94537	4202.755035	1747.545544	517.7019996	75 Southern Coastal Plain
1.74084202	0.983269564	1	1	2/20/2013	2	2013	52	27.129	-81.22	27.42	14.15	20.67	70.72	6.24	0	101720.04	1.68	10.79	NA	958.1806621	194.2723061	74648.56432	8804.824228	2655.967616	2008.93732	166.1294346	75 Southern Coastal Plain
1.596376152	1.849323844	1	1	5/1/2013	5	2013	42	27.126	-81.221	30.77	22.07	25.93	72.84	7.4	20.17	101356.23	3.02	16.42	NA	1236.244426	0	74381.72118	9081.186685	2942.680215	1847.892116	137.7448807	75 Southern Coastal Plain
1.314965991	1.238609017	1	1	2/13/2013	2	2013	52	27.133	-81.218	33.4	17.1	23.96	72.03	8.66	0	101267.4	5.2	15.25	NA	547.7541449	54.29510238	75092.28222	8364.483175	2191.032985	2316.120008	312.7857376	75 Southern Coastal Plain
0.866593496	2.251279643	1	1	4/23/2013	4	2013	44	27.128	-81.222	30.32	18.71	23.89	73.69	6.89	0	101585.62	5.09	14.52	NA	1067.866742	30.27377733	74450.08191	8913.849731	2851.099125	2005.59393	8.726642659	75 Southern Coastal Plain
1.281715069	0.866593496	1	1	4/24/2013	4	2013	49	27.129	-81.219	30.38	17.64	23.66	69.1	8.48	0	101813.83	3.32	14.01	NA	947.1200833	166.3749744	74769.30132	8784.084901	2546.460695	1965.056566	248.4119717	75 Southern Coastal Plain
1.596188273	1.281715069	1	1	4/25/2013	4	2013	44	27.129	-81.221	31.63	18.8	25.09	63.59	10.63	0	101923.99	3.03	15.21	NA	981.3147705	133.5666815	74568.06872	8824.423276	2730.999723	2035.812018	108.294353	75 Southern Coastal Plain
1.441708028	1.596188273	1	1	4/26/2013	4	2013	45	27.126	-81.223	31.97	17.17	23.84	66.83	9.17	0	102130.62	4.25	14.57	NA	1278.335669	0	74228.68037	9126.100863	3084.483605	1912.516805	251.959242	75 Southern Coastal Plain
0.661369464	1.441708028	1	1	4/27/2013	4	2013	26	27.131	-81.215	30.77	17.19	23.57	70.29	8.2	0	102060.39	4.66	13.98	NA	826.3883944	39.21845277	75166.14728	8639.22677	2182.188758	1961.222652	205.1274559	75 Southern Coastal Plain
1.849323844	0.661369464	1	1	4/30/2013	4	2013	50	27.123	-81.224	30.85	20.73	25.35	69.7	8.37	16	101367.1	3.02	15.79	NA	1575.347768	58.94655009	73941.24172	9434.283867	3396.839569	1784.306116	239.477924	75 Southern Coastal Plain
0.983269564	1.818038131	1	1	2/19/2013	2	2013	52	27.128	-81.222	26.14	14.56	19.21	74.88	5.2	0	102003.48	2.79	10.35	NA	1027.471288	34.75759954	74446.44599	8873.391064	2848.372604	2058.404436	10.50547675	75 Southern Coastal Plain
0.201974848	1.479751945	1	1	3/28/2013	3	2013	52	27.118	-81.227	23.35	1.29	10.92	53.05	6.59	0	102238.6	3.65	2.32	NA	2170.139532	121.8095219	73385.51491	10017.89799	4008.366345	1705.646303	347.4732998	75 Southern Coastal Plain
1.238609017	0.523659928	1	1	2/12/2013	2	2013	52	27.127	-81.218	31.8	16.45	23.42	73.34	7.49	0.04	101668.12	3.67	14.13	NA	1217.862749	12.86287733	74647.35934	9051.343948	2716.796717	1706.693426	34.6458294	75 Southern Coastal Plain
1.417413046	1.498541452	1	1	3/26/2013	3	2013	52	27.116	-81.226	18.7	6.53	12.82	49.22	6.32	0	101719.57	6.03	2.62	NA	2352.332597	136.0541674	73295.14702	10202.95581	4138.011143	1625.039114	532.2595106	75 Southern Coastal Plain
1.479751945	1.417413046	1	1	3/27/2013	3	2013	52	27.126	-81.224	18.38	0.69	8.84	54.76	5.02	0	102202.99	4.68	0	NA	1248.813877	0	74141.39949	9107.281639	3159.004514	2008.653681	293.5943322	75 Southern Coastal Plain
1.724764425	1.505770675	1	1	5/7/2013	5	2013	52	27.118	-81.226	28.97	13.88	21.45	64.94	8.28	0	101464.17	3.48	11.43	NA	2126.042907	69.23501245	73457.92714	9979.118731	3939.261367	1664.103652	307.9715281	75 Southern Coastal Plain
1.656714089	0.201974848	1	1	3/29/2013	3	2013	52	27.118	-81.227	25.42	5.68	14.57	50.8	8.03	0	102263.29	2.95	5.55	NA	2143.076694	105.4508331	73361.56107	9984.393108	4017.87079	1768.013451	314.6064411	75 Southern Coastal Plain
0.617272086	1.656714089	1	1	3/30/2013	3	2013	25	27.122	-81.223	27.86	10	17.74	63.03	7.42	0	102168.45	3.24	8.93	NA	1753.190083	39.57996042	73882.78654	9609.967788	3491.054197	1629.651147	64.41098282	75 Southern Coastal Plain
1.818038131	0.502544639	1	1	2/18/2013	2	2013	29	27.129	-81.22	19.91	-0.69	8.65	62.55	3.72	0	102483.52	3.62	0	NA	975.9607202	175.2452942	74631.00717	8822.586834	2674.655895	1997.831867	146.3653736	75 Southern Coastal Plain
1.723407466	1.53363718	1	1	3/24/2013	3	2013	3	27.115	-81.225	33.95	19.58	25.6	65.93	10.6	8.11	100664.64	6.67	16.76	NA	2523.467346	53.2753	73278.24174	10380.97765	4216.237443	1477.134795	553.285418	75 Southern Coastal Plain
1.648478024	1.724764425	1	1	5/8/2013	5	2013	52	27.127	-81.22	30.61	14.59	22.34	62.58	9.65	0	101699.48	2.93	12.6	NA	1233.54785	0	74438.0865	9078.878223	2894.427866	1809.339183	103.3342665	75 Southern Coastal Plain
0.247605166	1.648478024	1	1	5/9/2013	5	2013	23	27.118	-81.226	32.7	15.16	23.49	59.6	11.48	0	101816.09	2.18	13.93	NA	2175.221645	87.20452687	73408.13827	10026.22489	3993.008993	1671.080994	355.398644	75 Southern Coastal Plain
1.498541452	1.723407466	1	1	3/25/2013	3	2013	29	27.126	-81.221	26.03	17.39	22.15	66.78	7.26	0.06	100837.35	4.85	11.71	NA	1275.088625	0	74354.61123	9120.265525	2974.509216	1819.909906	174.4834205	75 Southern Coastal Plain
1.534108137	1.741705504	1	1	5/4/2013	5	2013	26	27.126	-81.219	30.51	21.52	25.5	70.11	8.07	0.87	100571.24	2.98	16.01	NA	1287.827892	2.314899999	74521.44109	9131.678344	2840.753717	1686.053134	82.43451606	75 Southern Coastal Plain
1.354735914	1.534108137	1	1	5/5/2013	5	2013	3	27.118	-81.227	28.15	19.35	23.96	65.81	8.58	0	100846.12	4.1	13.75	NA	2210.645791	171.6494218	73314.48311	10051.25929	4074.902273	1753.132394	381.5836061	75 Southern Coastal Plain
1.505770675	1.354735914	1	1	5/6/2013	5	2013	29	27.126	-81.22	28.52	13.26	20.9	59.95	8.92	0	101318.2	3.53	10.89	NA	1282.47623	11.5339113	74485.76582	9128.538637	2868.304355	1714.113908	101.7392714	75 Southern Coastal Plain
1.741705504	1.650713888	1	1	5/3/2013	5	2013	52	27.118	-81.227	28.33	19.78	23.4	75.05	5.98	2.65	100798.71	2.07	14.06	NA	2156.146566	122.0827428	73363.22811	9999.179594	4020.711654	1750.666565	329.2411918	75 Southern Coastal Plain
0.524940676	0.372600032	1	2	1/21/2013	1	2013	29	27.121	-81.231	26.03	16.63	20.75	79.45	4.39	1.15	101641.12	2.58	11.33	NA	1927.473623	209.1042428	73221.23376	9702.022631	4080.342031	1711.62351	36.98990271	75 Southern Coastal Plain
0.631755868	1.073051152	1	2	1/19/2013	1	2013	20	27.124	-81.231	23.75	16.48	19.11	82.35	3.25	3.91	102078.73	4.95	10.11	NA	1590.674123	55.32986339	73433.34877	9362.615579	3848.303258	1824.460741	80.78135235	75 Southern Coastal Plain
0.884453813	0.524940676	1	2	1/22/2013	1	2013	52	27.122	-81.231	23.31	11.06	17.73	68.09	5.62	0	101849.48	4.19	7.18	NA	1831.718023	205.4922175	73275.46768	9604.059223	4018.195535	1730.470625	60.89483838	75 Southern Coastal Plain
0.583552465	0.884453813	1	2	1/23/2013	1	2013	47	27.124	-81.23	22.91	5.97	14.21	62.39	5.72	0	102382.7	4.41	4.44	NA	1523.666323	0	73553.91014	9314.347669	3729.295157	1948.401702	31.59305572	75 Southern Coastal Plain
0.056809639	0.016781635	1	2	3/4/2013	3	2013	29	27.12	-81.228	19.66	-1.44	7.99	61.55	4.49	0	101957.02	3.66	0	NA	1970.588523	33.05120358	73399.0868	9795.615629	3939.52272	1928.062324	126.9125771	75 Southern Coastal Plain
0.372600032	0.631755868	1	2	1/20/2013	1	2013	3	27.123	-81.231	23.86	17.37	19.97	84.12	3.03	0	101802.67	3.03	10.62	NA	1729.365923	175.2644724	73333.94062	9499.446074	3953.005286	1756.966927	98.46147361	75 Southern Coastal Plain
0.382232315	0.49832769	1	2	3/2/2013	3	2013	26	27.12	-81.229	19.07	9.18	14.16	53.24	5.96	0	101464.59	4.9	4.13	NA	1943.903823	128.0498943	73336.88418	9749.430228	3984.314329	1877.414734	82.03827821	75 Southern Coastal Plain
0.795645702	0.583552465	1	2	1/24/2013	1	2013	52	27.12	-81.229	22.92	3.03	12.48	62.91	5.45	0	102411.89	3.68	2.97	NA	1999.429791	122.7954051	73294.3489	9803.49101	4031.792405	1856.068002	136.2518073	75 Southern Coastal Plain
0.670591466	1.219650104	1	2	1/31/2013	1	2013	51	27.121	-81.233	23.22	15.6	19.01	77.46	3.61	3.6	101525.12	4.77	9.41	NA	1905.688056	198.2752044	73070.55311	9628.379369	4213.790557	1496.559103	61.2292076	75 Southern Coastal Plain
0.707337169	0.670591466	1	2	2/1/2013	2	2013	52	27.121	-81.236	21.82	0.45	10.65	56.25	5.65	0	102223.28	4.67	1.14	NA	2044.357864	84.02935141	72843.44141	9429.790484	4437.02136	1255.10339	284.7083696	75 Southern Coastal Plain
0.866814526	0.707337169	1	2	2/2/2013	2	2013	25	27.119	-81.233	23.48	2.96	12.88	59.76	5.86	0	102282.45	2.87	3.22	NA	2178.379701	0	72892.1826	9665.248528	4408.751964	1423.341915	253.146415	75 Southern Coastal Plain
0.016781635	0.382232315	1	2	3/3/2013	3	2013	2	27.121	-81.231	15.6	2.87	9.12	65.94	3.59	0	101574.23	4.57	0	NA	1879.461023	169.5265949	73278.07304	9660.176593	4022.723003	1759.641919	5.443045005	75 Southern Coastal Plain
0.688922887	0.43956446	1	2	2/4/2013	2	2013	29	27.122	-81.232	23.33	5.08	13.03	58.22	6.24	0	101776.39	2.5	4.2	NA	1768.017733	233.3829466	73263.60381	9526.369694	4021.988309	1684.388648	137.5084585	75 Southern Coastal Plain
0.790539052	0.688922887	1	2	2/5/2013	2	2013	52	27.123	-81.233	26.22	5.7	14.8	53.3	7.47	0	101616.57	2.63	5.96	NA	1662.134842	123.0864227	73258.85949	9392.244177	4019.869376	1632.580568	270.0531903	75 Southern Coastal Plain
1.228063806	0.795645702	1	2	1/25/2013	1	2013	51	27.121	-81.232	24.88	7.1	14.88	66.06	5.65	0	102357.7	2.79	5.99	NA	1883.235682	218.3853773	73159.70641	9633.631227	4129.556724	1605.087995	29.51453243	75 Southern Coastal Plain
0.43956446	0.866814526	1	2	2/3/2013	2	2013	2	27.12	-81.234	22.78	4.59	14.65	57.32	6.52	0	101897.78	3.4	3.68	NA	2040.009856	139.1656512	72928.06039	9570.7801	4358.071583	1376.084544	165.2443915	75 Southern Coastal Plain
1.219650104	0.420571191	1	2	1/30/2013	1	2013	52	27.122	-81.233	30.16	19.93	23.96	72.12	7.31	0	101622.43	5.49	15.04	NA	1869.917362	188.7618	73090.69372	9590.358517	4191.994188	1505.16977	89.86189693	75 Southern Coastal Plain
1.058355424	1.293735176	1	2	2/13/2013	2	2013	52	27.12	-81.234	33.4	17.08	23.94	72.03	8.65	0	101247.55	5.21	15.24	NA	2119.465125	73.1026147	72875.67069	9574.5915	4414.695377	1354.349382	219.6661457	75 Southern Coastal Plain
1.073051152	0.986492559	1	2	1/18/2013	1	2013	52	27.122	-81.232	19.15	4.51	12.54	77.14	2.89	0	102053.12	5.31	1.83	NA	1764.252397	232.7805316	73245.27589	9516.176393	4038.73962	1659.039209	147.2508608	75 Southern Coastal Plain
0.420571191	0.573624042	1	2	1/29/2013	1	2013	52	27.121	-81.234	28.17	19.7	23.15	78.03	5.23	0.02	102126.07	4.26	13.93	NA	1996.659085	151.6095833	72958.77986	9572.17737	4325.557657	1392.795438	143.6303978	75 Southern Coastal Plain
0.932342625	0.78193111	1	2	4/10/2013	4	2013	52	27.122	-81.231	31.87	18.61	24.66	76	6.97	0	101707.18	4.44	15.24	NA	1750.347023	184.9410976	73325.56009	9521.778608	3962.90309	1755.672748	91.63198209	75 Southern Coastal Plain
1.232737974	0.932342625	1	2	4/11/2013	4	2013	45	27.122	-81.23	31.71	20.79	25.97	72.95	7.91	0.66	101304.27	5.38	16.25	NA	1809.850419	59.78157891	73391.20772	9607.039654	3912.222788	1870.630893	55.3415837	75 Southern Coastal Plain
0.441296892	1.232737974	1	2	4/12/2013	4	2013	51	27.126	-81.228	32.99	23.89	27.72	69.31	9.5	3.64	101049.97	5.71	18.44	NA	1340.382358	0	73810.6774	9164.025673	3473.069607	2198.048202	234.8947319	75 Southern Coastal Plain
0.78193111	0.380252721	1	2	4/9/2013	4	2013	52	27.124	-81.231	31.39	19.35	24.59	73.75	7.38	0	101817.55	4.67	15.37	NA	1568.336672	63.59024674	73437.727	9337.708094	3842.813356	1821.683791	94.61883233	75 Southern Coastal Plain
1.257269678	0.937645874	1	2	4/18/2013	4	2013	52	27.126	-81.227	33.91	20	25.98	70.45	9.7	0	101514.21	4.48	16.96	NA	1264.456623	4.456622662	73895.79519	9097.001807	3386.938982	2235.174591	290.226833	75 Southern Coastal Plain
1.200076483	1.257269678	1	2	4/19/2013	4	2013	50	27.123	-81.232	34.04	21.21	26.91	70.12	9.86	4.26	101429.13	5.46	17.63	NA	1739.166306	205.6043227	73242.0822	9484.112005	4039.820019	1643.418831	178.901538	75 Southern Coastal Plain
0.800859443	1.200076483	1	2	4/20/2013	4	2013	25	27.125	-81.229	29.81	22.86	26.54	70.17	8.22	0.94	101510.63	3.65	16.33	NA	1381.158323	0	73675.00529	9178.397006	3604.89145	2047.653335	77.11736627	75 Southern Coastal Plain
0.519276855	0.056809639	1	2	3/5/2013	3	2013	52	27.12	-81.23	25.59	4.87	13.95	47.78	7.92	0	101944.13	1.74	5.23	NA	1949.121023	169.1171296	73276.60428	9740.734293	4036.190059	1799.158657	74.30067972	75 Southern Coastal Plain
1.348974125	0.629993008	1	2	4/24/2013	4	2013	52	27.128	-81.226	30.38	17.64	23.66	69.07	8.49	0	101802.92	3.33	14.01	NA	1077.627538	0	74095.66128	8927.800729	3184.454072	2268.29042	232.6416994	75 Southern Coastal Plain
1.29922391	1.348974125	1	2	4/25/2013	4	2013	52	27.127	-81.226	31.63	18.79	25.09	63.56	10.64	0	101916.31	3.03	15.21	NA	1172.217637	0	74022.54498	9020.188045	3260.268689	2216.443595	320.2969179	75 Southern Coastal Plain
1.296346798	1.29922391	1	2	4/26/2013	4	2013	52	27.13	-81.226	31.97	17.16	23.83	66.83	9.17	0	102124.7	4.25	14.56	NA	888.4752217	39.97973016	74206.56917	8736.067484	3071.899513	2413.188317	97.09619607	75 Southern Coastal Plain
0.629993008	0.800859443	1	2	4/23/2013	4	2013	52	27.128	-81.226	30.32	18.71	23.89	73.68	6.89	0.01	101579.23	5.09	14.51	NA	1011.335842	5.532000001	74150.62005	8863.603707	3128.342278	2301.543141	168.7657331	75 Southern Coastal Plain
0.301666859	0.441296892	1	2	4/13/2013	4	2013	24	27.126	-81.227	33.12	21.17	26.88	70.82	9.45	1.05	101172.61	4	17.15	NA	1316.536738	3.501677332	73843.02306	9144.542322	3440.758097	2226.157254	260.4239474	75 Southern Coastal Plain
0.174527247	0.519276855	1	2	3/6/2013	3	2013	52	27.121	-81.23	23.63	9.87	15.93	66.47	5.53	0.67	101600.39	5.41	6.75	NA	1894.288123	112.7252474	73328.52602	9689.765412	3981.398933	1835.450657	23.01522929	75 Southern Coastal Plain
0.812671481	1.228063806	1	2	1/26/2013	1	2013	26	27.123	-81.23	25.83	8.36	16.32	62.61	6.76	0	102186.29	2.14	7.1	NA	1657.619523	97.61952266	73426.07129	9438.674096	3860.566427	1842.611096	31.04814851	75 Southern Coastal Plain
1.244027846	1.296346798	1	2	4/27/2013	4	2013	26	27.133	-81.226	30.77	17.17	23.56	70.26	8.21	0	102041.84	4.68	13.97	NA	546.9204193	143.0923773	74404.69936	8387.264131	2893.467349	2597.835829	6.007444414	75 Southern Coastal Plain
0.573624042	0.202936526	1	2	1/28/2013	1	2013	29	27.121	-81.235	26.71	16.28	20.6	79.31	4.6	0	102366.7	4.73	11.49	NA	2031.232363	125.024803	72897.96727	9509.791559	4384.945148	1326.694725	209.7669779	75 Southern Coastal Plain
1.011041193	0.478009402	1	2	2/10/2013	2	2013	3	27.119	-81.23	27.89	16.05	20.68	74.6	5.77	0.03	102033.95	5.4	11.97	NA	2131.493031	194.5596321	73165.20937	9925.204874	4168.306858	1772.127131	258.7985693	75 Southern Coastal Plain
0.983415462	1.011041193	1	2	2/11/2013	2	2013	29	27.12	-81.234	29.79	14.74	21.94	74.12	6.64	0.02	101984.93	4.7	12.27	NA	2063.073135	123.1888593	72914.11975	9573.977469	4373.273433	1371.176722	177.6068126	75 Southern Coastal Plain
1.293735176	0.983415462	1	2	2/12/2013	2	2013	51	27.119	-81.234	31.8	16.43	23.4	73.32	7.49	0.04	101647.19	3.69	14.11	NA	2169.585255	0	72880.68131	9637.885051	4417.370914	1399.579144	246.729103	75 Southern Coastal Plain
0.344803276	0.649024973	1	2	3/25/2013	3	2013	29	27.125	-81.23	26.04	17.38	22.15	66.75	7.27	0.06	100825.13	4.86	11.71	NA	1478.467623	0	73580.11693	9268.228515	3701.281981	1964.388538	28.46750636	75 Southern Coastal Plain
1.276479244	1.058355424	1	2	2/14/2013	2	2013	52	27.12	-81.233	25.2	19.21	21.63	82.64	3.6	27.15	101289.71	2.72	12.2	NA	2026.998276	78.73256382	73007.84705	9684.334336	4284.405504	1481.679171	102.0288035	75 Southern Coastal Plain
0.773370718	1.276479244	1	2	2/15/2013	2	2013	49	27.118	-81.233	18.23	13.01	15.73	85.35	2	4.5	101493.16	4	5.62	NA	2262.583718	32.3591539	72858.11708	9701.038531	4452.920215	1441.712619	339.1008232	75 Southern Coastal Plain
0.239221443	0.773370718	1	2	2/16/2013	2	2013	22	27.121	-81.232	21.63	12.22	17.28	69.56	4.9	0.01	101282.42	4.42	6.93	NA	1860.857997	240.6980996	73204.18826	9620.025784	4086.441004	1652.281128	43.79017096	75 Southern Coastal Plain
0.00824214	0.239221443	1	2	2/17/2013	2	2013	3	27.121	-81.232	16.54	3.24	9.93	55.36	4.28	0	102072.76	6.2	0.01	NA	1856.775947	245.6184066	73213.02695	9617.621672	4077.915166	1661.789909	46.33074621	75 Southern Coastal Plain
0.569403941	1.244027846	1	2	4/28/2013	4	2013	3	27.126	-81.227	29.97	17.72	23.9	69.38	8.2	0	101739.93	4.74	13.85	NA	1255.524923	0	73895.73033	9086.597781	3386.336706	2247.926412	282.3177936	75 Southern Coastal Plain
0.071691382	0.301666859	1	2	4/14/2013	4	2013	3	27.124	-81.228	34.83	22.18	27.87	64.57	11.56	1.06	101212.17	3.49	18.5	NA	1490.260804	0	73684.39468	9307.582488	3604.989931	2097.683112	188.2960464	75 Southern Coastal Plain
0.550592033	0.071691382	1	2	4/15/2013	4	2013	26	27.126	-81.226	34.08	22.4	27.37	69.69	10.08	25.4	101338.82	1.95	18.24	NA	1278.729178	0	73929.65518	9121.816436	3356.620582	2174.071604	350.9369745	75 Southern Coastal Plain
0.202936526	0.812671481	1	2	1/27/2013	1	2013	3	27.122	-81.232	26.84	10.25	18.33	65.77	6.65	0	102299.55	3.1	8.55	NA	1787.064051	254.1187227	73213.08518	9533.398211	4070.753824	1627.620882	129.6253262	75 Southern Coastal Plain
0.937645874	0.887997141	1	2	4/17/2013	4	2013	52	27.123	-81.229	32.69	20.69	26.32	68.88	9.68	0	101771.93	4.52	16.69	NA	1682.559027	32.38502267	73507.08651	9487.355295	3790.082211	1956.708761	106.9185576	75 Southern Coastal Plain
0.082718051	0.412896079	1	2	2/23/2013	2	2013	25	27.12	-81.229	31.56	19.46	25.37	73.53	7.5	0.01	101461.16	4.84	15.51	NA	1959.332846	101.0923983	73347.40326	9769.914979	3978.934966	1901.722455	102.1910388	75 Southern Coastal Plain
0.255855211	0.082718051	1	2	2/24/2013	2	2013	3	27.12	-81.229	31.27	18.37	24.51	73.29	7.76	0	101266.86	3.28	14.82	NA	1923.93121	115.8993101	73344.69192	9728.130573	3973.542078	1875.300318	60.80956552	75 Southern Coastal Plain
0.983895601	0.703738297	1	2	4/6/2013	4	2013	26	27.123	-81.229	25.12	15.96	20.46	70.94	5.77	0	101486.66	5.26	10.54	NA	1695.258023	46.14984123	73466.71125	9492.407179	3827.948044	1910.92158	60.76410647	75 Southern Coastal Plain
0.611446282	0.983895601	1	2	4/7/2013	4	2013	3	27.124	-81.23	27.7	16.49	21.9	74.77	5.74	0.03	101750.52	4.27	12.09	NA	1548.136623	0	73509.22268	9331.812337	3773.341802	1902.32538	10.3878456	75 Southern Coastal Plain
0.380252721	0.611446282	1	2	4/8/2013	4	2013	29	27.126	-81.229	30.82	18.18	23.63	73.07	7.48	0	101739.34	3.7	14.5	NA	1375.529423	0	73692.45927	9176.146921	3587.788345	2066.832844	97.11925723	75 Southern Coastal Plain
0.986492559	1.105918805	1	2	1/17/2013	1	2013	51	27.125	-81.229	28.31	20.94	23.87	77.84	5.28	0	101520.09	3.32	14.63	NA	1385.014923	0	73669.31707	9181.482664	3610.564967	2042.013327	72.37125109	75 Southern Coastal Plain
0.641812087	0.576294273	1	2	2/28/2013	2	2013	52	27.12	-81.229	25.07	11.15	18.93	64.32	6.68	0	101319.88	3.88	8.11	NA	1920.061723	101.3586133	73362.35856	9727.979692	3957.939108	1896.74075	60.4013407	75 Southern Coastal Plain
0.49832769	0.641812087	1	2	3/1/2013	3	2013	52	27.121	-81.231	21.84	11.3	15.91	63.76	5.65	0	101265.38	3.77	6.57	NA	1886.056023	225.2289967	73217.89959	9653.079739	4077.227393	1683.752287	11.35316728	75 Southern Coastal Plain
0.332780004	0.211851074	1	2	3/15/2013	3	2013	48	27.12	-81.228	23.88	3	12.17	55.15	6.83	0	102194.84	3.32	3.44	NA	1908.01617	36.23983346	73423.25052	9728.889051	3904.758239	1971.456797	60.4115398	75 Southern Coastal Plain
0.948132549	0.790539052	1	2	2/6/2013	2	2013	52	27.121	-81.232	27.85	12.34	18.9	64.86	7.06	0.02	101630.47	1.7	10.09	NA	1930.574745	171.2612773	73121.55032	9679.036285	4169.822612	1579.993522	16.09340925	75 Southern Coastal Plain
0.803909442	0.948132549	1	2	2/7/2013	2	2013	52	27.121	-81.231	29.41	20.41	23.69	71.8	7.15	0	101627.26	3.97	14.91	NA	1851.396323	193.0231421	73273.07356	9626.340398	4023.001295	1737.653627	38.81490209	75 Southern Coastal Plain
0.887997141	0.550592033	1	2	4/16/2013	4	2013	50	27.124	-81.23	33.33	23.16	27.89	68.34	10.1	7.48	101619.87	3.35	18.25	NA	1516.812623	0	73554.9361	9306.629483	3727.808525	1947.132647	26.90011902	75 Southern Coastal Plain
0.478009402	0.981623354	1	2	2/9/2013	2	2013	26	27.121	-81.231	26.65	10.28	17.94	70.95	5.86	0	101738.88	3.91	8.46	NA	1856.382123	164.9988643	73290.99188	9636.529523	4007.763736	1763.922025	29.06805059	75 Southern Coastal Plain
0.211663838	0.174527247	1	2	3/7/2013	3	2013	52	27.12	-81.228	21.42	-0.98	9.28	61.65	4.89	0	101929.87	4.76	0.24	NA	1945.00343	66.12429388	73393.03992	9764.427223	3938.141973	1954.403142	96.08317429	75 Southern Coastal Plain
0.589507416	0.211663838	1	2	3/8/2013	3	2013	52	27.12	-81.23	24.9	1.15	11.77	59.26	6.33	0	102048.76	3.22	3.02	NA	1936.724074	145.5735167	73306.19904	9733.553427	4008.607783	1831.338082	66.74889464	75 Southern Coastal Plain
0.200190678	0.589507416	1	2	3/9/2013	3	2013	25	27.12	-81.228	25.08	6.59	15.13	62.05	6.48	0	102030.44	2.87	5.84	NA	1964.298734	57.81135633	73380.1142	9783.670284	3953.28591	1949.604112	115.3483289	75 Southern Coastal Plain
0.446260444	0.200190678	1	2	3/10/2013	3	2013	3	27.12	-81.229	27.06	10.27	17.44	72.53	5.64	0	101875.59	4.26	8.66	NA	1957.876831	151.1130889	73310.72917	9759.114118	4009.128525	1850.854222	92.02085209	75 Southern Coastal Plain
0.273968425	0.446260444	1	2	3/11/2013	3	2013	29	27.12	-81.229	28.47	12.87	20.08	72.48	6.65	0	101598.7	4.04	10.67	NA	1951.585923	112.9976625	73346.52403	9760.707817	3977.940763	1895.460952	93.07673755	75 Southern Coastal Plain
0.581758944	0.273968425	1	2	3/12/2013	3	2013	52	27.12	-81.229	27.77	16.52	21.96	72.56	6.25	0.5	101254.8	4.77	12.15	NA	1936.645423	112.4319449	73353.37365	9745.036846	3968.988631	1895.110406	77.44171332	75 Southern Coastal Plain
0.132182509	0.581758944	1	2	3/13/2013	3	2013	45	27.12	-81.228	26.5	7.22	16.62	61.64	7.76	0	101689.42	4.86	6.86	NA	1928.060929	53.51331261	73404.5654	9747.573242	3924.7329	1959.00053	79.20688394	75 Southern Coastal Plain
0.211851074	0.132182509	1	2	3/14/2013	3	2013	52	27.121	-81.228	23.07	3.49	12.48	50.36	7.26	0	102036.17	5.1	3.28	NA	1902.887523	25.29089484	73433.6738	9725.484593	3895.016308	1967.393435	56.88412394	75 Southern Coastal Plain
0.462676262	0.699395036	1	2	3/29/2013	3	2013	52	27.121	-81.228	25.41	5.68	14.56	50.81	8.03	0	102260.6	2.95	5.54	NA	1887.19625	44.92610001	73428.85424	9706.020099	3895.411021	1965.880185	37.65927358	75 Southern Coastal Plain
0.273768864	0.332780004	1	2	3/16/2013	3	2013	24	27.12	-81.228	27.89	7.16	16.38	48.83	9.25	0	101961.32	1.8	7.53	NA	1941.964723	52.45705233	73408.50341	9764.693359	3924.828911	1951.62261	96.12077973	75 Southern Coastal Plain
0.065331589	0.273768864	1	2	3/17/2013	3	2013	3	27.12	-81.229	30.34	9.92	18.93	55.62	10.02	0	101718.03	2.62	10.13	NA	1998.524323	102.334272	73309.37714	9806.116172	4019.182028	1876.013469	138.6342693	75 Southern Coastal Plain
0.981623354	0.803909442	1	2	2/8/2013	2	2013	52	27.121	-81.23	30.86	17.76	23.49	72.32	7.41	0	101282.02	4.44	14.31	NA	1830.428023	76.60165771	73368.53097	9625.387235	3935.462147	1851.990813	41.34518062	75 Southern Coastal Plain
0.661376334	0.078286019	1	2	3/19/2013	3	2013	41	27.12	-81.228	32.75	16.73	23.88	71.14	8.81	1.01	101244.77	2.9	14.74	NA	1899.390523	5.607200003	73468.3267	9729.896961	3865.962204	1924.539852	60.75119354	75 Southern Coastal Plain
1.0821539	0.661376334	1	2	3/20/2013	3	2013	43	27.121	-81.229	31.96	16.54	23.6	67.28	8.89	0.43	101188.8	2.21	14.25	NA	1868.608923	52.12095636	73407.31229	9679.234282	3909.434316	1925.606463	11.42181259	75 Southern Coastal Plain
0.731963112	1.0821539	1	2	3/21/2013	3	2013	52	27.121	-81.228	25.89	10.41	18.68	60.74	7.85	0.76	101136.05	5.01	8.15	NA	1890.328723	0.328722666	73469.94596	9719.773912	3862.438533	1933.992607	50.6923096	75 Southern Coastal Plain
0.577830833	0.731963112	1	2	3/22/2013	3	2013	52	27.121	-81.229	30.56	3.88	15.48	50.71	9.44	1.04	101239.16	3.74	7.22	NA	1893.043023	70.50267185	73392.15955	9703.899155	3927.271137	1920.108805	36.09394697	75 Southern Coastal Plain
0.688344513	0.577830833	1	2	3/23/2013	3	2013	26	27.122	-81.23	32.5	18.43	24.02	69.78	8.4	5.77	101140.28	3.23	15.46	NA	1823.225423	95.75098449	73358.02245	9614.443126	3943.466552	1834.194212	19.9251864	75 Southern Coastal Plain
0.649024973	0.688344513	1	2	3/24/2013	3	2013	2	27.124	-81.232	33.93	19.56	25.59	65.97	10.58	8.02	100651.91	6.69	16.74	NA	1554.149065	36.45584821	73408.33785	9312.545302	3870.64723	1780.704214	150.630438	75 Southern Coastal Plain
0.337299169	0.344803276	1	2	3/26/2013	3	2013	52	27.121	-81.228	18.68	6.53	12.81	49.25	6.31	0	101715.73	6.03	2.61	NA	1888.182323	25.7149	73441.47669	9710.320905	3885.21792	1975.669324	41.73796661	75 Southern Coastal Plain
0.713275843	0.337299169	1	2	3/27/2013	3	2013	47	27.121	-81.229	18.4	0.68	8.84	54.7	5.03	0	102196.97	4.68	0	NA	1856.639982	31.97418733	73427.95335	9670.340772	3889.597964	1946.063297	2.303441845	75 Southern Coastal Plain
0.699395036	0.713275843	1	2	3/28/2013	3	2013	52	27.122	-81.229	23.34	1.29	10.92	53.08	6.58	0	102234.2	3.66	2.31	NA	1738.060223	0	73500.08416	9550.326731	3805.250275	1975.298208	117.7214914	75 Southern Coastal Plain
0.545697952	0.588404832	1	2	5/7/2013	5	2013	52	27.129	-81.226	28.94	13.87	21.43	65	8.25	0	101461.37	3.49	11.41	NA	899.3199445	69.06260716	74220.53976	8751.215634	3057.619994	2383.026869	85.7260367	75 Southern Coastal Plain
1.328200584	0.545697952	1	2	5/8/2013	5	2013	52	27.13	-81.226	30.6	14.58	22.33	62.59	9.64	0	101690.8	2.94	12.59	NA	882.8569864	72.92931954	74233.62755	8735.190034	3044.608793	2392.3513	71.79208316	75 Southern Coastal Plain
0.055566284	0.00824214	1	2	2/18/2013	2	2013	29	27.121	-81.232	19.91	-0.72	8.64	62.44	3.72	0	102466.61	3.63	0	NA	1857.086293	245.1032546	73211.57041	9617.592959	4079.277033	1660.035953	46.33228727	75 Southern Coastal Plain
0.078286019	0.065331589	1	2	3/18/2013	3	2013	12	27.121	-81.232	30.85	16.7	22.56	67.05	8.07	2.09	101518.94	3.48	13.78	NA	1959.616135	141.5226773	73112.18425	9711.299685	4182.004358	1584.244602	48.17400431	75 Southern Coastal Plain
0.815945651	0.569403941	1	2	4/29/2013	4	2013	28	27.129	-81.228	30.53	18.07	24.28	69.74	8.23	8.74	101424.31	3.98	14.3	NA	985.2232227	0	73985.90159	8794.257155	3295.18835	2241.357647	175.1949826	75 Southern Coastal Plain
0.412896079	0.246079649	1	2	2/22/2013	2	2013	52	27.121	-81.231	30.88	16.89	23.98	75.35	6.82	0	101592.15	3.21	13.88	NA	1857.079023	240.6771801	73235.84839	9623.809001	4057.248134	1691.858272	40.63233823	75 Southern Coastal Plain
0.403603566	0.08898147	1	2	4/2/2013	4	2013	52	27.124	-81.231	31.81	14.32	22.26	65.1	9.73	0	101531.28	2.53	13.06	NA	1533.751805	60.5033	73464.46368	9304.063254	3815.350962	1842.38409	87.45721625	75 Southern Coastal Plain
0.801115089	0.403603566	1	2	4/3/2013	4	2013	52	27.124	-81.231	33.61	16.77	24.47	63.47	11.26	0.15	101494.59	3.86	15.19	NA	1532.743223	32.4146	73484.61512	9307.85196	3795.865624	1866.57397	59.48768121	75 Southern Coastal Plain
0.749447293	0.801115089	1	2	4/4/2013	4	2013	52	27.124	-81.229	30.67	18.54	23.96	73.4	7.01	7.52	101372.59	4.22	14.61	NA	1556.216505	0	73580.91434	9358.788531	3707.17664	1994.911802	99.42329544	75 Southern Coastal Plain
0.295817009	0.255855211	1	2	2/25/2013	2	2013	29	27.122	-81.231	31.14	18.15	24.48	70.16	8.24	0	101039.7	3	14.64	NA	1793.414023	222.1503414	73284.60121	9561.780995	4005.234007	1723.260578	102.8754153	75 Southern Coastal Plain
0.710648358	0.295817009	1	2	2/26/2013	2	2013	52	27.122	-81.232	31.09	20.4	25.08	74	7.2	0.19	100825.73	6.1	15.74	NA	1848.54106	253.7129885	73218.53911	9609.391702	4071.923694	1664.773886	54.57160758	75 Southern Coastal Plain
0.576294273	0.710648358	1	2	2/27/2013	2	2013	52	27.121	-81.231	26.62	16.17	22.04	77.2	5.14	0.94	101127.41	3.63	11.4	NA	1840.006123	190.630356	73281.04601	9615.060239	4014.284269	1742.07584	50.11779473	75 Southern Coastal Plain
0.588404832	0.640016537	1	2	5/6/2013	5	2013	29	27.13	-81.225	28.51	13.26	20.89	59.99	8.91	0	101308.05	3.54	10.88	NA	816.1127846	88.49367459	74295.02766	8671.380241	2983.732104	2423.029608	7.665595916	75 Southern Coastal Plain
0.407338619	0.324967367	1	2	2/20/2013	2	2013	52	27.121	-81.232	27.42	14.15	20.68	70.71	6.25	0	101704.31	1.68	10.79	NA	1853.918317	248.6940159	73216.44902	9615.172914	4074.461726	1664.803885	48.81560192	75 Southern Coastal Plain
0.607702661	0.815945651	1	2	4/30/2013	4	2013	52	27.132	-81.226	30.83	20.73	25.35	69.68	8.37	16.12	101360.81	3.01	15.78	NA	677.4089227	18.64625936	74321.96489	8518.838583	2965.513077	2539.218301	6.881226811	75 Southern Coastal Plain
0.608262383	0.607702661	1	2	5/1/2013	5	2013	52	27.13	-81.226	30.76	22.06	25.92	72.87	7.39	20.45	101347.94	3.02	16.41	NA	824.6624227	21.89469091	74237.57884	8669.476727	3042.448564	2470.811423	63.64281741	75 Southern Coastal Plain
0.617549945	0.608262383	1	2	5/2/2013	5	2013	52	27.129	-81.226	25.83	19.96	22.55	79.26	4.35	13.11	101213.02	2.72	12.89	NA	899.6250227	12.26453364	74180.52572	8742.663491	3098.131825	2426.402435	122.0743588	75 Southern Coastal Plain
0.643655113	0.617549945	1	2	5/3/2013	5	2013	52	27.129	-81.226	28.28	19.79	23.39	75.06	5.97	2.87	100797.18	2.08	14.04	NA	905.4191227	24.5921	74184.83835	8750.472899	3093.60032	2413.151673	118.9023153	75 Southern Coastal Plain
0.754232428	0.643655113	1	2	5/4/2013	5	2013	26	27.13	-81.226	30.5	21.51	25.49	70.12	8.06	0.92	100559.37	3	16	NA	894.4552227	16.08725762	74186.22969	8738.053185	3092.458195	2427.414394	116.2609882	75 Southern Coastal Plain
0.640016537	0.754232428	1	2	5/5/2013	5	2013	3	27.128	-81.226	28.11	19.36	23.95	65.87	8.56	0	100844.66	4.12	13.74	NA	1013.476499	6.8671	74136.33519	8863.489391	3142.388812	2313.669496	179.4294229	75 Southern Coastal Plain
0.780051458	0.484489965	1	2	1/15/2013	1	2013	52	27.122	-81.231	29.01	16.24	22.15	76.44	5.77	0	101826.56	3.15	12.62	NA	1753.291023	165.8108156	73341.21168	9529.045535	3948.878651	1777.060688	66.61788849	75 Southern Coastal Plain
1.105918805	0.780051458	1	2	1/16/2013	1	2013	52	27.123	-81.232	29.42	17.62	23.3	76.96	6.03	0	101608.9	2.35	13.52	NA	1676.066262	145.4336225	73312.52225	9430.336968	3968.807158	1706.705925	178.4433384	75 Southern Coastal Plain
0.324967367	0.055566284	1	2	2/19/2013	2	2013	52	27.121	-81.232	26.13	14.55	19.21	74.87	5.2	0	101990.38	2.79	10.34	NA	1861.796102	241.3666685	73213.09824	9623.557441	4078.455164	1664.502634	40.46172815	75 Southern Coastal Plain
0.246079649	0.407338619	1	2	2/21/2013	2	2013	52	27.121	-81.232	29.56	18.09	23.53	72.15	6.99	0	101599.39	2.06	13.83	NA	1882.835861	218.8066112	73188.11558	9641.621507	4103.690327	1642.689667	22.13618347	75 Southern Coastal Plain
0.08898147	0.352667407	1	2	4/1/2013	4	2013	28	27.125	-81.23	30.54	16.74	23.26	65.62	9.02	0.19	101463.84	4.96	13.64	NA	1471.305223	0	73557.84406	9254.414078	3722.250864	1934.966318	9.893739978	75 Southern Coastal Plain
0.906742001	0.852185247	1	2	1/11/2013	1	2013	52	27.122	-81.23	29.08	17.14	22.41	77.13	5.76	0.12	102179.71	4.05	13.11	NA	1769.227123	104.8664	73388.5779	9559.19439	3908.200743	1845.945377	15.3135858	75 Southern Coastal Plain
0.876930078	0.906742001	1	2	1/12/2013	1	2013	26	27.125	-81.229	29.52	16.19	22.16	78.91	5.36	0.05	101969.03	3.67	12.85	NA	1399.349723	16.42489999	73676.9843	9200.045495	3603.945148	2055.659985	96.01463761	75 Southern Coastal Plain
0.781944725	0.876930078	1	2	1/13/2013	1	2013	3	27.122	-81.231	29.6	16.76	22.41	79.51	5.27	0	101803.71	3.12	13.18	NA	1767.380483	216.0706126	73295.22307	9534.126298	3992.650011	1724.685938	119.7408359	75 Southern Coastal Plain
0.703738297	0.749447293	1	2	4/5/2013	4	2013	52	27.125	-81.229	26.2	20.39	23.4	78.46	4.87	12.03	101050.14	4.09	13.29	NA	1404.332423	0	73652.00301	9199.691148	3628.198353	2027.170421	64.70701989	75 Southern Coastal Plain
0.484489965	0.781944725	1	2	1/14/2013	1	2013	29	27.125	-81.228	29.82	16.01	22.58	73.18	7.14	0	101916.66	2.92	12.92	NA	1371.137334	0	73769.91641	9190.100029	3513.898176	2158.950102	203.8679741	75 Southern Coastal Plain
0.867066865	1.328200584	1	2	5/9/2013	5	2013	22	27.132	-81.226	32.68	15.16	23.47	59.7	11.44	0	101812.54	2.19	13.92	NA	656.3553227	37.83686178	74339.69164	8498.698142	2948.839412	2553.648162	7.991603629	75 Southern Coastal Plain
0.616012747	0.462676262	1	2	3/30/2013	3	2013	26	27.121	-81.229	27.86	9.99	17.74	63.01	7.43	0	102159.4	3.24	8.93	NA	1872.383595	81.38590339	73361.2697	9672.186439	3949.215599	1866.185015	5.109738709	75 Southern Coastal Plain
0.352667407	0.616012747	1	2	3/31/2013	3	2013	3	27.121	-81.229	30	14.05	21.02	65.43	8.23	0	101858.05	3.82	12.02	NA	1865.796869	37.8147949	73425.1026	9680.227203	3893.911126	1947.711192	12.14558966	75 Southern Coastal Plain
0.006044917	0.823983441	1	3	1/27/2013	1	2013	3	27.176	-81.227	26.71	10.22	18.25	66.04	6.56	0	102290.98	3.02	8.46	NA	522.3013205	100.9827454	77356.77277	3563.792233	2159.46561	2549.976586	100.4693753	75 Southern Coastal Plain
0.823983441	0.174240802	1	3	1/26/2013	1	2013	26	27.177	-81.227	25.73	8.41	16.26	63.05	6.65	0	102174.68	2.17	7.07	NA	555.4737399	56.42915205	77409.92374	3521.309441	2118.562213	2581.884262	64.74834378	75 Southern Coastal Plain
0.018553093	0.474537845	1	3	3/6/2013	3	2013	52	27.177	-81.216	23.54	9.7	15.78	66.7	5.45	0.44	101607.02	5.44	6.62	NA	1584.609792	208.2660776	78231.95997	3508.567385	1091.325708	3333.061542	133.3910755	75 Southern Coastal Plain
0.014504624	0.006044917	1	3	1/28/2013	1	2013	29	27.175	-81.224	26.58	16.19	20.48	79.56	4.52	0	102371.49	4.67	11.39	NA	821.1638142	44.95562267	77525.47982	3696.546186	1872.253608	2886.536933	232.6700836	75 Southern Coastal Plain
0.174240802	0.520375512	1	3	1/25/2013	1	2013	52	27.177	-81.227	24.79	7.14	14.88	66.43	5.58	0	102349.7	2.79	5.97	NA	567.2635641	47.47118461	77435.71049	3493.501656	2103.567447	2591.489317	53.04094427	75 Southern Coastal Plain
0.520375512	0.504930535	1	3	1/24/2013	1	2013	52	27.177	-81.227	22.69	3.05	12.4	63.47	5.32	0	102399.48	3.71	2.87	NA	544.6379253	68.3635222	77409.36309	3508.529416	2127.544274	2570.161229	75.45871884	75 Southern Coastal Plain
0.718421687	0.459929522	1	3	2/6/2013	2	2013	52	27.177	-81.221	27.68	12.23	18.85	64.81	7	0	101632.14	1.69	9.96	NA	1088.91696	0.4443	77870.6131	3467.533279	1565.416127	3133.089867	166.0570177	75 Southern Coastal Plain
0.007695742	0.018553093	1	3	3/7/2013	3	2013	52	27.177	-81.216	21.31	-1.1	9.17	62.09	4.81	0	101938.77	4.7	0.14	NA	1617.44314	246.6443459	78235.23826	3536.409217	1075.153801	3299.643765	161.1491997	75 Southern Coastal Plain
0.006346726	0.007695742	1	3	3/8/2013	3	2013	52	27.177	-81.216	24.8	1.13	11.7	59.74	6.24	0	102057.86	3.24	2.97	NA	1617.13979	246.3185776	78235.1739	3536.194594	1075.325055	3299.949883	160.8846384	75 Southern Coastal Plain
0.504930535	0.055030705	1	3	1/23/2013	1	2013	52	27.179	-81.223	22.68	5.86	14.1	62.78	5.61	0	102381.36	4.34	4.27	NA	843.7597	57.76223818	77831.64062	3277.374357	1737.866455	2922.056234	23.14240078	75 Southern Coastal Plain
0.609642715	0.014504624	1	3	1/29/2013	1	2013	52	27.174	-81.229	28.14	19.61	23.1	78.26	5.18	0.03	102118.67	4.25	13.88	NA	353.1188552	46.42897733	77100.70384	3796.88528	2349.04251	2434.856383	194.5525253	75 Southern Coastal Plain
0.463932456	0.718421687	1	3	2/7/2013	2	2013	52	27.177	-81.22	29.34	20.34	23.63	72.14	7.05	0	101630.26	4.01	14.84	NA	1200.115655	88.3234404	77960.37764	3466.791063	1451.978317	3248.898531	165.0749497	75 Southern Coastal Plain
0.525173477	0.463932456	1	3	2/8/2013	2	2013	51	27.178	-81.221	30.74	17.75	23.46	72.29	7.38	0	101277.6	4.53	14.24	NA	1120.896323	15.74889956	77917.33581	3442.861359	1521.136614	3172.996794	141.3018511	75 Southern Coastal Plain
0.011919768	0.525173477	1	3	2/9/2013	2	2013	26	27.178	-81.221	26.52	10.22	17.88	71.15	5.78	0	101740.07	3.89	8.37	NA	1126.739524	14.4412	77947.5345	3412.090017	1502.036777	3186.340448	110.5021236	75 Southern Coastal Plain
0.747852934	0.659530856	1	3	2/1/2013	2	2013	52	27.177	-81.224	21.73	0.4	10.55	57.01	5.55	0	102231.38	4.62	1.07	NA	883.4199666	84.211362	77675.6519	3500.849555	1792.754122	2908.561849	200.4224123	75 Southern Coastal Plain
0.28708138	0.747852934	1	3	2/2/2013	2	2013	26	27.178	-81.219	23.36	2.9	12.8	60.03	5.79	0	102288.73	2.8	3.13	NA	1310.665932	56.40542267	78056.61968	3457.283172	1336.122615	3365.314382	136.9838342	75 Southern Coastal Plain
0.006816815	0.28708138	1	3	2/3/2013	2	2013	3	27.178	-81.217	22.67	4.59	14.45	58.07	6.35	0	101913.46	3.43	3.63	NA	1491.9888	69.86369354	78252.67828	3389.617935	1127.912237	3434.112857	59.62830406	75 Southern Coastal Plain
0.659530856	0.563026447	1	3	1/31/2013	1	2013	52	27.179	-81.222	23.16	15.49	18.94	77.27	3.62	3.75	101528.22	4.84	9.32	NA	1001.5869	0	77967.59161	3261.094292	1574.427412	3082.969619	40.27387035	75 Southern Coastal Plain
0.459929522	0.033619745	1	3	2/5/2013	2	2013	52	27.177	-81.221	26.14	5.74	14.79	53.51	7.43	0	101620.77	2.62	5.94	NA	1091.931856	2.014600002	77863.12304	3478.895669	1568.055659	3132.912281	177.4200531	75 Southern Coastal Plain
0.055030705	0.230339512	1	3	1/22/2013	1	2013	52	27.181	-81.222	23.14	11.07	17.79	67.84	5.62	0	101850.57	4.2	7.1	NA	963.3282761	108.2244589	78044.54045	3122.148453	1566.989812	3058.88556	179.1391082	75 Southern Coastal Plain
0.008741076	0.511218863	1	3	3/3/2013	3	2013	3	27.176	-81.217	15.46	2.75	8.98	66.22	3.53	0	101582.79	4.53	0	NA	1549.737267	263.9705091	78153.09205	3597.802554	1149.309308	3339.118969	106.4540588	75 Southern Coastal Plain
0.033619745	0.006816815	1	3	2/4/2013	2	2013	29	27.176	-81.218	23.24	5.13	13	58.77	6.14	0	101780.58	2.48	4.19	NA	1373.177491	220.4089403	77993.91178	3640.069094	1324.364637	3439.896085	64.11443707	75 Southern Coastal Plain
0.474537845	0.059628237	1	3	3/5/2013	3	2013	52	27.176	-81.22	25.54	4.62	13.81	48.1	7.84	0	101943.59	1.77	5.08	NA	1250.466157	112.2849491	77890.15673	3652.584379	1444.782348	3317.538112	187.1741703	75 Southern Coastal Plain
0.005653403	0.006346726	1	3	3/9/2013	3	2013	26	27.177	-81.216	24.95	6.47	15	62.57	6.36	0	102037.76	2.86	5.71	NA	1617.354829	246.1207511	78235.73884	3535.713889	1074.844963	3299.745445	161.2114165	75 Southern Coastal Plain
0.005353005	0.005653403	1	3	3/10/2013	3	2013	3	27.177	-81.216	26.94	10.15	17.34	72.86	5.55	0	101884.11	4.25	8.55	NA	1609.404028	222.8831351	78252.118	3507.857129	1066.986898	3308.545736	158.9347531	75 Southern Coastal Plain
0.059628237	0.008741076	1	3	3/4/2013	3	2013	29	27.176	-81.217	19.55	-1.52	7.86	61.8	4.43	0	101961.53	3.57	0	NA	1488.890305	297.5855786	78072.3641	3669.448225	1219.361726	3367.976913	62.23979199	75 Southern Coastal Plain
0.260181294	0.066038422	1	3	2/12/2013	2	2013	52	27.178	-81.221	31.74	16.43	23.39	73.46	7.45	0.04	101647.4	3.7	14.08	NA	1081.44314	0	77927.91608	3392.226906	1539.904398	3144.182711	90.72583499	75 Southern Coastal Plain
0.008141235	0.005353005	1	3	3/11/2013	3	2013	29	27.177	-81.216	28.34	12.75	19.99	72.74	6.57	0	101606.12	4.07	10.55	NA	1601.60593	204.2720082	78263.36919	3486.164351	1063.041254	3317.432205	155.2055963	75 Southern Coastal Plain
0.015616683	0.008141235	1	3	3/12/2013	3	2013	52	27.177	-81.216	27.33	16.47	21.83	72.97	6.08	0.56	101259.04	4.74	11.9	NA	1600.599112	203.1180282	78263.19003	3485.394546	1063.621222	3318.473537	154.3228787	75 Southern Coastal Plain
0.011286014	0.015616683	1	3	3/13/2013	3	2013	52	27.177	-81.216	26.36	7.25	16.56	61.7	7.68	0	101693.44	4.87	6.8	NA	1600.392414	203.3933347	78262.47496	3486.087664	1064.177269	3318.632397	153.980922	75 Southern Coastal Plain
0.005181499	0.374008516	1	3	2/17/2013	2	2013	3	27.177	-81.221	16.45	3.14	9.86	55.35	4.26	0	102073.07	6.16	0	NA	1146.874557	43.93564909	77920.30431	3463.843112	1504.532539	3194.458234	162.2396702	75 Southern Coastal Plain
0.009388348	0.014773674	1	3	3/15/2013	3	2013	52	27.177	-81.216	23.76	2.97	12.08	55.7	6.72	0	102205.92	3.3	3.37	NA	1600.648776	203.0944172	78263.30578	3485.298331	1063.523768	3318.430874	154.3917306	75 Southern Coastal Plain
0.012600237	0.009388348	1	3	3/16/2013	3	2013	26	27.177	-81.216	27.81	6.97	16.25	49.07	9.15	0	101966.38	1.78	7.39	NA	1599.790912	202.7112088	78262.35881	3485.639265	1064.529746	3319.253682	153.4514522	75 Southern Coastal Plain
0.003881763	0.012600237	1	3	3/17/2013	3	2013	3	27.177	-81.216	30.19	9.75	18.8	55.87	9.89	0	101720.8	2.69	9.97	NA	1601.175602	202.6593791	78264.78535	3483.961002	1062.328794	3317.999955	155.1810817	75 Southern Coastal Plain
0.008939321	0.003881763	1	3	3/18/2013	3	2013	29	27.177	-81.216	30.68	16.69	22.55	66.86	8.11	1.22	101530.32	3.46	13.68	NA	1599.634322	202.3588538	78262.55942	3485.232807	1064.473021	3319.434178	153.3682806	75 Southern Coastal Plain
0.011945508	0.008939321	1	3	3/19/2013	3	2013	52	27.177	-81.216	32.7	16.62	23.78	71.07	8.78	0.71	101252.02	2.89	14.66	NA	1600.28822	203.0540785	78262.74727	3485.643077	1064.04991	3318.763636	153.9585343	75 Southern Coastal Plain
0.033631297	0.011945508	1	3	3/20/2013	3	2013	52	27.177	-81.216	31.75	16.48	23.54	67.59	8.76	0.42	101192.45	2.25	14.11	NA	1600.37197	203.1583227	78262.75121	3485.720866	1064.008702	3318.676132	154.0293617	75 Southern Coastal Plain
0.010893379	0.011919768	1	3	2/10/2013	2	2013	3	27.178	-81.221	27.81	15.62	20.44	74.93	5.67	0.01	102034.34	5.34	11.71	NA	1127.355421	15.0483	77947.81258	3412.345864	1501.517026	3186.916212	110.7567844	75 Southern Coastal Plain
0.563026447	0.609642715	1	3	1/30/2013	1	2013	52	27.179	-81.224	30.12	19.95	23.94	72.25	7.27	0	101616.32	5.54	15.03	NA	828.1447	73.06590729	77818.75392	3278.260352	1753.797436	2906.197134	22.17281037	75 Southern Coastal Plain
0.254054739	0.645171425	1	3	2/25/2013	2	2013	29	27.175	-81.22	31.06	18.16	24.49	70.16	8.24	0	101040.09	2.98	14.61	NA	1212.443227	34.49254279	77800.51498	3780.229964	1502.374347	3317.032514	195.4524743	75 Southern Coastal Plain
0.121831023	0.260181294	1	3	2/13/2013	2	2013	52	27.177	-81.222	33.36	17.04	23.93	72.08	8.63	0	101246.13	5.27	15.2	NA	1073.543978	0	77856.24372	3469.814426	1582.293991	3116.359465	168.3728681	75 Southern Coastal Plain
0.201931794	0.121831023	1	3	2/14/2013	2	2013	52	27.176	-81.221	25.06	18.96	21.52	82.68	3.56	22.5	101297.16	2.81	12.01	NA	1137.399325	48.17211329	77822.36264	3592.252265	1556.363568	3177.037131	290.6920576	75 Southern Coastal Plain
0.299862851	0.201931794	1	3	2/15/2013	2	2013	50	27.178	-81.221	18.15	12.93	15.63	85.4	1.98	3.53	101497.85	3.93	5.54	NA	1111.327085	24.577	77896.43628	3458.457377	1538.123429	3158.974908	156.9272876	75 Southern Coastal Plain
0.014773674	0.011286014	1	3	3/14/2013	3	2013	52	27.177	-81.216	22.9	3.61	12.42	50.74	7.14	0	102041.76	5.1	3.25	NA	1600.645612	203.6609404	78262.54967	3486.244018	1064.012359	3318.372974	154.2099068	75 Southern Coastal Plain
0.450146064	0.440467451	1	3	1/19/2013	1	2013	26	27.177	-81.226	23.59	16.41	19.04	82.71	3.16	4.32	102079.38	5.1	10	NA	657.651559	19.76665132	77480.42432	3534.679729	2020.215628	2684.644394	36.88719583	75 Southern Coastal Plain
0.009963006	0.005181499	1	3	2/18/2013	2	2013	29	27.176	-81.221	19.87	-0.67	8.61	62.71	3.7	0	102471.79	3.59	0	NA	1110.603376	27.59977733	77794.2429	3609.333686	1582.6697	3155.569279	307.8197481	75 Southern Coastal Plain
0.474740742	0.009963006	1	3	2/19/2013	2	2013	52	27.177	-81.221	26.11	14.48	19.15	74.92	5.18	0	101994.44	2.79	10.3	NA	1083.174093	0	77854.82213	3480.292575	1577.752257	3123.314803	178.8368689	75 Southern Coastal Plain
0.781710047	0.474740742	1	3	2/20/2013	2	2013	51	27.177	-81.221	27.37	14.08	20.55	70.84	6.18	0	101707.06	1.73	10.73	NA	1184.309431	96.50160829	77891.11067	3531.775774	1502.383102	3213.943964	230.1344444	75 Southern Coastal Plain
0.715793012	0.781710047	1	3	2/21/2013	2	2013	52	27.177	-81.221	29.56	18.03	23.48	72.04	7.01	0	101603.41	2.05	13.79	NA	1134.067868	43.80963178	77885.81499	3491.808265	1531.649664	3173.203036	190.2495607	75 Southern Coastal Plain
0.510514613	0.254054739	1	3	2/26/2013	2	2013	52	27.177	-81.216	31.09	20.34	25.06	74.03	7.17	0.05	100834.7	6.14	15.72	NA	1593.064446	232.7917116	78216.08662	3536.185955	1098.587052	3323.927266	136.1284546	75 Southern Coastal Plain
0.542169851	0.715793012	1	3	2/22/2013	2	2013	52	27.176	-81.222	30.88	16.91	24.02	75.15	6.88	0	101592.33	3.21	13.89	NA	1087.492196	53.86527733	77786.63751	3576.463311	1609.146263	3117.040136	275.0260123	75 Southern Coastal Plain
0.066038422	0.010893379	1	3	2/11/2013	2	2013	29	27.178	-81.221	29.7	14.69	21.89	74.3	6.57	0.01	101989.58	4.74	12.19	NA	1074.181533	0	77906.76802	3411.02183	1554.852493	3132.530514	109.5453489	75 Southern Coastal Plain
0.006932452	0.019978531	1	3	3/22/2013	3	2013	52	27.177	-81.216	30.44	3.82	15.41	50.89	9.4	0.53	101244.98	3.8	7.13	NA	1600.66278	202.8843484	78263.60877	3484.931801	1063.322347	3318.440962	154.4750883	75 Southern Coastal Plain
0.440467451	0.086190604	1	3	1/18/2013	1	2013	52	27.177	-81.223	19.05	4.52	12.54	77.22	2.86	0	102054.75	5.31	1.78	NA	986.0890993	35.62728285	77742.39735	3521.233624	1695.783697	3012.320215	220.2665805	75 Southern Coastal Plain
0.556501135	0.510514613	1	3	2/27/2013	2	2013	52	27.177	-81.217	26.67	16.1	21.97	77.16	5.15	0.5	101133.83	3.67	11.38	NA	1558.264887	228.278663	78178.15847	3555.049049	1136.625541	3351.892589	102.8705209	75 Southern Coastal Plain
0.497298441	0.556501135	1	3	2/28/2013	2	2013	52	27.177	-81.217	24.98	10.92	18.78	64.48	6.62	0	101323.38	3.89	7.95	NA	1513.572973	213.0759706	78137.26931	3567.184995	1181.194549	3390.780726	60.08933131	75 Southern Coastal Plain
0.374008516	0.299862851	1	3	2/16/2013	2	2013	26	27.177	-81.221	21.54	11.94	17.15	69.58	4.86	0.03	101283.95	4.46	6.74	NA	1126.678187	39.295	77901.16777	3467.286046	1526.750001	3172.524165	165.7281126	75 Southern Coastal Plain
0.645171425	0.651503972	1	3	2/24/2013	2	2013	3	27.174	-81.219	31.2	18.31	24.48	73.39	7.71	0	101265.49	3.31	14.75	NA	1303.59499	108.1496845	77861.2186	3801.324138	1424.735389	3413.941586	99.7246895	75 Southern Coastal Plain
0.700190837	0.497298441	1	3	3/1/2013	3	2013	49	27.176	-81.216	21.73	11.2	15.78	63.88	5.6	0	101275.55	3.84	6.46	NA	1599.11448	315.8310593	78181.96326	3620.963164	1106.384128	3278.804768	163.3960435	75 Southern Coastal Plain
0.511218863	0.700190837	1	3	3/2/2013	3	2013	26	27.177	-81.216	18.91	9.01	14.01	53.75	5.84	0	101470.91	4.88	3.96	NA	1591.702983	247.5399679	78205.19701	3554.47733	1103.966669	3318.469884	137.4479856	75 Southern Coastal Plain
0.230339512	0.009965725	1	3	1/21/2013	1	2013	28	27.181	-81.222	25.84	16.7	20.72	79.58	4.33	1.16	101637.1	2.61	11.27	NA	933.792	76.71140311	78047.05255	3089.052314	1585.530149	3033.495795	212.1084895	75 Southern Coastal Plain
0.086190604	0.216276881	1	3	1/17/2013	1	2013	52	27.177	-81.224	28.27	20.93	23.85	77.66	5.31	0	101513.41	3.32	14.6	NA	814.9002629	22.09508836	77639.94665	3473.939181	1855.248497	2839.557163	173.8703663	75 Southern Coastal Plain
0.009902981	0.006932452	1	3	3/23/2013	3	2013	26	27.177	-81.216	32.35	18.22	23.87	69.96	8.28	1.95	101148.1	3.28	15.29	NA	1600.840995	203.343261	78263.30214	3485.492816	1063.43731	3318.228952	154.5513183	75 Southern Coastal Plain
0.006832038	0.009902981	1	3	3/24/2013	3	2013	3	27.177	-81.216	33.9	19.49	25.55	66.19	10.5	7.84	100657.1	6.71	16.69	NA	1601.354505	203.3299828	78264.19517	3484.879155	1062.625246	3317.763266	155.1912323	75 Southern Coastal Plain
0.019978531	0.033631297	1	3	3/21/2013	3	2013	52	27.177	-81.216	25.71	10.33	18.6	60.67	7.79	0.63	101143.24	5.06	8.02	NA	1600.791238	203.3667404	78263.1864	3485.588916	1063.534821	3318.271729	154.4823819	75 Southern Coastal Plain
0.007694568	0.063789831	1	3	1/13/2013	1	2013	3	27.177	-81.226	29.49	16.73	22.37	79.7	5.21	0	101797.39	3.08	13.11	NA	621.3301747	0	77472.89988	3501.339915	2050.985081	2646.334541	1.213388816	75 Southern Coastal Plain
0.651503972	0.542169851	1	3	2/23/2013	2	2013	26	27.176	-81.222	31.49	19.43	25.35	73.58	7.48	0.02	101457.44	4.86	15.46	NA	1063.619796	16.54527733	77754.66459	3612.30819	1630.33972	3106.954381	310.8954006	75 Southern Coastal Plain
0.065327372	0.007694568	1	3	1/14/2013	1	2013	29	27.177	-81.228	29.76	16.01	22.55	73.43	7.05	0	101901.49	2.92	12.88	NA	475.3036629	142.9033849	77323.74397	3559.019295	2204.592519	2502.981481	147.0149831	75 Southern Coastal Plain
0.216276881	0.017414328	1	3	1/16/2013	1	2013	52	27.177	-81.224	29.36	17.64	23.28	77.05	6	0	101606.34	2.32	13.5	NA	845.7148358	52.55502207	77628.60625	3529.87037	1834.793528	2872.3814	224.9624119	75 Southern Coastal Plain
0.525397149	0.491456246	1	3	1/11/2013	1	2013	51	27.177	-81.227	29.01	17.03	22.34	77.29	5.7	0.13	102169.67	4.03	13.02	NA	595.3480162	37.88173471	77420.74809	3552.454337	2085.04199	2622.910622	26.43243473	75 Southern Coastal Plain
0.009965725	0.450146064	1	3	1/20/2013	1	2013	3	27.178	-81.225	23.76	17.45	19.95	84.21	2.99	0	101797.03	3.15	10.6	NA	712.0227376	0	77638.8399	3384.379872	1914.656476	2762.640788	84.70687209	75 Southern Coastal Plain
0.017414328	0.065327372	1	3	1/15/2013	1	2013	52	27.177	-81.223	28.87	16.18	22.11	76.54	5.72	0	101824.2	3.07	12.53	NA	901.8208871	87.91053158	77699.64993	3487.438611	1770.537817	2928.310955	186.9068805	75 Southern Coastal Plain
0.063789831	0.525397149	1	3	1/12/2013	1	2013	26	27.177	-81.225	29.41	16.12	22.09	79.13	5.29	0.04	101961.25	3.65	12.77	NA	711.4746647	51.62192267	77507.02112	3557.805955	1972.236636	2739.045283	89.2459989	75 Southern Coastal Plain
0.012184359	0.406378501	1	4	2/3/2013	2	2013	3	27.168	-81.18	22.67	4.79	14.59	58.22	6.35	0	101969.67	3.4	3.73	NA	1054.842479	0	76022.51334	4577.712085	1696.644284	0	72.52371773	75 Southern Coastal Plain
0.011920147	0.012184359	1	4	2/4/2013	2	2013	29	27.168	-81.178	23.24	5.19	13.07	59.02	6.13	0	101840.09	2.44	4.22	NA	872.4506719	0	75839.67113	4577.269832	1881.034155	0	65.55152305	75 Southern Coastal Plain
0.266200702	0.453196512	1	4	2/1/2013	2	2013	52	27.168	-81.179	21.72	0.63	10.66	57.65	5.5	0	102300.33	4.58	1.18	NA	926.8553003	0	75893.7203	4595.096582	1829.434351	0	85.21197015	75 Southern Coastal Plain
0.406378501	0.266200702	1	4	2/2/2013	2	2013	26	27.168	-81.179	23.37	3.14	12.92	60.7	5.73	0	102349.03	2.81	3.26	NA	953.9343129	0	75920.42658	4607.414419	1804.516271	0	98.41664939	75 Southern Coastal Plain
0.021530665	0.008742109	1	4	2/11/2013	2	2013	28	27.168	-81.179	29.65	14.77	21.91	74.55	6.5	0.01	102054	4.68	12.21	NA	928.0002197	0	75894.40054	4605.024033	1830.381109	0	95.1094561	75 Southern Coastal Plain
0.453196512	0.356776231	1	4	1/31/2013	1	2013	50	27.167	-81.179	23.16	15.57	18.97	77.55	3.58	3.52	101592.74	4.77	9.36	NA	967.012525	0	75933.04094	4618.004453	1793.532539	0	109.3994499	75 Southern Coastal Plain
0.838485989	0.387819087	1	4	1/15/2013	1	2013	50	27.167	-81.178	28.86	16.25	22.13	76.92	5.62	0	101892.71	3.09	12.56	NA	903.7401837	0	75867.57222	4635.88623	1862.535696	0	124.8440417	75 Southern Coastal Plain
0.16890702	0.467484332	1	4	2/15/2013	2	2013	49	27.167	-81.178	18.2	13.03	15.72	85.46	1.98	3.75	101560.91	3.91	5.62	NA	871.0007896	3.249000006	75830.66899	4665.326258	1904.63713	0	152.8037001	75 Southern Coastal Plain
0.454330226	0.011920147	1	4	2/5/2013	2	2013	47	27.168	-81.179	26.15	5.91	14.89	53.91	7.4	0	101686.38	2.56	6.03	NA	931.2244206	0	75897.87513	4600.558685	1826.140842	0	90.79266622	75 Southern Coastal Plain
0.467484332	0.306147051	1	4	2/14/2013	2	2013	52	27.168	-81.179	25.14	19.09	21.59	82.66	3.58	22.84	101358.41	2.77	12.11	NA	947.6191116	0	75914.08962	4606.831713	1810.813871	0	97.6107179	75 Southern Coastal Plain
0.008742109	0.437392513	1	4	2/10/2013	2	2013	2	27.167	-81.179	27.77	15.68	20.47	75.18	5.61	0.01	102098.47	5.3	11.73	NA	984.2022328	0	75950.39926	4617.872408	1775.997424	0	109.8883271	75 Southern Coastal Plain
0.201980841	0.204492532	1	4	3/15/2013	3	2013	52	27.167	-81.181	23.76	3.15	12.17	56.04	6.7	0	102261.72	3.28	3.46	NA	1231.407737	0	76193.53958	4714.173157	1546.446907	0	213.6238377	75 Southern Coastal Plain
0.517872534	0.913671798	1	4	2/8/2013	2	2013	51	27.168	-81.179	30.74	17.83	23.49	72.43	7.36	0	101339.21	4.46	14.29	NA	955.2895774	0	75922.41402	4592.697786	1800.090995	0	83.85144695	75 Southern Coastal Plain
0.437392513	0.517872534	1	4	2/9/2013	2	2013	26	27.168	-81.179	26.49	10.44	18	71.34	5.75	0	101802.28	3.89	8.47	NA	922.3810529	0	75889.17578	4596.021302	1834.171397	0	85.969269	75 Southern Coastal Plain
0.075567838	0.127213485	1	4	1/18/2013	1	2013	51	27.168	-81.178	19.14	4.66	12.63	77.38	2.85	0	102120.34	5.28	1.9	NA	898.8848906	0	75865.48867	4596.383437	1858.129104	0	85.48312235	75 Southern Coastal Plain
0.328321384	0.358089398	1	4	4/9/2013	4	2013	2	27.166	-81.182	31.36	19.29	24.54	73.96	7.31	0	101883.09	4.64	15.32	NA	1274.559445	39.5518	76231.60213	4767.065404	1517.001119	15.6629403	267.3735044	75 Southern Coastal Plain
0.454781514	0.021530665	1	4	2/12/2013	2	2013	50	27.168	-81.179	31.72	16.54	23.45	73.67	7.4	0.05	101712.4	3.65	14.13	NA	967.2671581	0	75934.25971	4598.17835	1789.040807	0	89.72529664	75 Southern Coastal Plain
0.306147051	0.454781514	1	4	2/13/2013	2	2013	50	27.167	-81.178	33.34	17.11	23.98	72.23	8.58	0	101310.75	5.19	15.23	NA	918.3601627	0	75883.24139	4626.37743	1845.157402	0	115.9472452	75 Southern Coastal Plain
0.935953771	0.454330226	1	4	2/6/2013	2	2013	48	27.168	-81.178	27.7	12.32	18.92	65.11	6.97	0.01	101696.5	1.67	10.01	NA	892.7532317	0	75859.77345	4585.976542	1862.18393	0	74.92889868	75 Southern Coastal Plain
0.285735081	0.075567838	1	4	1/19/2013	1	2013	24	27.167	-81.178	23.68	16.53	19.13	82.77	3.16	4.65	102150.04	5.01	10.1	NA	916.5819768	0	75881.37803	4627.131906	1847.161856	0	116.6310078	75 Southern Coastal Plain
0.010151186	0.16890702	1	4	2/16/2013	2	2013	23	27.167	-81.178	21.59	12.15	17.25	69.66	4.87	0.02	101343.98	4.42	6.87	NA	908.2205901	12.62437733	75870.24903	4654.045769	1862.833924	0	142.9995362	75 Southern Coastal Plain
0.384719298	0.201980841	1	4	3/16/2013	3	2013	26	27.167	-81.179	27.82	7.06	16.31	49.51	9.12	0	102021.88	1.77	7.44	NA	990.7577864	0	75947.03578	4713.031558	1795.119568	0	204.4044565	75 Southern Coastal Plain
0.863616641	0.696833964	1	4	4/3/2013	4	2013	52	27.166	-81.182	33.5	16.74	24.4	64.02	11.05	0.04	101559.8	3.84	15.12	NA	1284.560415	40.41812267	76242.13302	4765.076467	1506.02142	8.57166666	265.6974115	75 Southern Coastal Plain
0.358089398	0.863616641	1	4	4/8/2013	4	2013	2	27.166	-81.179	30.8	18.11	23.56	73.3	7.42	0	101802.63	3.69	14.45	NA	973.1452789	0	75920.70292	4756.303245	1829.004739	0	246.49586	75 Southern Coastal Plain
0.025908194	0.003173719	1	4	1/28/2013	1	2013	28	27.168	-81.178	26.57	16.34	20.55	79.78	4.47	0	102441.41	4.68	11.45	NA	896.7673641	0	75864.13789	4575.821638	1856.112266	0	64.9853661	75 Southern Coastal Plain
0.696833964	0.126913107	1	4	4/2/2013	4	2013	52	27.166	-81.181	31.76	14.32	22.27	65.29	9.64	0	101592.41	2.5	13.04	NA	1165.315637	0	76122.51667	4743.118174	1623.075598	58.46401544	240.3885931	75 Southern Coastal Plain
0.127213485	0.248638662	1	4	1/17/2013	1	2013	52	27.167	-81.179	28.21	20.99	23.89	77.94	5.25	0	101581.52	3.3	14.6	NA	932.1160146	0	75897.76965	4618.157481	1829.144347	0	108.2914145	75 Southern Coastal Plain
0.384887374	0.733705092	1	4	3/12/2013	3	2013	46	27.166	-81.182	27.49	16.5	21.91	72.94	6.13	0.65	101313.02	4.7	11.99	NA	1298.033356	24.69263235	76258.80671	4740.403422	1484.941698	0	241.6175966	75 Southern Coastal Plain
0.350063131	0.384887374	1	4	3/13/2013	3	2013	52	27.167	-81.181	26.38	7.38	16.67	61.76	7.68	0	101747.09	4.81	6.88	NA	1147.384215	0	76108.43953	4708.392806	1631.457085	28.87213857	205.4150569	75 Southern Coastal Plain
0.248638662	0.838485989	1	4	1/16/2013	1	2013	50	27.167	-81.178	29.36	17.69	23.28	77.29	5.94	0	101674.38	2.31	13.52	NA	881.9142487	0	75840.49439	4675.126961	1896.345336	0	162.9015572	75 Southern Coastal Plain
0.019156775	0.005074925	1	4	4/27/2013	4	2013	3	27.167	-81.182	30.73	17.17	23.54	70.51	8.13	0	102102.95	4.65	13.95	NA	1281.864852	7.979800005	76244.53972	4717.848244	1495.535819	0	218.7533086	75 Southern Coastal Plain
0.005971998	0.384719298	1	4	3/17/2013	3	2013	3	27.167	-81.179	30.2	9.85	18.87	56.08	9.88	0	101775.27	2.63	10.03	NA	997.0772643	0	75958.0771	4679.974006	1778.500486	0	171.9235714	75 Southern Coastal Plain
0.03803134	0.005971998	1	4	3/18/2013	3	2013	25	27.167	-81.18	30.71	16.79	22.6	67.03	8.1	1.31	101583.65	3.43	13.75	NA	1106.9403	14.387235	76070.3548	4677.096023	1664.733334	10.70521043	173.072362	75 Southern Coastal Plain
0.204492532	0.350063131	1	4	3/14/2013	3	2013	52	27.167	-81.181	22.91	3.68	12.49	50.92	7.14	0	102095.6	5.02	3.3	NA	1126.05065	1.587699998	76092.37163	4638.465745	1636.130949	0	135.3410039	75 Southern Coastal Plain
0.208974701	0.03803134	1	4	3/19/2013	3	2013	51	27.167	-81.179	32.71	16.71	23.85	71.09	8.78	0.72	101304.01	2.85	14.71	NA	1001.71257	0	75961.74483	4688.769038	1776.255318	0	180.8012676	75 Southern Coastal Plain
0.324614356	0.208974701	1	4	3/20/2013	3	2013	52	27.167	-81.18	31.78	16.56	23.6	67.69	8.76	0.54	101243.97	2.18	14.17	NA	1049.372659	0	76008.76059	4703.24384	1731.210798	32.30710489	196.8764218	75 Southern Coastal Plain
0.123255949	0.324614356	1	4	3/21/2013	3	2013	51	27.167	-81.179	25.76	10.45	18.68	60.73	7.82	0.66	101195.49	5.01	8.11	NA	968.4942097	0	75927.79187	4687.753846	1810.347828	0	178.5783966	75 Southern Coastal Plain
0.51983568	0.123255949	1	4	3/22/2013	3	2013	50	27.167	-81.18	30.47	3.97	15.51	51.12	9.39	0.45	101300.1	3.74	7.22	NA	1088.46363	7.93952267	76048.6798	4704.262144	1691.098236	44.79366366	199.315594	75 Southern Coastal Plain
0.359633737	0.51983568	1	4	3/23/2013	3	2013	26	27.167	-81.177	32.37	18.36	23.95	69.96	8.29	2.43	101200.88	3.18	15.37	NA	782.1150308	0	75740.62167	4654.675838	1858.409294	0	138.9941876	75 Southern Coastal Plain
0.360212665	0.359633737	1	4	3/24/2013	3	2013	3	27.167	-81.177	33.92	19.51	25.58	66.24	10.51	7.95	100709.51	6.64	16.72	NA	827.3531496	0	75784.77189	4671.088086	1882.444761	0	156.8937355	75 Southern Coastal Plain
0.008040188	0.360212665	1	4	3/25/2013	3	2013	29	27.167	-81.182	25.82	17.47	22.09	67.2	7.11	0.03	100884.12	4.87	11.64	NA	1234.096671	0	76197.98364	4694.767368	1538.745846	0	194.4342242	75 Southern Coastal Plain
0.094497774	0.008040188	1	4	3/26/2013	3	2013	51	27.167	-81.182	18.52	6.59	12.81	49.89	6.22	0	101776.61	5.99	2.55	NA	1235.131912	0	76198.81481	4697.484976	1538.355704	0	197.1634924	75 Southern Coastal Plain
0.365803534	0.094497774	1	4	3/27/2013	3	2013	51	27.167	-81.181	18.32	0.83	8.9	55.42	4.96	0	102260.27	4.63	0	NA	1206.796624	0	76170.65228	4690.196071	1565.598748	0	189.0953124	75 Southern Coastal Plain
0.129606262	0.365803534	1	4	3/28/2013	3	2013	51	27.167	-81.179	23.21	1.51	10.99	54.12	6.46	0	102298.05	3.6	2.36	NA	1017.518332	0	75979.63166	4673.984831	1755.760557	10.85352477	166.7375338	75 Southern Coastal Plain
0.347638572	0.129606262	1	4	3/29/2013	3	2013	52	27.167	-81.177	25.26	5.85	14.58	51.77	7.87	0	102320.91	2.9	5.55	NA	812.2929489	1.626299996	75768.46722	4675.183267	1866.303745	0	160.3837184	75 Southern Coastal Plain
0.40101618	0.347638572	1	4	3/30/2013	3	2013	26	27.167	-81.179	27.73	10.03	17.72	63.57	7.31	0	102225.61	3.16	8.88	NA	954.25691	11.644	75913.24228	4687.151936	1824.929631	0	177.4598859	75 Southern Coastal Plain
0.913671798	0.935953771	1	4	2/7/2013	2	2013	50	27.164	-81.177	29.33	20.45	23.67	72.33	7.01	0	101692.61	3.95	14.89	NA	783.7686044	55.94687733	75781.90243	5001.184047	1664.709908	194.9387659	398.3142451	75 Southern Coastal Plain
0.126913107	0.080012073	1	4	4/1/2013	4	2013	29	27.167	-81.179	30.45	16.81	23.26	66.02	8.91	0.09	101526.43	4.91	13.63	NA	966.1175445	0	75929.69513	4649.912706	1802.169705	0	141.0132872	75 Southern Coastal Plain
0.746672526	0.924403209	1	4	1/11/2013	1	2013	50	27.166	-81.178	28.97	17.07	22.35	77.57	5.63	0.18	102243.9	3.99	13.02	NA	895.5482936	0	75831.99022	4787.281264	1842.670531	0	274.1313625	75 Southern Coastal Plain
0.307394153	0.746672526	1	4	1/12/2013	1	2013	26	27.166	-81.179	29.39	16.2	22.11	79.36	5.23	0	102033.09	3.62	12.79	NA	1039.990483	0	75995.30822	4729.562929	1749.151725	5.798951631	222.5696323	75 Southern Coastal Plain
0.585393964	0.307394153	1	4	1/13/2013	1	2013	3	27.167	-81.178	29.48	16.89	22.42	79.94	5.16	0	101872.12	3.09	13.19	NA	922.8103597	5.461477334	75884.61438	4658.794331	1849.123904	0	148.2353143	75 Southern Coastal Plain
0.387819087	0.585393964	1	4	1/14/2013	1	2013	28	27.167	-81.178	29.76	16.12	22.58	73.74	6.97	0	101978.58	2.88	12.94	NA	861.5894508	0	75815.75656	4697.305966	1889.635946	0	184.0743082	75 Southern Coastal Plain
1.114446126	0.328321384	1	4	4/10/2013	4	2013	3	27.164	-81.18	31.87	18.57	24.61	76.16	6.93	0	101770.84	4.4	15.22	NA	1056.112021	65.7955	76054.6034	5016.344437	1745.947806	107.5000552	130.1993204	75 Southern Coastal Plain
1.446081972	1.114446126	1	4	4/11/2013	4	2013	3	27.162	-81.182	31.66	20.77	25.97	73.02	7.9	0.82	101363.4	5.34	16.22	NA	1326.12606	90.16712267	76360.80713	5233.146283	1510.050006	424.0471753	172.8983559	75 Southern Coastal Plain
1.251677234	1.446081972	1	4	4/12/2013	4	2013	3	27.162	-81.179	33.08	23.88	27.76	69.32	9.54	3.21	101105.77	5.7	18.48	NA	992.0279745	48.9659	76031.81212	5242.325985	1621.089192	329.4699733	146.4817892	75 Southern Coastal Plain
0.960202549	1.251677234	1	4	4/13/2013	4	2013	2	27.161	-81.181	33.18	21.12	26.89	70.78	9.49	1.45	101230.44	3.96	17.15	NA	1164.272286	0	76217.46336	5341.305598	1669.293724	451.2617757	40.43808979	75 Southern Coastal Plain
0.010430338	0.285735081	1	4	1/20/2013	1	2013	3	27.167	-81.179	23.79	17.53	20.04	84.3	2.99	0	101866.77	3.1	10.66	NA	992.1988253	0	75955.82443	4654.117273	1776.499599	0	146.1284162	75 Southern Coastal Plain
0.303268878	0.960202549	1	4	4/14/2013	4	2013	3	27.161	-81.181	34.87	22.13	27.86	64.71	11.53	0.85	101270.28	3.44	18.5	NA	1212.21217	40.3508	76259.93578	5321.463651	1642.461385	445.2403452	79.90937762	75 Southern Coastal Plain
1.175764087	0.303268878	1	4	4/15/2013	4	2013	3	27.165	-81.181	34.21	22.38	27.38	69.82	10.06	25.98	101394.07	1.91	18.29	NA	1255.144052	27.79561942	76226.21378	4897.090968	1545.60503	142.4892951	143.9784736	75 Southern Coastal Plain
0.080012073	0.40101618	1	4	3/31/2013	3	2013	3	27.166	-81.181	29.86	14.12	21.03	65.75	8.13	0	101917.59	3.75	11.99	NA	1153.874789	0	76113.51333	4721.951366	1628.579668	40.58153222	219.0583721	75 Southern Coastal Plain
0.005181499	0.655013287	1	4	4/18/2013	4	2013	3	27.166	-81.183	33.83	20.02	25.96	70.74	9.58	0	101572.3	4.44	16.93	NA	1377.683418	3.362622661	76339.98481	4739.882001	1402.856303	2.935857763	181.9636727	75 Southern Coastal Plain
0.001980049	0.005181499	1	4	4/19/2013	4	2013	3	27.167	-81.182	33.99	21.25	26.93	70.29	9.78	4.27	101490.52	5.42	17.62	NA	1282.172972	9.114000004	76245.03413	4715.813705	1494.699499	0	216.7422604	75 Southern Coastal Plain
0.003172296	0.001980049	1	4	4/20/2013	4	2013	3	27.167	-81.182	29.82	22.91	26.54	70.12	8.23	0.99	101570.32	3.67	16.36	NA	1281.528713	8.457500004	76244.37825	4715.825772	1495.364058	0	216.7353536	75 Southern Coastal Plain
0.008239399	0.003172296	1	4	4/21/2013	4	2013	3	27.167	-81.182	29.73	18.57	23.46	74.79	6.45	4.66	101757.87	3.69	14.15	NA	1281.799437	8.286400006	76244.55569	4716.927258	1495.36719	0	217.8369617	75 Southern Coastal Plain
0.008961021	0.008239399	1	4	4/22/2013	4	2013	2	27.167	-81.182	28.48	21.51	24.67	72.84	6.77	41.04	101585.99	2.86	15	NA	1278.816796	5.917300005	76241.66622	4715.323201	1498.02049	0	216.1568367	75 Southern Coastal Plain
0.881395521	0.025908194	1	4	1/29/2013	1	2013	49	27.166	-81.177	28.06	19.69	23.1	78.63	5.08	0.03	102196.28	4.21	13.87	NA	823.3388899	12.7074	75759.6312	4777.30229	1788.397513	18.13348487	261.6216661	75 Southern Coastal Plain
0.356776231	0.881395521	1	4	1/30/2013	1	2013	51	27.167	-81.178	30.07	19.99	23.93	72.59	7.18	0	101686.38	5.47	15.03	NA	919.9172574	0	75884.99079	4624.178338	1843.029776	0	113.8227088	75 Southern Coastal Plain
0.733705092	0.176470621	1	4	3/11/2013	3	2013	22	27.166	-81.18	28.32	12.87	20.03	72.91	6.54	0	101661.09	4.01	10.59	NA	1082.381867	4.408677334	76039.81416	4724.351196	1703.374562	49.55854701	218.9771148	75 Southern Coastal Plain
0.003712858	0.005075815	1	4	4/25/2013	4	2013	3	27.167	-81.182	31.58	18.77	25.02	64.04	10.48	0	101973.97	3	15.18	NA	1277.477528	4.105000005	76240.20403	4716.454943	1499.684955	0	217.2412695	75 Southern Coastal Plain
0.005074925	0.003712858	1	4	4/26/2013	4	2013	3	27.167	-81.182	31.92	17.13	23.78	67.31	9.02	0	102183.98	4.24	14.52	NA	1281.715918	8.871400003	76244.61756	4715.268929	1495.030122	0	216.1879389	75 Southern Coastal Plain
0.352978608	0.01085891	1	4	2/19/2013	2	2013	43	27.168	-81.179	26.15	14.61	19.22	75.05	5.17	0	102058.12	2.78	10.38	NA	955.8194835	0	75922.54699	4602.783875	1801.615157	0	93.88718059	75 Southern Coastal Plain
0.440771323	0.352978608	1	4	2/20/2013	2	2013	50	27.168	-81.179	27.39	14.15	20.63	70.9	6.19	0	101769.16	1.71	10.77	NA	981.2345468	0	75948.58397	4589.129952	1773.102329	0	81.23808007	75 Southern Coastal Plain
0.001487696	0.010151186	1	4	2/17/2013	2	2013	2	27.168	-81.178	16.5	3.2	9.9	55.73	4.24	0	102136.59	6.13	0	NA	885.769652	0	75851.00541	4616.148019	1875.99596	0	104.6220796	75 Southern Coastal Plain
0.01085891	0.001487696	1	4	2/18/2013	2	2013	29	27.168	-81.178	19.91	-0.51	8.7	63.48	3.65	0	102537.05	3.6	0	NA	893.3521747	0	75860.66824	4577.29168	1859.854152	0	66.32342421	75 Southern Coastal Plain
0.502069432	0.295562244	1	4	2/23/2013	2	2013	26	27.167	-81.178	31.52	19.49	25.39	73.71	7.47	0.02	101520.72	4.8	15.51	NA	877.39434	12.93543587	75839.58778	4646.706456	1892.55871	0	134.6049476	75 Southern Coastal Plain
0.09152096	0.390627478	1	4	3/7/2013	3	2013	52	27.167	-81.179	21.33	-0.91	9.28	62.29	4.8	0	101993.7	4.66	0.21	NA	977.944391	0	75940.00066	4667.05447	1794.603422	0	158.4291468	75 Southern Coastal Plain
0.450057324	0.440771323	1	4	2/21/2013	2	2013	50	27.168	-81.179	29.56	18.14	23.54	72.2	6.98	0	101667.16	2.04	13.85	NA	949.9305251	0	75916.74245	4599.944624	1807.004435	0	90.85606065	75 Southern Coastal Plain
0.295562244	0.450057324	1	4	2/22/2013	2	2013	46	27.167	-81.178	30.88	16.97	24.04	75.4	6.82	0	101655.52	3.17	13.93	NA	847.5558183	16.44717733	75810.95246	4630.006844	1918.693879	0	116.97382	75 Southern Coastal Plain
0.008340199	0.019494734	1	4	2/25/2013	2	2013	27	27.167	-81.178	31.08	18.24	24.56	70.21	8.24	0	101098.6	2.91	14.66	NA	888.3095645	0	75852.71478	4626.794471	1876.02652	0	115.2712705	75 Southern Coastal Plain
0.052458769	0.422363684	1	4	1/23/2013	1	2013	52	27.168	-81.178	22.69	6.17	14.25	63.38	5.55	0	102449.7	4.34	4.43	NA	905.6976779	0	75872.61637	4590.516416	1849.973048	0	79.90282503	75 Southern Coastal Plain
0.008940331	0.008961021	1	4	4/23/2013	4	2013	3	27.167	-81.182	30.27	18.68	23.86	73.9	6.83	0	101640.33	5.06	14.48	NA	1280.217842	7.158900004	76243.05183	4715.758081	1496.692777	0	216.6297106	75 Southern Coastal Plain
0.019494734	0.502069432	1	4	2/24/2013	2	2013	3	27.167	-81.178	31.23	18.35	24.53	73.4	7.73	0	101321.92	3.26	14.79	NA	945.0653063	1.072999999	75901.21999	4704.082938	1839.867787	0	193.8679605	75 Southern Coastal Plain
0.655013287	0.61486814	1	4	4/17/2013	4	2013	2	27.165	-81.18	32.54	20.8	26.28	69.31	9.51	0	101834.66	4.51	16.67	NA	1153.882915	0	76127.52925	4905.426473	1646.892488	70.63179368	143.6874705	75 Southern Coastal Plain
0.003173719	0.113695381	1	4	1/27/2013	1	2013	3	27.168	-81.178	26.69	10.4	18.32	66.57	6.48	0	102366.57	3.03	8.55	NA	891.0545691	0	75858.53937	4570.157725	1860.830477	0	59.15233473	75 Southern Coastal Plain
0.361123372	0.052458769	1	4	1/24/2013	1	2013	52	27.168	-81.178	22.68	3.3	12.55	64.05	5.28	0	102476.34	3.67	2.99	NA	911.6352297	0	75878.83712	4583.763921	1842.587159	0	73.40946262	75 Southern Coastal Plain
0.408344753	0.008340199	1	4	2/26/2013	2	2013	51	27.167	-81.178	31.12	20.4	25.1	74.06	7.19	0.06	100888.73	6.07	15.76	NA	886.4145751	0	75849.82545	4637.054843	1880.634864	0	125.3721294	75 Southern Coastal Plain
0.113695381	0.394608648	1	4	1/26/2013	1	2013	24	27.167	-81.179	25.73	8.55	16.37	63.4	6.62	0	102248.84	2.13	7.14	NA	929.9507615	0	75895.26734	4622.635151	1832.406846	0	112.6551571	75 Southern Coastal Plain
0.176470621	0.5779806	1	4	3/10/2013	3	2013	3	27.167	-81.179	26.93	10.3	17.41	73.13	5.5	0	101939.56	4.23	8.61	NA	965.6715342	1.214299999	75924.60387	4689.852263	1813.912321	0	180.5513374	75 Southern Coastal Plain
0.390627478	0.111786387	1	4	3/6/2013	3	2013	52	27.167	-81.18	23.57	9.75	15.84	66.82	5.46	0.48	101660.47	5.38	6.66	NA	1035.786678	0	75998.25498	4674.001305	1736.971899	23.83881821	167.4193749	75 Southern Coastal Plain
0.394608648	0.361123372	1	4	1/25/2013	1	2013	52	27.167	-81.18	24.81	7.29	14.97	66.79	5.54	0	102425.74	2.74	6.05	NA	1089.551276	12.3337	76054.29549	4657.79813	1677.751114	0	153.3075654	75 Southern Coastal Plain
0.005075815	0.008940331	1	4	4/24/2013	4	2013	3	27.167	-81.182	30.34	17.58	23.61	69.37	8.39	0	101859.56	3.29	13.96	NA	1279.107681	5.468000003	76241.798	4717.162096	1498.191847	0	217.9911907	75 Southern Coastal Plain
0.61486814	1.175764087	1	4	4/16/2013	4	2013	3	27.162	-81.181	33.23	23.2	27.89	68.74	9.95	6.65	101680.84	3.32	18.21	NA	1244.710053	28.23942266	76271.39818	5184.88743	1580.283044	336.2260637	98.11823869	75 Southern Coastal Plain
0.422363684	1.348417936	1	4	1/22/2013	1	2013	52	27.164	-81.18	23.18	11.29	17.88	68.07	5.6	0	101915.2	4.18	7.23	NA	1071.973671	70.61107537	76056.59545	4948.302236	1727.610683	45.77966757	155.7364947	75 Southern Coastal Plain
0.019808471	0.202126191	1	4	3/2/2013	3	2013	25	27.167	-81.177	18.94	9.1	14.07	53.81	5.85	0	101524.77	4.87	4.02	NA	764.480112	0	75721.32577	4660.833026	1838.537398	0	144.4279666	75 Southern Coastal Plain
0.006966898	0.019808471	1	4	3/3/2013	3	2013	3	27.168	-81.179	15.5	2.84	9.04	66.29	3.53	0	101637.96	4.54	0	NA	982.3831406	0	75949.7105	4590.133483	1772.130638	0	82.27638166	75 Southern Coastal Plain
0.011119904	0.006966898	1	4	3/4/2013	3	2013	29	27.167	-81.181	19.56	-1.41	7.93	61.96	4.43	0	102018.4	3.59	0	NA	1182.842398	0	76149.88261	4630.248969	1576.688269	0	128.8200892	75 Southern Coastal Plain
0.111786387	0.011119904	1	4	3/5/2013	3	2013	50	27.167	-81.181	25.56	4.72	13.89	48.39	7.83	0	102004.99	1.76	5.14	NA	1231.977261	0	76195.15938	4702.843576	1542.934845	0	202.3923681	75 Southern Coastal Plain
1.348417936	0.010430338	1	4	1/21/2013	1	2013	26	27.167	-81.18	25.9	16.78	20.8	79.65	4.33	0.9	101702.35	2.57	11.34	NA	1090.880876	6.119199995	76056.51045	4645.044229	1673.413195	0	140.7027056	75 Southern Coastal Plain
0.092412323	0.270482525	1	4	2/28/2013	2	2013	50	27.167	-81.178	25.02	11.05	18.87	64.41	6.65	0	101378.19	3.86	8.03	NA	891.3861623	0	75856.29927	4621.271685	1871.4992	0	109.9068279	75 Southern Coastal Plain
0.587458742	0.09152096	1	4	3/8/2013	3	2013	52	27.167	-81.18	24.79	1.32	11.8	60.06	6.22	0	102112.7	3.2	3.06	NA	1089.37789	5.597500004	76051.5034	4687.299958	1685.441713	27.06965912	182.5476345	75 Southern Coastal Plain
0.5779806	0.587458742	1	4	3/9/2013	3	2013	26	27.167	-81.177	24.92	6.64	15.07	62.97	6.31	0	102093.91	2.85	5.78	NA	823.636264	0	75780.7227	4672.306139	1878.29267	0	157.9603848	75 Southern Coastal Plain
0.202126191	0.092412323	1	4	3/1/2013	3	2013	52	27.168	-81.179	21.77	11.27	15.84	63.92	5.61	0	101329.02	3.81	6.52	NA	928.3797811	0	75894.2261	4614.578787	1832.130116	0	104.6057017	75 Southern Coastal Plain
0.270482525	0.408344753	1	4	2/27/2013	2	2013	52	27.167	-81.177	26.69	16.23	22.03	77.21	5.14	0.64	101186.65	3.62	11.46	NA	777.0536782	6.910122665	75732.91325	4669.147811	1841.860917	0	153.1110178	75 Southern Coastal Plain
0.186477501	0.043066155	1	5	3/4/2013	3	2013	12	27.115	-81.205	19.68	-1.43	8	61.52	4.5	0	101993	3.69	0	NA	2580.547546	0	74897.68368	10386.61622	3472.325578	338.8934855	703.6298926	75 Southern Coastal Plain
0.499385635	1.644539154	1	5	1/12/2013	1	2013	25	27.098	-81.2	29.59	16.26	22.21	78.83	5.4	0.01	102016.84	3.66	12.93	NA	4438.471414	0	74284.0923	11683.68339	3874.723855	678.567167	389.4777463	75 Southern Coastal Plain
1.044587228	1.457312731	1	5	3/8/2013	3	2013	51	27.117	-81.212	24.91	1.19	11.8	59.31	6.34	0	102077.06	3.19	3.05	NA	2272.384804	0	74554.71901	10084.2157	3322.286461	500.7134081	395.7074208	75 Southern Coastal Plain
0.681818078	0.177003222	1	5	1/14/2013	1	2013	27	27.099	-81.197	29.88	16.07	22.62	73.05	7.2	0	101966.91	2.89	12.98	NA	4305.207098	0	74542.7597	11417.05149	4077.506571	612.3788822	582.7474921	75 Southern Coastal Plain
0.177003222	0.499385635	1	5	1/13/2013	1	2013	2	27.098	-81.198	29.68	16.84	22.46	79.44	5.3	0	101855.96	3.15	13.26	NA	4388.894419	0	74429.60406	11526.14542	3971.973759	666.7905341	518.2403854	75 Southern Coastal Plain
0.218568788	0.225809319	1	5	2/23/2013	2	2013	18	27.114	-81.203	31.6	19.52	25.41	73.49	7.53	0.01	101499.21	4.8	15.56	NA	2650.677231	0	75015.53675	10437.45148	3504.131442	454.4346408	754.2689249	75 Southern Coastal Plain
0.043066155	1.000721108	1	5	3/3/2013	3	2013	3	27.114	-81.206	15.63	2.86	9.14	65.91	3.6	0	101613.02	4.59	0	NA	2628.036464	0	74795.44289	10439.34867	3537.004736	238.4861311	756.4584208	75 Southern Coastal Plain
0.610278708	0.627390242	1	5	2/4/2013	2	2013	23	27.1	-81.196	23.4	5.09	13.07	58.08	6.28	0	101834.92	2.45	4.24	NA	4166.596322	0	74685.18547	11289.598	4230.7464	516.9625872	716.7863431	75 Southern Coastal Plain
1.644539154	0.547758337	1	5	1/11/2013	1	2013	52	27.1	-81.199	29.12	17.24	22.47	77.1	5.79	0.16	102229.22	4.03	13.18	NA	4245.550623	1.961200002	74476.71595	11512.19475	4083.008177	507.1077253	594.9797641	75 Southern Coastal Plain
1.457312731	0.407783826	1	5	3/7/2013	3	2013	46	27.117	-81.205	21.44	-0.93	9.31	61.67	4.89	0	101965.95	4.74	0.26	NA	2328.274948	0	75063.1505	10131.44629	3216.325536	541.1251991	448.4347218	75 Southern Coastal Plain
0.821648104	0.195679688	1	5	2/21/2013	2	2013	43	27.114	-81.203	29.58	18.17	23.57	72.18	7	0	101642.94	2.05	13.88	NA	2660.250572	0	75024.2727	10444.81422	3510.269537	463.0951231	761.6143512	75 Southern Coastal Plain
0.225809319	0.821648104	1	5	2/22/2013	2	2013	44	27.114	-81.205	30.9	16.94	24.01	75.4	6.82	0	101632.54	3.18	13.92	NA	2711.662655	0	74859.01179	10514.67834	3594.223784	298.0017463	831.6455483	75 Southern Coastal Plain
1.24556851	0.218568788	1	5	2/24/2013	2	2013	3	27.112	-81.202	31.31	18.41	24.55	73.23	7.79	0	101307.7	3.22	14.86	NA	2923.510797	4.0097	74966.02618	10694.74296	3753.843812	340.6546444	1011.429242	75 Southern Coastal Plain
1.182203836	1.24556851	1	5	2/25/2013	2	2013	25	27.113	-81.202	31.18	18.21	24.53	70.09	8.28	0	101084.86	2.93	14.69	NA	2873.832664	0	75059.1852	10633.48397	3690.349027	415.8356878	950.0928203	75 Southern Coastal Plain
1.000721108	1.538063688	1	5	3/2/2013	3	2013	24	27.118	-81.21	19.08	9.19	14.17	53.23	5.96	0	101493.71	4.9	4.14	NA	2161.309084	0	74738.6404	9973.353608	3171.049601	561.9478267	290.8988477	75 Southern Coastal Plain
0.627390242	0.41368199	1	5	2/2/2013	2	2013	25	27.1	-81.198	23.53	3.05	12.96	59.8	5.88	0	102338.97	2.91	3.29	NA	4209.277423	0	74511.77132	11481.3549	4121.698986	477.2257447	633.0560782	75 Southern Coastal Plain
1.097223437	0.909951444	1	5	4/12/2013	4	2013	37	27.115	-81.208	33.02	23.91	27.75	69.27	9.53	3.95	101080.61	5.67	18.46	NA	2503.804794	0	74700.42237	10315.58152	3452.59609	226.3014885	632.9131286	75 Southern Coastal Plain
1.538063688	1.319637706	1	5	3/1/2013	3	2013	52	27.115	-81.212	21.87	11.31	15.93	63.71	5.67	0	101295.85	3.75	6.59	NA	2577.454878	0	74360.97216	10388.60296	3618.161388	256.2201712	623.7658178	75 Southern Coastal Plain
0.407783826	1.100836657	1	5	3/6/2013	3	2013	48	27.115	-81.208	23.65	9.9	15.96	66.42	5.55	0.7	101633.59	5.37	6.78	NA	2521.122364	0	74716.00494	10333.90392	3463.842164	221.7798586	651.2006014	75 Southern Coastal Plain
1.041425365	0.678550558	1	5	4/17/2013	4	2013	48	27.116	-81.214	32.69	20.7	26.33	68.92	9.67	0	101795.84	4.51	16.69	NA	2444.973604	0	74284.6469	10256.10991	3555.786515	480.7832561	419.8964531	75 Southern Coastal Plain
1.069982309	1.041425365	1	5	4/18/2013	4	2013	51	27.115	-81.209	33.93	20.03	26	70.47	9.7	0	101544.38	4.47	16.98	NA	2533.824464	0	74640.09127	10343.00622	3491.360198	188.3056302	660.3973663	75 Southern Coastal Plain
1.100836657	0.186477501	1	5	3/5/2013	3	2013	49	27.113	-81.214	25.61	4.93	13.99	47.74	7.94	0	101970.45	1.74	5.27	NA	2747.369359	135.0899456	74077.81	10559.69128	3853.287783	359.2274107	559.7418448	75 Southern Coastal Plain
0.491696395	1.439984738	1	5	4/5/2013	4	2013	32	27.116	-81.216	26.23	20.41	23.42	78.44	4.88	12.03	101072.7	4.08	13.32	NA	2440.411969	5.827400002	74128.58601	10252.56998	3627.1108	632.9954467	349.6013241	75 Southern Coastal Plain
0.398677926	1.182203836	1	5	2/26/2013	2	2013	48	27.114	-81.207	31.12	20.43	25.12	73.93	7.23	0.17	100862.48	6.04	15.78	NA	2605.890668	0	74709.43891	10419.42342	3537.587834	172.8185169	736.6632258	75 Southern Coastal Plain
1.433218815	0.398677926	1	5	2/27/2013	2	2013	46	27.114	-81.203	26.65	16.21	22.07	77.18	5.15	1.13	101168.55	3.59	11.43	NA	2651.479177	0	75023.64148	10436.88439	3502.834955	462.5101131	753.6914532	75 Southern Coastal Plain
1.439984738	1.390281681	1	5	4/4/2013	4	2013	38	27.114	-81.213	30.72	18.59	24	73.33	7.05	7.81	101399.16	4.2	14.66	NA	2605.022955	10.7904	74278.847	10417.44385	3670.870086	291.6126819	612.33257	75 Southern Coastal Plain
1.22726565	0.639299922	1	5	4/9/2013	4	2013	48	27.118	-81.213	31.4	19.38	24.61	73.79	7.37	0	101846.27	4.66	15.39	NA	2211.019783	0	74484.22646	10023.43245	3310.339935	611.8272154	264.0920494	75 Southern Coastal Plain
0.640689228	1.22726565	1	5	4/10/2013	4	2013	51	27.117	-81.214	31.88	18.64	24.68	76	6.98	0	101733.27	4.44	15.26	NA	2291.266936	0	74325.0537	10103.89003	3436.907686	632.5818443	257.0446173	75 Southern Coastal Plain
0.909951444	0.640689228	1	5	4/11/2013	4	2013	47	27.115	-81.215	31.75	20.81	25.99	72.93	7.92	0.62	101327.72	5.36	16.28	NA	2518.375806	18.3437	74166.37678	10331.22469	3659.345447	503.9267278	451.2927208	75 Southern Coastal Plain
0.618969024	1.42979215	1	5	4/28/2013	4	2013	3	27.115	-81.21	29.96	17.78	23.92	69.41	8.19	0	101768.16	4.72	13.87	NA	2510.750697	0	74519.17387	10323.52056	3512.832173	231.8466054	641.0884596	75 Southern Coastal Plain
0.365396613	1.097223437	1	5	4/13/2013	4	2013	19	27.117	-81.211	33.14	21.2	26.9	70.81	9.46	1.28	101198.06	3.97	17.17	NA	2320.706598	0	74561.05055	10133.73522	3355.440894	438.7651768	450.4187086	75 Southern Coastal Plain
0.678550558	0.365396613	1	5	4/16/2013	4	2013	45	27.115	-81.206	33.35	23.19	27.91	68.36	10.11	7.05	101656.48	3.32	18.27	NA	2514.827871	0	74871.97946	10325.4115	3422.320808	330.271514	642.5063686	75 Southern Coastal Plain
1.535807894	1.398606315	1	5	2/6/2013	2	2013	52	27.117	-81.202	27.88	12.39	18.93	64.82	7.07	0.03	101675.93	1.69	10.13	NA	2339.814329	0	75293.88019	10105.919	3166.227335	740.0561874	422.618868	75 Southern Coastal Plain
0.333067315	1.535807894	1	5	2/7/2013	2	2013	52	27.114	-81.207	29.44	20.44	23.72	71.8	7.17	0	101664.13	3.93	14.94	NA	2647.707836	4.059677331	74720.51803	10461.06483	3570.871694	170.049713	778.2579468	75 Southern Coastal Plain
0.991223333	1.069982309	1	5	4/19/2013	4	2013	46	27.114	-81.211	34.07	21.25	26.94	70.09	9.89	4.55	101462.88	5.45	17.66	NA	2665.085667	0	74364.83649	10478.18122	3683.641698	144.863751	734.671804	75 Southern Coastal Plain
1.428958411	0.991223333	1	5	4/20/2013	4	2013	20	27.117	-81.211	29.82	22.9	26.57	70.15	8.24	1.12	101539.16	3.63	16.36	NA	2314.018855	0	74559.97842	10126.92693	3350.903557	447.3743627	443.3927889	75 Southern Coastal Plain
0.489808584	0.491696395	1	5	4/6/2013	4	2013	26	27.118	-81.216	25.13	15.98	20.48	70.94	5.77	0	101508.19	5.26	10.56	NA	2161.856908	12.27327733	74296.27003	9973.425876	3371.479106	816.2190287	88.53117824	75 Southern Coastal Plain
0.406500057	0.489808584	1	5	4/7/2013	4	2013	2	27.118	-81.216	27.7	16.51	21.92	74.79	5.74	0.03	101773.76	4.28	12.11	NA	2184.947864	0	74289.06366	9996.226138	3388.747387	794.3780524	112.5470953	75 Southern Coastal Plain
1.319637706	1.433218815	1	5	2/28/2013	2	2013	52	27.115	-81.208	25.1	11.18	18.96	64.27	6.7	0	101352.15	3.87	8.14	NA	2563.15849	0	74681.87747	10375.62059	3507.214499	179.1940422	692.9308185	75 Southern Coastal Plain
1.676888359	2.016955524	1	5	4/25/2013	4	2013	47	27.103	-81.21	31.65	18.86	25.13	63.5	10.67	0	101945.74	3.08	15.26	NA	3823.372113	30.2126	73822.05577	11634.81214	4104.838545	253.4743796	625.0640985	75 Southern Coastal Plain
1.33323063	1.676888359	1	5	4/26/2013	4	2013	51	27.116	-81.212	31.97	17.2	23.86	66.83	9.17	0	102148.55	4.24	14.59	NA	2419.606706	0	74413.03032	10231.71137	3484.520323	404.7410329	465.1191432	75 Southern Coastal Plain
1.42979215	1.33323063	1	5	4/27/2013	4	2013	25	27.119	-81.212	30.78	17.21	23.59	70.28	8.21	0	102066.63	4.65	13.99	NA	2083.974384	1.347677338	74647.28272	9894.746084	3151.209187	683.6067512	209.3022987	75 Southern Coastal Plain
0.56120836	0.812771391	1	5	2/16/2013	2	2013	23	27.114	-81.204	21.66	12.27	17.32	69.56	4.91	0.01	101324.1	4.38	6.97	NA	2693.880748	0	74940.49525	10488.37533	3559.658591	379.3384114	805.2539287	75 Southern Coastal Plain
2.359892352	0.618969024	1	5	4/29/2013	4	2013	25	27.116	-81.212	30.54	18.11	24.31	69.76	8.23	9.29	101451.95	3.96	14.32	NA	2484.946699	0	74408.94938	10296.22586	3532.364539	329.1238915	541.1611584	75 Southern Coastal Plain
1.398606315	0.610278708	1	5	2/5/2013	2	2013	39	27.105	-81.201	26.28	5.74	14.85	53.2	7.51	0	101668.66	2.57	6.01	NA	3703.205065	11.20907733	74627.53134	11464.53614	4517.816618	0	984.7146247	75 Southern Coastal Plain
0.195679688	1.28562659	1	5	2/20/2013	2	2013	49	27.114	-81.204	27.45	14.19	20.72	70.67	6.27	0	101746.95	1.65	10.82	NA	2692.637748	0	74951.37322	10485.73009	3555.980411	390.2005946	802.59618	75 Southern Coastal Plain
1.237827856	1.308161684	1	5	4/2/2013	4	2013	47	27.115	-81.211	31.83	14.34	22.28	65.08	9.75	0	101562.88	2.53	13.08	NA	2519.483559	0	74461.40247	10332.77682	3539.717922	249.1477225	622.7024791	75 Southern Coastal Plain
1.390281681	1.237827856	1	5	4/3/2013	4	2013	50	27.114	-81.213	33.62	16.84	24.51	63.47	11.27	0.16	101523.3	3.85	15.23	NA	2614.454434	25.9954	74259.52051	10426.90332	3685.302386	299.1694553	613.1579639	75 Southern Coastal Plain
1.237012404	0.592825993	1	5	1/22/2013	1	2013	51	27.098	-81.196	23.4	11.1	17.73	68.26	5.61	0	101903.19	4.18	7.25	NA	4439.968333	0	74533.65117	11390.11044	3998.17462	778.8970418	445.5516315	75 Southern Coastal Plain
1.277368844	1.428958411	1	5	4/22/2013	4	2013	27	27.116	-81.213	28.71	21.58	24.77	72.4	6.92	46.09	101544	2.84	15.15	NA	2441.425159	7.693922665	74366.91856	10253.86947	3519.063137	414.6039884	463.7225947	75 Southern Coastal Plain
1.00686222	1.277368844	1	5	4/23/2013	4	2013	52	27.116	-81.215	30.33	18.72	23.9	73.71	6.89	0	101597.68	5.09	14.53	NA	2391.001316	2.6098	74240.26018	10203.85016	3541.699934	582.9176773	338.0417102	75 Southern Coastal Plain
0.639299922	0.406500057	1	5	4/8/2013	4	2013	28	27.118	-81.214	30.83	18.19	23.64	73.09	7.49	0	101763.41	3.71	14.51	NA	2169.690076	0	74403.86478	9982.13809	3321.29329	718.2751245	153.7481652	75 Southern Coastal Plain
0.221644214	0.874086453	1	5	1/26/2013	1	2013	22	27.091	-81.206	25.91	8.36	16.38	62.33	6.83	0	102229.93	2.09	7.13	NA	5143.394461	42.54102267	73361.79403	12534.00294	2947.750113	807.123176	503.9140769	75 Southern Coastal Plain
0.231879874	0.221644214	1	5	1/27/2013	1	2013	2	27.091	-81.206	26.94	10.3	18.4	65.62	6.71	0	102345.8	3.16	8.62	NA	5164.934505	32.46590521	73355.2562	12536.00799	2930.924478	788.8253092	509.4895226	75 Southern Coastal Plain
0.55050264	0.681818078	1	5	1/15/2013	1	2013	45	27.1	-81.198	29.08	16.32	22.2	76.44	5.78	0	101877.88	3.22	12.7	NA	4234.129323	0	74513.78434	11471.69971	4106.798301	509.608363	626.5177207	75 Southern Coastal Plain
1.240838725	0.55050264	1	5	1/16/2013	1	2013	47	27.1	-81.196	29.48	17.63	23.32	76.93	6.05	0	101665.37	2.36	13.55	NA	4213.276821	7.874422662	74699.90845	11259.46525	4212.731191	589.6493443	673.2585404	75 Southern Coastal Plain
1.41463724	1.240838725	1	5	1/17/2013	1	2013	52	27.098	-81.195	28.36	20.96	23.91	77.94	5.28	0	101572.82	3.31	14.66	NA	4345.927109	0	74632.82254	11283.46565	4071.909468	800.1375968	496.9403126	75 Southern Coastal Plain
1.083458459	1.41463724	1	5	1/18/2013	1	2013	52	27.1	-81.198	19.21	4.51	12.56	77.2	2.9	0	102106.68	5.29	1.86	NA	4233.116523	0	74499.17383	11489.2734	4100.89275	501.6217977	615.6798455	75 Southern Coastal Plain
0.479310932	1.083458459	1	5	1/19/2013	1	2013	2	27.098	-81.197	23.86	16.55	19.18	82.25	3.28	4.1	102128.62	4.8	10.21	NA	4423.102478	0	74459.63232	11481.09122	3966.904155	722.7312089	466.7707931	75 Southern Coastal Plain
0.851830935	0.479310932	1	5	1/20/2013	1	2013	3	27.099	-81.198	23.92	17.34	20	84.16	3.04	0	101854.59	2.94	10.63	NA	4348.825164	0	74477.71937	11480.99582	4019.368535	637.946258	548.8947747	75 Southern Coastal Plain
0.592825993	0.851830935	1	5	1/21/2013	1	2013	29	27.097	-81.195	26.18	16.63	20.8	79.38	4.44	0.91	101696.47	2.53	11.4	NA	4393.735597	0	74583.64521	11325.70697	4015.561752	838.2847484	440.0435682	75 Southern Coastal Plain
1.135033821	0.333067315	1	5	2/8/2013	2	2013	52	27.112	-81.206	30.91	17.81	23.53	72.27	7.44	0	101318.79	4.38	14.36	NA	2840.089001	0	74707.7378	10649.7418	3739.437844	146.48628	966.8073731	75 Southern Coastal Plain
1.041690695	1.237012404	1	5	1/23/2013	1	2013	42	27.097	-81.197	23.04	6.06	14.29	62.36	5.76	0	102435	4.46	4.55	NA	4476.076382	0	74432.53647	11497.89944	3922.750155	776.9360789	412.467831	75 Southern Coastal Plain
1.584962373	1.041690695	1	5	1/24/2013	1	2013	41	27.097	-81.202	23.01	3.04	12.52	62.73	5.5	0	102457.49	3.63	3.03	NA	4549.094046	0	74072.96338	11893.61149	3696.874938	756.105596	191.6576106	75 Southern Coastal Plain
2.016955524	1.00686222	1	5	4/24/2013	4	2013	51	27.112	-81.208	30.38	17.7	23.69	69.12	8.48	0	101833.21	3.34	14.04	NA	2921.284638	0	74446.0615	10732.66548	3864.604213	0	1050.016887	75 Southern Coastal Plain
1.84854815	0.901229419	1	5	5/7/2013	5	2013	49	27.119	-81.213	28.97	13.89	21.46	64.93	8.28	0	101483.3	3.47	11.43	NA	2124.105863	0	74551.38214	9936.549209	3222.036345	679.2560087	213.2923786	75 Southern Coastal Plain
0.39335831	1.84854815	1	5	5/8/2013	5	2013	52	27.115	-81.215	30.64	14.6	22.36	62.5	9.68	0	101710.01	2.92	12.62	NA	2492.4939	0	74140.04807	10304.81184	3654.528216	561.3515342	399.5588541	75 Southern Coastal Plain
0.434951964	0.231879874	1	5	1/28/2013	1	2013	29	27.099	-81.198	26.76	16.36	20.68	79.26	4.62	0	102423.77	4.77	11.56	NA	4313.188723	0	74458.51569	11513.9664	4032.052663	584.3036367	562.6263444	75 Southern Coastal Plain
1.93771439	0.434951964	1	5	1/29/2013	1	2013	52	27.098	-81.201	28.2	19.76	23.19	77.95	5.26	0.01	102178.48	4.23	13.98	NA	4459.61535	0	74176.34261	11802.31555	3810.055416	704.0857371	305.2088819	75 Southern Coastal Plain
0.956037769	1.93771439	1	5	1/30/2013	1	2013	52	27.091	-81.209	30.2	19.96	23.98	72.08	7.33	0	101667.05	5.41	15.08	NA	5149.924884	214.6595941	73134.23078	12426.36475	2844.273491	763.5045788	677.3907521	75 Southern Coastal Plain
1.963772636	0.956037769	1	5	1/31/2013	1	2013	48	27.092	-81.209	23.29	15.67	19.06	77.53	3.61	3.44	101565.72	4.69	9.48	NA	5051.167436	225.961153	73143.97687	12359.5349	2921.046287	860.9485586	565.3071446	75 Southern Coastal Plain
0.630787103	2.359892352	1	5	4/30/2013	4	2013	52	27.116	-81.212	30.87	20.75	25.37	69.71	8.37	15.35	101386.58	3.03	15.81	NA	2442.446129	0	74391.11054	10254.69103	3509.720495	393.6572589	479.0920698	75 Southern Coastal Plain
0.630051503	0.630787103	1	5	5/1/2013	5	2013	49	27.119	-81.217	30.77	22.08	25.95	72.77	7.42	19.88	101364.26	3.01	16.43	NA	2092.95211	0	74241.11495	9917.344026	3370.530452	931.2517008	0.696476945	75 Southern Coastal Plain
1.054508271	0.630051503	1	5	5/2/2013	5	2013	52	27.121	-81.218	25.82	19.92	22.55	79.3	4.34	13.38	101226.95	2.7	12.87	NA	1873.089513	0	74234.45538	9713.767418	3272.441672	1185.557206	34.31022564	75 Southern Coastal Plain
0.588528163	0.76727482	1	5	3/17/2013	3	2013	3	27.116	-81.215	30.35	9.96	18.96	55.59	10.04	0	101740.33	2.59	10.16	NA	2443.94637	0	74192.40986	10256.70079	3598.559887	564.4466197	380.7978536	75 Southern Coastal Plain
1.365625675	1.054508271	1	5	5/3/2013	5	2013	49	27.122	-81.215	28.32	19.79	23.4	75.09	5.97	2.64	100815.84	2.06	14.05	NA	1745.582045	30.79565526	74610.70424	9558.404535	2961.516951	1106.844567	123.2213348	75 Southern Coastal Plain
1.132591179	1.365625675	1	5	5/4/2013	5	2013	25	27.117	-81.214	30.53	21.53	25.51	70.06	8.09	0.75	100582.09	2.96	16.03	NA	2281.889359	0	74391.65129	10093.06553	3398.620061	591.1801246	282.0271928	75 Southern Coastal Plain
0.874086453	1.584962373	1	5	1/25/2013	1	2013	48	27.092	-81.209	24.95	7.11	14.9	65.89	5.7	0	102399.36	2.76	6.03	NA	5110.89428	228.7544703	73133.32527	12393.48952	2873.224637	802.3642901	630.1709723	75 Southern Coastal Plain
1.28398622	1.044587228	1	5	3/9/2013	3	2013	26	27.119	-81.21	25.08	6.64	15.15	62.14	6.47	0	102058.65	2.86	5.86	NA	2069.891734	0	74782.51365	9882.250036	3087.45108	653.6386556	199.8073571	75 Southern Coastal Plain
1.176680446	1.28398622	1	5	3/10/2013	3	2013	3	27.115	-81.214	27.07	10.32	17.48	72.57	5.64	0	101901.03	4.25	8.69	NA	2521.021233	0	74254.12895	10332.37997	3621.09365	415.919138	496.5036038	75 Southern Coastal Plain
0.952886996	0.39335831	1	5	5/9/2013	5	2013	21	27.116	-81.216	32.71	15.17	23.5	59.6	11.49	0	101830.99	2.16	13.94	NA	2437.015207	39.91105128	74082.84996	10257.72536	3653.492933	674.7295146	299.9664046	75 Southern Coastal Plain
1.012633532	0.373233084	1	5	2/14/2013	2	2013	44	27.112	-81.207	25.23	19.26	21.68	82.61	3.61	27.9	101329.35	2.68	12.25	NA	2901.329019	0	74574.4566	10714.71096	3821.056041	13.23156841	1031.904695	75 Southern Coastal Plain
0.812771391	1.012633532	1	5	2/15/2013	2	2013	51	27.115	-81.203	18.24	13.03	15.75	85.37	2	4.74	101538.17	3.99	5.64	NA	2545.536436	0	75090.51264	10328.83099	3394.638178	529.8776776	645.6315561	75 Southern Coastal Plain
1.3670263	0.56120836	1	5	2/18/2013	2	2013	26	27.117	-81.202	19.93	-0.66	8.68	62.61	3.71	0	102513.56	3.64	0	NA	2407.190337	0	75285.88559	10168.39795	3227.044807	725.9851113	485.0606345	75 Southern Coastal Plain
1.28562659	1.3670263	1	5	2/19/2013	2	2013	52	27.115	-81.202	26.17	14.62	19.26	74.86	5.21	0	102034.95	2.79	10.4	NA	2563.713141	0	75190.45379	10328.04122	3386.748866	629.4137422	644.7090053	75 Southern Coastal Plain
1.308161684	0.660329006	1	5	4/1/2013	4	2013	29	27.117	-81.213	30.56	16.8	23.3	65.58	9.04	0.15	101490.63	4.93	13.68	NA	2289.510168	13.36062266	74426.73252	10101.80056	3388.678896	554.113428	315.083374	75 Southern Coastal Plain
0.660329006	0.586342955	1	5	3/31/2013	3	2013	3	27.114	-81.213	30.02	14.08	21.05	65.46	8.23	0	101883.2	3.82	12.05	NA	2607.937881	30.3387	74260.58334	10420.38253	3680.21105	305.7239189	605.8394985	75 Southern Coastal Plain
0.586342955	0.864569105	1	5	3/30/2013	3	2013	25	27.116	-81.214	27.87	10.03	17.76	63.07	7.42	0	102184.12	3.25	8.95	NA	2385.945578	0	74318.40696	10197.06702	3501.0324	524.4468724	366.7825642	75 Southern Coastal Plain
0.834005303	1.306136797	1	5	2/11/2013	2	2013	29	27.124	-81.202	29.78	14.81	21.97	74.18	6.62	0.03	102033.05	4.65	12.29	NA	1670.856986	101.9125773	75753.68999	9415.863526	2473.44134	1326.352391	267.5193386	75 Southern Coastal Plain
1.341281481	1.176680446	1	5	3/11/2013	3	2013	29	27.12	-81.206	28.47	12.92	20.1	72.53	6.65	0	101633.75	3.99	10.69	NA	2024.545808	0	75185.27301	9831.93937	2929.54824	769.5688159	148.995577	75 Southern Coastal Plain
1.831165877	1.341281481	1	5	3/12/2013	3	2013	51	27.114	-81.209	27.85	16.56	22.01	72.47	6.29	0.53	101285.01	4.75	12.21	NA	2636.187455	0	74541.57582	10444.65914	3601.563799	83.14194312	762.1037717	75 Southern Coastal Plain
0.901229419	0.790583948	1	5	5/6/2013	5	2013	28	27.119	-81.215	28.54	13.27	20.91	59.87	8.94	0	101326.82	3.51	10.9	NA	2085.75052	0	74391.2228	9898.317212	3276.559306	831.1215931	44.16272965	75 Southern Coastal Plain
0.717618799	2.281399666	1	5	3/14/2013	3	2013	49	27.112	-81.21	23.1	3.5	12.51	50.34	7.27	0	102066.02	5.05	3.3	NA	2857.64193	0	74379.94752	10668.203	3828.451269	0	975.6874444	75 Southern Coastal Plain
1.15026581	0.717618799	1	5	3/15/2013	3	2013	50	27.117	-81.216	23.89	3.04	12.19	55.19	6.84	0	102214.73	3.31	3.47	NA	2278.387357	0	74205.87652	10091.65162	3489.424378	749.3321829	191.1359551	75 Southern Coastal Plain
0.41368199	1.963772636	1	5	2/1/2013	2	2013	41	27.1	-81.199	21.87	0.53	10.71	56.18	5.67	0	102281.18	4.64	1.2	NA	4273.836623	0	74463.98656	11518.97524	4059.305714	537.0656047	576.3836609	75 Southern Coastal Plain
2.281399666	1.831165877	1	5	3/13/2013	3	2013	51	27.114	-81.209	26.52	7.25	16.65	61.64	7.77	0	101720.22	4.82	6.89	NA	2704.88128	0	74540.78177	10514.27871	3658.601982	21.51102715	831.6709701	75 Southern Coastal Plain
0.790583948	1.132591179	1	5	5/5/2013	5	2013	2	27.119	-81.213	28.15	19.38	23.98	65.83	8.58	0	100865.79	4.07	13.76	NA	2050.987608	0	74582.93669	9863.426231	3159.297554	751.4702635	148.6443735	75 Southern Coastal Plain
1.306136797	0.185294951	1	5	2/10/2013	2	2013	3	27.113	-81.208	27.9	16.08	20.7	74.64	5.77	0.04	102067.62	5.38	11.99	NA	2734.300599	0	74557.16834	10545.72564	3680.487965	14.26131955	863.0719348	75 Southern Coastal Plain
0.845031856	0.834005303	1	5	2/12/2013	2	2013	50	27.117	-81.201	31.83	16.49	23.46	73.31	7.51	0.05	101695.59	3.64	14.16	NA	2388.717357	0	75369.00068	10139.29557	3195.627142	808.5743449	455.869612	75 Southern Coastal Plain
0.76727482	1.15026581	1	5	3/16/2013	3	2013	26	27.117	-81.216	27.9	7.2	16.4	48.86	9.26	0	101981.2	1.8	7.55	NA	2346.726007	5.742000003	74196.39503	10158.04831	3534.48491	678.0495916	265.7820143	75 Southern Coastal Plain
1.587477326	0.950282624	1	5	3/25/2013	3	2013	26	27.115	-81.214	26.1	17.39	22.18	66.71	7.3	0.08	100850.12	4.82	11.75	NA	2588.45313	56.47878189	74136.97852	10401.26583	3719.27857	457.2356986	473.586826	75 Southern Coastal Plain
1.352142543	1.587477326	1	5	3/26/2013	3	2013	50	27.116	-81.205	18.7	6.54	12.83	49.25	6.32	0	101750.85	5.99	2.62	NA	2468.176198	0	74958.30933	10274.26909	3361.60451	415.3039846	591.2879114	75 Southern Coastal Plain
1.226551366	1.352142543	1	5	3/27/2013	3	2013	52	27.117	-81.215	18.41	0.7	8.85	54.72	5.03	0	102219.45	4.67	0	NA	2342.984393	2.856122665	74264.0692	10155.82653	3499.497153	620.3843908	291.0731509	75 Southern Coastal Plain
0.373233084	0.845031856	1	5	2/13/2013	2	2013	35	27.113	-81.201	33.44	17.14	24	71.98	8.69	0	101297.63	5.13	15.29	NA	2887.740578	12.8874	75111.58964	10640.60764	3696.550812	425.7352246	957.1411774	75 Southern Coastal Plain
0.864569105	0.658495505	1	5	3/29/2013	3	2013	49	27.115	-81.213	25.42	5.72	14.58	50.85	8.03	0	102286.19	2.95	5.57	NA	2526.504834	0	74326.79527	10338.91024	3595.563326	344.6592811	544.2225211	75 Southern Coastal Plain
0.950282624	0.200605377	1	5	3/24/2013	3	2013	2	27.115	-81.206	33.96	19.6	25.63	65.91	10.62	8.26	100691.15	6.63	16.78	NA	2600.180074	8.789599999	74833.6897	10410.23586	3504.271799	277.675504	727.3168527	75 Southern Coastal Plain
0.185294951	1.135033821	1	5	2/9/2013	2	2013	26	27.113	-81.207	26.67	10.35	17.98	70.96	5.87	0	101776.45	3.91	8.51	NA	2805.96013	0	74650.48953	10618.92913	3722.387175	89.59236838	936.0948067	75 Southern Coastal Plain
0.658495505	1.226551366	1	5	3/28/2013	3	2013	47	27.117	-81.216	23.35	1.32	10.93	53.1	6.59	0	102255.42	3.64	2.33	NA	2336.888967	7.348799996	74189.11994	10148.78708	3532.5421	695.9127164	251.8238216	75 Southern Coastal Plain
0.200605377	0.883174131	1	5	3/23/2013	3	2013	23	27.115	-81.203	32.53	18.47	24.06	69.73	8.43	5.42	101181.46	3.13	15.5	NA	2590.751433	0	75133.52377	10362.47137	3423.276438	572.4719368	679.1887653	75 Southern Coastal Plain
1.487203142	1.532808473	1	5	3/19/2013	3	2013	46	27.119	-81.21	32.77	16.76	23.91	71.11	8.83	1	101269.8	2.87	14.77	NA	2142.812147	0	74726.02989	9955.650371	3162.559815	584.5124314	273.2263143	75 Southern Coastal Plain
1.33970186	1.422651692	1	5	3/21/2013	3	2013	52	27.117	-81.213	25.91	10.42	18.7	60.73	7.86	0.78	101158.93	4.99	8.17	NA	2314.067355	1.534277334	74458.04851	10126.39545	3391.999242	502.3496195	368.5704798	75 Southern Coastal Plain
0.883174131	1.33970186	1	5	3/22/2013	3	2013	49	27.114	-81.208	30.59	3.91	15.52	50.68	9.45	0.87	101272.39	3.69	7.25	NA	2611.824907	0	74676.91635	10424.96913	3549.863779	149.7656771	742.2481071	75 Southern Coastal Plain
1.532808473	0.588528163	1	5	3/18/2013	3	2013	27	27.116	-81.211	30.87	16.76	22.59	67.03	8.09	2.1	101551.83	3.46	13.82	NA	2416.907006	0	74555.82033	10230.03902	3428.929331	326.2538646	547.6301291	75 Southern Coastal Plain
1.422651692	1.487203142	1	5	3/20/2013	3	2013	42	27.115	-81.209	31.99	16.58	23.64	67.23	8.92	0.5	101218.53	2.16	14.29	NA	2563.53105	0	74604.97954	10371.72074	3524.52242	157.7645786	689.1367322	75 Southern Coastal Plain
1.426614239	0.407504326	1	6	1/22/2013	1	2013	23	27.187	-81.212	23.12	11.12	17.82	67.85	5.61	0	101868.8	4.19	7.12	NA	625.2444997	344.8021127	78875.68775	2451.565797	451.4921259	3336.753912	709.3860001	75 Southern Coastal Plain
0.937814465	2.394082068	1	6	3/3/2013	3	2013	3	27.171	-81.219	15.47	2.75	8.99	66.19	3.53	0	101580.02	4.53	0	NA	1297.254308	36.38046952	77653.50456	4126.670084	1597.526098	3460.733217	95.1178552	75 Southern Coastal Plain
0.407504326	0.946945198	1	6	1/19/2013	1	2013	5	27.188	-81.216	23.57	16.42	19.04	82.81	3.14	4.48	102097.3	5.12	10	NA	487.7259227	185.4158361	79042.70494	2306.32212	824.2251122	3711.883008	564.207351	75 Southern Coastal Plain
1.76756222	1.620592966	1	6	3/1/2013	3	2013	52	27.189	-81.226	21.69	11.16	15.74	63.9	5.59	0	101253.77	3.86	6.42	NA	532.1718432	123.1415236	78326.9126	2236.175781	872.6286963	2740.282247	109.3665623	75 Southern Coastal Plain
4.148378351	1.426614239	1	6	1/23/2013	1	2013	32	27.182	-81.223	22.67	5.86	14.09	62.8	5.6	0	102381.8	4.33	4.27	NA	848.2225	0	78064.95809	2979.217627	1580.144798	2963.996746	321.5865296	75 Southern Coastal Plain
1.382488061	0.986927514	1	6	3/15/2013	3	2013	52	27.176	-81.214	23.76	2.99	12.09	55.72	6.72	0	102210.93	3.3	3.37	NA	1773.478449	466.1910133	78379.02392	3601.633791	883.8633122	3051.002154	299.2103891	75 Southern Coastal Plain
0.946945198	0.868867273	1	6	1/18/2013	1	2013	28	27.181	-81.223	19.04	4.52	12.54	77.23	2.86	0	102053.45	5.31	1.78	NA	884.262626	79.01998397	77991.14296	3111.319836	1642.570122	2980.169679	189.5581509	75 Southern Coastal Plain
1.620592966	1.309153979	1	6	2/28/2013	2	2013	34	27.184	-81.224	24.96	10.87	18.75	64.51	6.6	0	101308.82	3.89	7.92	NA	759.8280578	170.5162085	78185.90578	2703.239501	1304.361277	2894.718398	284.0217587	75 Southern Coastal Plain
2.394082068	1.76756222	1	6	3/2/2013	3	2013	26	27.189	-81.22	18.88	8.97	13.97	53.85	5.82	0	101462.16	4.88	3.93	NA	512.7303772	0	78822.91751	2221.33306	909.847001	3370.301106	477.3264596	75 Southern Coastal Plain
0.612514447	2.52269295	1	6	3/10/2013	3	2013	3	27.186	-81.223	26.93	10.11	17.31	72.84	5.55	0	101869.04	4.25	8.52	NA	778.0464075	73.0577	78406.57977	2485.624549	1088.249828	3014.861795	401.9108095	75 Southern Coastal Plain
1.379759169	1.382488061	1	6	3/16/2013	3	2013	26	27.178	-81.212	27.81	6.97	16.25	49.13	9.15	0	101975.04	1.78	7.39	NA	1518.452143	301.5217	78679.48944	3391.314431	597.875286	2904.66936	87.86824881	75 Southern Coastal Plain
0.330767945	4.148378351	1	6	1/24/2013	1	2013	26	27.18	-81.217	22.67	3.11	12.43	63.64	5.3	0	102418.16	3.7	2.89	NA	1342.766823	10.4289	78408.15813	3153.553979	1080.596751	3498.871471	149.335636	75 Southern Coastal Plain
0.986927514	0.709390549	1	6	3/14/2013	3	2013	52	27.177	-81.214	22.89	3.62	12.42	50.75	7.14	0	102046.57	5.09	3.26	NA	1639.919139	396.5872516	78471.67955	3468.396252	816.9501373	3077.016471	165.9875687	75 Southern Coastal Plain
1.226835065	0.715925344	1	6	4/9/2013	4	2013	52	27.176	-81.213	31.36	19.28	24.54	73.82	7.34	0	101834.8	4.66	15.32	NA	1763.218824	457.1986181	78405.08831	3595.786573	855.8441779	3024.483028	293.403729	75 Southern Coastal Plain
1.110984831	0.612514447	1	6	3/11/2013	3	2013	29	27.18	-81.214	28.34	12.75	19.99	72.76	6.57	0	101609.91	4.07	10.54	NA	1367.784026	246.7586	78623.46266	3195.312877	777.4694036	3187.99616	107.1357017	75 Southern Coastal Plain
1.148587432	1.110984831	1	6	3/12/2013	3	2013	52	27.182	-81.212	27.31	16.46	21.83	73.01	6.07	0.58	101264.99	4.73	11.88	NA	1189.503141	281.9399572	78843.79082	3025.532315	606.090224	3116.176423	277.4564279	75 Southern Coastal Plain
0.709390549	1.148587432	1	6	3/13/2013	3	2013	52	27.178	-81.213	26.35	7.26	16.57	61.71	7.67	0	101699.09	4.86	6.81	NA	1554.841146	397.6060776	78566.02124	3390.237746	735.7103308	3044.940931	87.69578746	75 Southern Coastal Plain
0.302378742	0.330767945	1	6	1/25/2013	1	2013	49	27.172	-81.23	24.8	7.13	14.88	66.37	5.59	0	102346.16	2.79	5.97	NA	225.918	74.10162054	76830.28877	4102.704052	2540.32899	2404.793917	109.2364043	75 Southern Coastal Plain
1.488454914	1.226835065	1	6	4/10/2013	4	2013	51	27.176	-81.206	31.86	18.52	24.59	76.14	6.93	0	101737.13	4.41	15.19	NA	1761.943341	0	78418.0311	3654.486544	399.2561893	2265.191894	29.26395231	75 Southern Coastal Plain
2.475240002	1.488454914	1	6	4/11/2013	4	2013	52	27.183	-81.216	31.58	20.77	25.94	73	7.88	0.78	101308.94	5.39	16.17	NA	992.9406131	91.99842266	78708.77419	2816.138804	915.7202181	3520.369313	486.5964353	75 Southern Coastal Plain
1.007957355	0.937814465	1	6	3/4/2013	3	2013	24	27.175	-81.218	19.56	-1.53	7.86	61.8	4.44	0	101960.69	3.57	0	NA	1428.937544	239.64717	77999.74255	3722.363926	1287.449626	3407.048266	12.73429998	75 Southern Coastal Plain
2.52269295	2.195291902	1	6	3/9/2013	3	2013	26	27.171	-81.211	24.96	6.51	15.02	62.58	6.36	0	102049.04	2.86	5.73	NA	2090.208368	56.49511783	78241.92773	4170.67543	1097.63411	2675.936388	113.6038401	75 Southern Coastal Plain
0.954025332	1.361814033	1	6	4/18/2013	4	2013	52	27.175	-81.209	33.84	19.98	25.95	70.64	9.61	0	101531.66	4.46	16.91	NA	1878.692385	122.9414966	78591.74957	3783.843257	694.764113	2598.292378	196.5322296	75 Southern Coastal Plain
1.360005216	0.954025332	1	6	4/19/2013	4	2013	52	27.173	-81.21	33.99	21.22	26.92	70.21	9.8	4.11	101447.71	5.44	17.6	NA	2111.518717	34.23036104	78374.14444	4008.621387	937.3341602	2654.053292	168.3385627	75 Southern Coastal Plain
1.254583121	1.360005216	1	6	4/20/2013	4	2013	26	27.175	-81.206	29.79	22.87	26.51	70.07	8.23	0.71	101536.52	3.69	16.33	NA	1848.563896	0	78505.80554	3750.550252	519.4150464	2309.782828	64.94520293	75 Southern Coastal Plain
0.102805065	1.254583121	1	6	4/21/2013	4	2013	3	27.177	-81.206	29.71	18.48	23.4	74.79	6.43	4.58	101724.07	3.69	14.09	NA	1646.160857	0	78414.63241	3539.248109	302.774444	2311.590405	34.48529686	75 Southern Coastal Plain
0.901510769	0.102805065	1	6	4/22/2013	4	2013	29	27.173	-81.209	28.5	21.49	24.67	72.75	6.8	44.1	101547.7	2.86	15	NA	2094.134187	0	78521.9196	4003.578371	845.1403056	2471.083223	13.37792695	75 Southern Coastal Plain
1.313103897	0.901510769	1	6	4/23/2013	4	2013	52	27.172	-81.211	30.29	18.66	23.86	73.75	6.87	0.01	101598.29	5.07	14.48	NA	2096.954135	13.8919	78300.03819	4093.346944	1024.038972	2670.551163	146.4730117	75 Southern Coastal Plain
1.471141634	1.313103897	1	6	4/24/2013	4	2013	52	27.177	-81.209	30.37	17.51	23.59	69.19	8.44	0	101818.98	3.28	13.94	NA	1657.995917	33.3863	78748.00543	3565.092578	499.0509836	2621.100158	254.3292655	75 Southern Coastal Plain
0.791812544	2.475240002	1	6	4/12/2013	4	2013	52	27.174	-81.214	33.02	23.87	27.73	69.32	9.52	2.78	101056.48	5.76	18.45	NA	1750.913384	376.7777308	78211.07657	3798.834871	1039.135659	3062.347828	350.4328964	75 Southern Coastal Plain
0.725012909	1.007957355	1	6	3/5/2013	3	2013	52	27.175	-81.216	25.54	4.63	13.82	48.13	7.84	0	101950.99	1.77	5.09	NA	1607.827153	413.2245227	78140.98322	3720.345866	1125.57022	3229.580307	193.9546838	75 Southern Coastal Plain
0.654966939	0.725012909	1	6	3/6/2013	3	2013	52	27.177	-81.216	23.54	9.7	15.78	66.7	5.45	0.44	101607.12	5.44	6.62	NA	1588.377087	195.9236812	78252.33727	3486.93574	1076.260223	3330.418885	141.5474404	75 Southern Coastal Plain
1.093667401	0.654966939	1	6	3/7/2013	3	2013	52	27.177	-81.215	21.31	-1.09	9.17	62.09	4.81	0	101940.59	4.7	0.14	NA	1678.530946	295.0229122	78327.35801	3508.342888	975.1183996	3213.891058	205.718118	75 Southern Coastal Plain
2.195291902	1.093667401	1	6	3/8/2013	3	2013	52	27.177	-81.214	24.8	1.14	11.7	59.77	6.24	0	102061.85	3.24	2.97	NA	1648.883868	372.476734	78437.3357	3477.304528	854.7906685	3110.031318	174.8437431	75 Southern Coastal Plain
1.361814033	1.046557847	1	6	4/17/2013	4	2013	52	27.174	-81.214	32.56	20.77	26.28	69.1	9.57	0	101787.07	4.53	16.67	NA	1803.729949	264.5989944	78191.02916	3905.051736	1060.147902	2984.332356	413.3151381	75 Southern Coastal Plain
1.262765655	0.998966608	1	6	5/1/2013	5	2013	52	27.181	-81.214	30.77	22.01	25.85	73.4	7.23	20.44	101359.04	3.05	16.39	NA	1307.414264	220.071682	78644.78547	3136.059475	788.6466342	3228.500481	166.4190702	75 Southern Coastal Plain
0.869603491	1.262765655	1	6	5/2/2013	5	2013	52	27.186	-81.218	25.86	19.99	22.52	79.28	4.34	13.84	101215.84	2.79	12.93	NA	755.5826434	33.56277186	78730.59075	2541.528463	1069.86838	3477.374022	761.5138808	75 Southern Coastal Plain
0.439203235	0.869603491	1	6	5/3/2013	5	2013	52	27.183	-81.218	28.08	19.8	23.36	75.19	5.9	3.93	100798.66	2.11	13.94	NA	1030.027575	147.8196363	78532.49433	2816.292058	1142.429491	3438.14095	486.7697017	75 Southern Coastal Plain
0.683687148	0.616697881	1	6	2/13/2013	2	2013	52	27.177	-81.219	33.36	17.05	23.94	72.08	8.63	0	101251.76	5.26	15.2	NA	1363.630432	158.8016679	78016.35635	3567.166923	1328.995223	3405.816085	96.41453348	75 Southern Coastal Plain
0.029223172	0.683687148	1	6	2/14/2013	2	2013	51	27.181	-81.221	25.04	18.94	21.51	82.68	3.56	22.16	101295.66	2.82	11.99	NA	1031.996622	78.049	78093.42981	3128.275297	1500.222627	3127.758627	173.2168472	75 Southern Coastal Plain
1.284656633	0.029223172	1	6	2/15/2013	2	2013	52	27.181	-81.223	18.14	12.92	15.62	85.4	1.98	3.48	101493.92	3.93	5.53	NA	881.5896	38.24731849	78020.82777	3070.189404	1631.584114	2983.237704	230.7112395	75 Southern Coastal Plain
1.399937757	1.284656633	1	6	2/16/2013	2	2013	26	27.179	-81.221	21.54	11.93	17.15	69.58	4.86	0.03	101282.81	4.46	6.73	NA	1051.587	1.587000001	78009.09688	3257.852354	1523.33059	3133.777126	43.63606463	75 Southern Coastal Plain
1.074192432	1.471141634	1	6	4/25/2013	4	2013	52	27.177	-81.207	31.6	18.71	25.01	63.89	10.52	0	101937.81	2.98	15.16	NA	1573.934864	2.209677334	78519.73886	3479.238934	302.5453277	2438.89919	82.55551294	75 Southern Coastal Plain
1.064255519	0.791812544	1	6	4/13/2013	4	2013	25	27.176	-81.214	33.13	21.08	26.85	70.81	9.45	1.07	101181.25	4.01	17.11	NA	1749.085824	427.7541086	78291.8428	3639.373518	973.7010452	3121.32755	321.1587969	75 Southern Coastal Plain
0.647773583	1.064255519	1	6	4/14/2013	4	2013	3	27.174	-81.207	34.83	22.06	27.81	64.75	11.49	1.04	101234.26	3.51	18.44	NA	1904.716334	0	78623.33877	3813.693831	626.4075504	2400.435259	9.205795399	75 Southern Coastal Plain
0.741065396	0.647773583	1	6	4/15/2013	4	2013	29	27.175	-81.206	34.19	22.34	27.37	69.72	10.08	24.49	101360.84	1.91	18.27	NA	1869.049054	27.34748116	78461.72402	3766.231805	511.6621702	2260.658618	49.12084019	75 Southern Coastal Plain
1.046557847	0.741065396	1	6	4/16/2013	4	2013	52	27.176	-81.211	33.23	23.17	27.88	68.64	9.98	7.07	101638.55	3.36	18.2	NA	1790.834022	192.2270511	78569.77729	3684.175698	685.1758635	2727.952514	339.5047699	75 Southern Coastal Plain
0.998966608	1.330372778	1	6	4/30/2013	4	2013	52	27.181	-81.214	30.76	20.78	25.36	69.64	8.38	15.27	101365.27	2.97	15.77	NA	1265.904828	220.9056695	78667.87601	3094.71106	785.9593183	3247.270564	207.773481	75 Southern Coastal Plain
0.941583539	0.529454536	1	6	1/12/2013	1	2013	18	27.176	-81.225	29.41	16.12	22.09	79.13	5.29	0.04	101962.4	3.65	12.77	NA	769.5554561	44.37394205	77524.8697	3597.544733	1926.191506	2796.996329	136.2858834	75 Southern Coastal Plain
1.444947972	1.94104673	1	6	2/24/2013	2	2013	2	27.181	-81.219	31.19	18.3	24.47	73.4	7.7	0	101263.77	3.32	14.75	NA	1284.815203	22.1056	78346.51163	3069.622072	1214.560892	3405.557004	233.1978671	75 Southern Coastal Plain
0.532784354	1.444947972	1	6	2/25/2013	2	2013	29	27.186	-81.221	31.05	18.16	24.49	70.17	8.24	0	101034.59	2.98	14.6	NA	856.7536807	0	78499.36867	2569.14258	1198.219163	3198.045197	585.4278382	75 Southern Coastal Plain
0.672787141	0.532784354	1	6	2/26/2013	2	2013	51	27.182	-81.217	31.09	20.34	25.06	74.04	7.17	0.04	100831.79	6.15	15.71	NA	1125.261823	146.8682276	78541.4351	2931.140623	1055.236112	3544.080444	371.7657344	75 Southern Coastal Plain
1.309153979	0.672787141	1	6	2/27/2013	2	2013	52	27.178	-81.219	26.67	16.09	21.96	77.15	5.15	0.48	101128.98	3.67	11.38	NA	1291.624888	17.91872267	78074.50999	3416.434782	1337.674299	3354.349696	114.1243172	75 Southern Coastal Plain
0.888946083	1.208758833	1	6	1/16/2013	1	2013	44	27.175	-81.221	29.36	17.64	23.28	77.06	5.99	0	101612.66	2.32	13.5	NA	1121.219774	4.597399996	77766.72467	3699.224417	1574.788045	3199.897266	307.4266937	75 Southern Coastal Plain
0.868867273	0.888946083	1	6	1/17/2013	1	2013	32	27.175	-81.227	28.28	20.93	23.85	77.65	5.31	0	101509.53	3.32	14.6	NA	579.8687045	23.69296805	77326.10852	3673.674445	2133.250622	2608.890412	41.96022582	75 Southern Coastal Plain
0.263521355	0.692218117	1	6	2/2/2013	2	2013	26	27.179	-81.222	23.36	2.88	12.79	59.99	5.79	0	102282.65	2.79	3.12	NA	991.0768	6.573768265	77919.81555	3312.518343	1601.929341	3066.603428	11.25140601	75 Southern Coastal Plain
1.628885358	1.074192432	1	6	4/26/2013	4	2013	52	27.172	-81.212	31.95	17.09	23.78	67.08	9.09	0	102139.43	4.26	14.52	NA	1990.117641	33.067	78225.21494	4080.628871	1070.439182	2777.615707	242.0811186	75 Southern Coastal Plain
0.435978633	1.628885358	1	6	4/27/2013	4	2013	26	27.178	-81.206	30.75	17.12	23.52	70.42	8.16	0	102068.86	4.69	13.93	NA	1568.966239	0	78418.34211	3463.250048	241.8888431	2350.008508	5.113881585	75 Southern Coastal Plain
0.678658026	0.435978633	1	6	4/28/2013	4	2013	3	27.178	-81.206	30.03	17.62	23.84	69.55	8.16	0	101764.27	4.74	13.83	NA	1484.814767	0	78416.9569	3379.620126	172.2882259	2389.261841	44.43816777	75 Southern Coastal Plain
1.330372778	0.678658026	1	6	4/29/2013	4	2013	29	27.178	-81.206	30.56	17.97	24.23	69.9	8.21	7.11	101452.82	3.96	14.27	NA	1572.126399	0	78412.4158	3465.535884	240.9979586	2343.32457	11.70650036	75 Southern Coastal Plain
0.529454536	0.579991005	1	6	1/11/2013	1	2013	49	27.177	-81.226	29.01	17.03	22.34	77.29	5.7	0.13	102170.11	4.03	13.02	NA	618.2207971	30.26982266	77439.86546	3550.27642	2062.08873	2645.724417	3.411033262	75 Southern Coastal Plain
0.598342762	0.302378742	1	6	1/26/2013	1	2013	26	27.173	-81.229	25.73	8.4	16.26	63.01	6.66	0	102172.65	2.17	7.07	NA	313.5816414	0	77034.63036	3899.745774	2379.846819	2451.69975	194.0218445	75 Southern Coastal Plain
0.035448617	0.598342762	1	6	1/27/2013	1	2013	3	27.177	-81.227	26.71	10.22	18.25	66.04	6.56	0	102291.24	3.02	8.46	NA	536.5250082	85.76107419	77371.19765	3558.693466	2144.268073	2564.191371	85.75393465	75 Southern Coastal Plain
0.982566638	0.035448617	1	6	1/28/2013	1	2013	25	27.176	-81.223	26.58	16.2	20.48	79.57	4.52	0	102373.94	4.67	11.39	NA	990.6890327	38.03471579	77705.44143	3583.720184	1706.850328	3018.36423	282.7338686	75 Southern Coastal Plain
1.742881352	0.982566638	1	6	1/29/2013	1	2013	49	27.175	-81.226	28.13	19.62	23.1	78.29	5.17	0.03	102123.87	4.25	13.87	NA	659.8902291	64.0463174	77391.27	3695.223196	2039.951032	2712.419406	62.16454348	75 Southern Coastal Plain
1.217384854	1.742881352	1	6	1/30/2013	1	2013	52	27.177	-81.226	30.12	19.95	23.94	72.22	7.28	0	101611.91	5.54	15.03	NA	599.3246127	22.48405637	77433.74057	3537.198743	2078.046437	2626.468187	21.50700458	75 Southern Coastal Plain
1.070889397	1.217384854	1	6	1/31/2013	1	2013	52	27.175	-81.225	23.16	15.5	18.94	77.27	3.62	3.75	101523.56	4.84	9.33	NA	715.9573103	98.57005493	77427.27499	3729.660387	1977.459885	2790.428965	142.8893493	75 Southern Coastal Plain
0.692218117	1.070889397	1	6	2/1/2013	2	2013	52	27.176	-81.221	21.74	0.41	10.55	57.04	5.55	0	102236.67	4.62	1.07	NA	1141.05579	54.13560165	77827.40152	3586.532036	1553.015936	3178.581655	284.9680838	75 Southern Coastal Plain
1.051456845	1.794117573	1	6	5/7/2013	5	2013	52	27.172	-81.217	28.83	13.84	21.38	65.26	8.15	0	101465.66	3.5	11.34	NA	1497.191963	189.6703328	77826.67679	4102.164167	1422.531703	3268.806565	107.576751	75 Southern Coastal Plain
0.181555151	0.263521355	1	6	2/3/2013	2	2013	3	27.187	-81.221	22.65	4.56	14.41	58.16	6.33	0	101905.05	3.44	3.61	NA	715.5216236	0	78613.32078	2425.417626	1065.71405	3239.71268	625.784375	75 Southern Coastal Plain
1.453892175	0.181555151	1	6	2/4/2013	2	2013	28	27.188	-81.219	23.22	5.14	12.99	58.88	6.12	0	101774.86	2.48	4.18	NA	603.5914624	10.91107885	78767.78725	2324.824774	1010.146333	3368.819451	580.8182842	75 Southern Coastal Plain
1.402562946	1.453892175	1	6	2/5/2013	2	2013	50	27.175	-81.224	26.15	5.73	14.79	53.48	7.43	0	101616.26	2.62	5.94	NA	817.0804488	40.95162267	77523.93182	3691.41474	1876.745309	2879.875216	225.4487589	75 Southern Coastal Plain
0.67843005	1.402562946	1	6	2/6/2013	2	2013	31	27.175	-81.221	27.69	12.24	18.85	64.81	7	0.01	101634.3	1.69	9.97	NA	1121.519653	0	77732.41986	3773.608378	1585.769755	3223.398362	289.0317278	75 Southern Coastal Plain
0.090943041	0.67843005	1	6	2/7/2013	2	2013	32	27.174	-81.219	29.34	20.35	23.63	72.13	7.06	0	101633.15	4.01	14.85	NA	1253.45951	81.473668	77777.31264	3882.658441	1499.158805	3382.170969	139.5638235	75 Southern Coastal Plain
0.53954232	0.090943041	1	6	2/8/2013	2	2013	51	27.174	-81.221	30.74	17.75	23.46	72.29	7.38	0	101278.85	4.52	14.25	NA	1077.10911	0	77652.14342	3861.178583	1650.044272	3201.905005	319.0371017	75 Southern Coastal Plain
0.668284331	0.53954232	1	6	2/9/2013	2	2013	25	27.18	-81.22	26.52	10.22	17.88	71.16	5.78	0	101740.79	3.89	8.37	NA	1152.719	0	78145.95276	3182.448164	1397.274333	3243.585616	119.278797	75 Southern Coastal Plain
0.08830847	0.668284331	1	6	2/10/2013	2	2013	2	27.186	-81.22	27.79	15.56	20.41	74.98	5.65	0	102034.22	5.33	11.68	NA	823.3975018	0	78579.95085	2539.884975	1190.34941	3280.742406	668.3276642	75 Southern Coastal Plain
0.103010698	0.08830847	1	6	2/11/2013	2	2013	25	27.187	-81.227	29.69	14.67	21.88	74.29	6.57	0	101976.07	4.76	12.18	NA	427.6979029	0	78098.65112	2433.234011	1101.61173	2578.045447	38.59875609	75 Southern Coastal Plain
0.976280403	0.439203235	1	6	5/4/2013	5	2013	26	27.18	-81.213	30.43	21.47	25.44	70.53	7.93	1.59	100563	2.97	15.95	NA	1324.735439	340.1551057	78725.34137	3154.925611	673.4882536	3109.770688	147.7157269	75 Southern Coastal Plain
1.334221387	0.976280403	1	6	5/5/2013	5	2013	3	27.183	-81.218	27.93	19.45	23.93	66.15	8.42	0	100842.57	4.2	13.69	NA	1105.513723	154.4862773	78505.18872	2898.915187	1123.066977	3470.372543	404.1086798	75 Southern Coastal Plain
1.794117573	1.334221387	1	6	5/6/2013	5	2013	29	27.178	-81.206	28.41	13.27	20.83	60.64	8.73	0	101327.8	3.57	10.84	NA	1470.897211	0	78439.83227	3368.908193	174.1626691	2415.972173	64.76052731	75 Southern Coastal Plain
1.443246277	0.374704191	1	6	3/25/2013	3	2013	29	27.177	-81.213	25.75	17.39	22.03	67.15	7.09	0.02	100838.81	4.92	11.57	NA	1689.146758	381.8704369	78501.75175	3541.300419	759.1869381	2962.118716	238.4629182	75 Southern Coastal Plain
1.369829733	1.443246277	1	6	3/26/2013	3	2013	52	27.176	-81.214	18.47	6.54	12.76	49.76	6.21	0	101728.44	6.05	2.5	NA	1792.690222	443.5747253	78303.9881	3684.419243	951.6450593	3059.783993	374.6765055	75 Southern Coastal Plain
1.391604742	1.051456845	1	6	5/8/2013	5	2013	52	27.177	-81.216	30.51	14.55	22.28	62.95	9.5	0	101695.86	2.97	12.53	NA	1665.646086	275.530119	78277.3426	3531.602195	1026.033454	3251.888593	211.6743432	75 Southern Coastal Plain
1.04973721	1.391604742	1	6	5/9/2013	5	2013	24	27.179	-81.212	32.57	15.17	23.43	60.1	11.27	0	101825.28	2.22	13.87	NA	1447.271267	399.439356	78676.92643	3298.484241	644.8609805	3008.899677	4.561410723	75 Southern Coastal Plain
0.219851035	1.379759169	1	6	3/17/2013	3	2013	3	27.178	-81.212	30.19	9.76	18.81	55.89	9.89	0	101727.46	2.69	9.97	NA	1576.531769	390.639	78581.55514	3427.613577	701.1015902	2985.790824	124.6992346	75 Southern Coastal Plain
0.33775523	0.219851035	1	6	3/18/2013	3	2013	29	27.177	-81.215	30.68	16.69	22.55	66.87	8.11	1.22	101531.62	3.46	13.68	NA	1667.184303	260.151122	78308.89791	3495.840061	1002.989888	3250.231322	193.1672859	75 Southern Coastal Plain
0.139851884	0.012778569	1	6	2/19/2013	2	2013	52	27.174	-81.221	26.12	14.49	19.15	74.92	5.18	0	101996.2	2.79	10.3	NA	1087.919053	13.8591	77680.98046	3823.129124	1628.928662	3203.172646	313.8099056	75 Southern Coastal Plain
0.107035962	0.139851884	1	6	2/20/2013	2	2013	52	27.172	-81.22	27.37	14.09	20.56	70.82	6.19	0	101710.01	1.72	10.73	NA	1199.083025	0	77587.04705	4111.956356	1668.443509	3362.663798	192.605123	75 Southern Coastal Plain
0.534604664	0.107035962	1	6	2/21/2013	2	2013	52	27.174	-81.22	29.56	18.03	23.49	72.05	7.01	0	101605.32	2.05	13.8	NA	1140.934897	0	77715.97753	3835.150141	1583.564994	3259.333886	258.4369581	75 Southern Coastal Plain
0.408634533	0.941583539	1	6	1/13/2013	1	2013	3	27.169	-81.227	29.5	16.74	22.37	79.67	5.22	0	101798.21	3.09	13.12	NA	494.5530487	214.1652748	76880.9801	4344.519313	2404.854965	2729.711809	4.441962612	75 Southern Coastal Plain
1.171509599	0.408634533	1	6	1/14/2013	1	2013	29	27.164	-81.227	29.77	16.01	22.56	73.38	7.07	0	101906.95	2.92	12.89	NA	506.0397	3.960300002	76519.47292	4921.467683	2729.619934	2941.999128	77.33369874	75 Southern Coastal Plain
1.208758833	1.171509599	1	6	1/15/2013	1	2013	52	27.171	-81.225	28.89	16.18	22.11	76.52	5.72	0	101823.69	3.08	12.54	NA	714.7496585	85.84982061	77160.44582	4188.187886	2125.398846	2905.266986	219.4606322	75 Southern Coastal Plain
0.715925344	0.33923555	1	6	4/8/2013	4	2013	29	27.173	-81.209	30.79	18.12	23.56	73.23	7.43	0	101761.76	3.69	14.46	NA	2053.593811	44.69313268	78485.00911	3959.447232	844.5111786	2559.786862	107.0431765	75 Southern Coastal Plain
0.33923555	1.191527797	1	6	4/7/2013	4	2013	3	27.177	-81.213	27.61	16.46	21.84	74.97	5.68	0.02	101767.26	4.24	12.04	NA	1732.29453	425.3982137	78444.8302	3573.038669	816.1515617	2998.897669	270.5519555	75 Southern Coastal Plain
0.118054445	1.399937757	1	6	2/17/2013	2	2013	3	27.173	-81.222	16.45	3.15	9.86	55.35	4.26	0	102072.46	6.17	0	NA	990.5700666	0	77551.03066	3920.831592	1749.441	3129.391309	399.5108839	75 Southern Coastal Plain
1.996387178	0.33775523	1	6	3/19/2013	3	2013	52	27.183	-81.217	32.7	16.6	23.77	71.07	8.78	0.68	101248.73	2.9	14.65	NA	1093.001323	169.7839862	78545.71157	2894.290464	1073.984387	3519.446892	408.6513077	75 Southern Coastal Plain
0.860783706	1.996387178	1	6	3/20/2013	3	2013	52	27.179	-81.212	31.74	16.48	23.54	67.62	8.75	0.44	101199.49	2.25	14.11	NA	1409.283676	374.533291	78724.80676	3269.609938	601.4942787	2982.67399	33.71776893	75 Southern Coastal Plain
1.322965133	1.066330044	1	6	3/28/2013	3	2013	52	27.176	-81.211	23.21	1.39	10.93	53.83	6.48	0	102252.22	3.64	2.3	NA	1699.122123	220.0433463	78597.20574	3584.314687	652.0060524	2798.730464	280.800295	75 Southern Coastal Plain
0.947905465	0.806869648	1	6	3/22/2013	3	2013	52	27.178	-81.212	30.44	3.83	15.42	50.92	9.4	0.5	101252.53	3.8	7.14	NA	1584.872983	353.4667	78597.42235	3445.284875	675.7996873	2947.405788	142.1135888	75 Southern Coastal Plain
1.114380402	0.947905465	1	6	3/23/2013	3	2013	26	27.178	-81.212	32.35	18.23	23.88	69.96	8.28	1.89	101155.41	3.27	15.29	NA	1551.14489	349.1727	78625.44692	3413.00386	654.2234789	2947.686342	109.7597854	75 Southern Coastal Plain
0.616697881	0.103010698	1	6	2/12/2013	2	2013	52	27.171	-81.22	31.74	16.43	23.39	73.45	7.45	0.04	101651.62	3.7	14.09	NA	1160.802828	0	77544.76134	4128.981508	1711.652095	3326.3402	232.8502877	75 Southern Coastal Plain
0.806869648	0.860783706	1	6	3/21/2013	3	2013	52	27.179	-81.213	25.71	10.33	18.6	60.67	7.79	0.63	101148.86	5.06	8.02	NA	1445.864521	355.3387141	78642.51471	3278.145829	700.3858625	3072.974587	24.44964678	75 Southern Coastal Plain
1.202690405	1.015212067	1	6	4/2/2013	4	2013	52	27.176	-81.212	31.76	14.27	22.23	65.23	9.66	0	101547.46	2.5	13.02	NA	1798.908382	350.5169601	78450.44616	3661.849318	799.3025089	2899.70947	358.7779022	75 Southern Coastal Plain
1.351988778	1.202690405	1	6	4/3/2013	4	2013	52	27.175	-81.208	33.5	16.68	24.38	63.87	11.08	0.04	101521.24	3.86	15.09	NA	1793.44781	100.5233968	78681.96898	3703.38074	563.1264167	2499.860254	123.470846	75 Southern Coastal Plain
0.012778569	0.118054445	1	6	2/18/2013	2	2013	25	27.176	-81.222	19.87	-0.67	8.61	62.7	3.7	0	102470.95	3.59	0	NA	1074.424836	29.12387733	77767.59728	3600.774444	1620.158362	3113.578364	299.3466659	75 Southern Coastal Plain
0.374704191	1.114380402	1	6	3/24/2013	3	2013	3	27.177	-81.213	33.9	19.49	25.55	66.19	10.5	7.85	100662.84	6.7	16.69	NA	1643.081869	424.7558	78511.43216	3484.194197	763.8776616	3011.028269	181.6071117	75 Southern Coastal Plain
1.191527797	1.222726138	1	6	4/6/2013	4	2013	26	27.174	-81.207	25.11	15.96	20.45	70.88	5.77	0	101512.25	5.24	10.53	NA	1967.934261	0.029499997	78596.53229	3875.508046	664.6639579	2352.06104	51.16818406	75 Southern Coastal Plain
0.312003319	0.744855914	1	6	3/31/2013	3	2013	3	27.174	-81.209	29.85	14.07	21.01	65.55	8.17	0	101877.31	3.76	11.96	NA	1950.248583	27.39519195	78591.04331	3858.782452	729.7868144	2523.998989	108.7758914	75 Southern Coastal Plain
0.655134035	0.534604664	1	6	2/22/2013	2	2013	52	27.176	-81.221	30.88	16.91	24.02	75.16	6.88	0	101592.83	3.21	13.89	NA	1082.765261	0	77759.65653	3641.149195	1609.847509	3138.872787	339.6736978	75 Southern Coastal Plain
1.015212067	0.312003319	1	6	4/1/2013	4	2013	29	27.173	-81.214	30.44	16.74	23.21	65.89	8.92	0.16	101477.35	4.96	13.59	NA	1729.349596	299.0494	78065.91585	4013.636989	1187.840184	3041.978245	342.4513659	75 Southern Coastal Plain
0.744855914	1.366839687	1	6	3/30/2013	3	2013	26	27.176	-81.208	27.74	9.94	17.7	63.23	7.37	0	102187.14	3.15	8.84	NA	1784.773772	48.43142162	78616.86444	3693.994253	524.9055496	2440.435517	67.27392806	75 Southern Coastal Plain
1.222726138	2.910128972	1	6	4/5/2013	4	2013	52	27.175	-81.212	26.16	20.35	23.39	78.38	4.89	11.17	101063.15	4.06	13.26	NA	1890.832873	291.7561437	78391.20832	3755.869555	858.6123484	2878.034038	452.7990997	75 Southern Coastal Plain
1.94104673	0.655134035	1	6	2/23/2013	2	2013	26	27.179	-81.221	31.49	19.43	25.35	73.59	7.48	0.02	101457.68	4.86	15.46	NA	1075.6931	25.6931	78035.85844	3247.503138	1495.799055	3159.056645	54.03949446	75 Southern Coastal Plain
2.910128972	1.351988778	1	6	4/4/2013	4	2013	52	27.18	-81.213	30.39	18.51	23.89	73.83	6.82	6.59	101383.25	4.19	14.45	NA	1402.913679	327.5522128	78657.97009	3232.754016	709.4544365	3104.202821	69.71499785	75 Southern Coastal Plain
1.066330044	1.369829733	1	6	3/27/2013	3	2013	52	27.178	-81.213	18.28	0.75	8.85	55.23	4.96	0	102212.77	4.65	0	NA	1580.365924	393.6378	78576.90003	3430.610388	705.5091941	2988.279981	127.7223289	75 Southern Coastal Plain
1.366839687	1.322965133	1	6	3/29/2013	3	2013	52	27.178	-81.212	25.26	5.73	14.53	51.37	7.91	0	102273.93	2.9	5.5	NA	1591.038064	336.0046	78603.42614	3455.494148	665.4728236	2929.111904	152.2045555	75 Southern Coastal Plain
0.042584789	0.1945551	1	7	1/26/2013	1	2013	4	27.13	-81.194	25.83	8.44	16.36	62.77	6.74	0	102241.55	2.11	7.13	NA	874.5671043	691.9227261	76795.69487	8710.947556	1794.37948	2348.597777	116.2989577	75 Southern Coastal Plain
0.529586402	0.880924079	1	7	4/9/2013	4	2013	19	27.136	-81.192	31.39	19.36	24.59	73.85	7.35	0	101877.16	4.65	15.37	NA	184.5815538	167.4353446	77374.9475	8052.775406	1141.424903	2878.217234	109.6933324	75 Southern Coastal Plain
0.473483574	0.38646766	1	7	1/24/2013	1	2013	2	27.127	-81.191	22.89	3.11	12.51	63.19	5.42	0	102470.53	3.65	3	NA	1135.293965	306.0772689	76834.89551	9005.327684	2091.829429	2260.835461	128.499566	75 Southern Coastal Plain
0.1945551	0.473483574	1	7	1/25/2013	1	2013	3	27.132	-81.194	24.88	7.19	14.93	66.28	5.63	0	102416.25	2.75	6.04	NA	687.0227022	622.6831227	76900.657	8515.265279	1598.820416	2499.531284	59.42947317	75 Southern Coastal Plain
0.016483183	0.025022402	1	7	2/14/2013	2	2013	2	27.131	-81.194	25.2	19.19	21.65	82.62	3.6	26.19	101347.67	2.7	12.2	NA	788.6522613	728.705432	76859.37985	8627.022343	1710.265029	2426.34173	52.21087553	75 Southern Coastal Plain
0.542237577	0.529586402	1	7	4/10/2013	4	2013	7	27.136	-81.191	31.89	18.63	24.66	76.07	6.96	0	101765.89	4.43	15.26	NA	184.9241673	179.8109015	77400.64745	8054.921848	1147.547409	2846.664959	134.6098511	75 Southern Coastal Plain
0.38646766	0.675410154	1	7	1/23/2013	1	2013	6	27.128	-81.19	22.9	6.07	14.26	62.71	5.68	0	102446.05	4.41	4.48	NA	1101.680553	224.0559801	77005.54845	8961.600718	2067.462204	2369.436652	305.8225479	75 Southern Coastal Plain
0.880924079	0.48994982	1	7	4/6/2013	4	2013	4	27.136	-81.192	25.15	16	20.5	70.92	5.78	0	101541.8	5.24	10.57	NA	251.2175227	224.1971759	77307.845	8113.815565	1198.842526	2931.364231	71.0733016	75 Southern Coastal Plain
0.580234383	0.678505518	1	7	4/12/2013	4	2013	12	27.136	-81.192	33.05	23.9	27.76	69.26	9.54	3.6	101100.03	5.67	18.48	NA	154.6688227	122.7942466	77342.52291	8010.543881	1093.926977	2935.590352	39.3819199	75 Southern Coastal Plain
0.061236232	0.016483183	1	7	2/20/2013	2	2013	8	27.13	-81.194	27.44	14.18	20.7	70.71	6.25	0	101760.54	1.66	10.81	NA	857.5288825	678.2331628	76827.29006	8699.466485	1782.576621	2376.554265	98.99475145	75 Southern Coastal Plain
0.536142313	0.042584789	1	7	1/30/2013	1	2013	17	27.127	-81.192	30.17	19.98	23.97	72.23	7.29	0	101683.13	5.42	15.07	NA	1223.156349	328.0305656	76730.66826	9090.578906	2173.791838	2157.449274	61.70493208	75 Southern Coastal Plain
0.132967546	0.536142313	1	7	1/31/2013	1	2013	4	27.126	-81.191	23.26	15.62	19.03	77.47	3.61	3.49	101587.28	4.72	9.44	NA	1263.195304	257.7319045	76756.59366	9133.156749	2219.048673	2139.48461	123.4954732	75 Southern Coastal Plain
0.487857301	0.24457027	1	7	4/19/2013	4	2013	5	27.134	-81.191	34.05	21.27	26.95	70.14	9.87	4.6	101488.02	5.43	17.66	NA	379.1039933	366.2793365	77287.01964	8249.176301	1340.186458	2882.15506	142.6041366	75 Southern Coastal Plain
0.020257827	0.487857301	1	7	4/20/2013	4	2013	2	27.135	-81.191	29.82	22.92	26.57	70.11	8.24	1.11	101566.41	3.64	16.37	NA	302.5861393	288.981166	77322.10831	8172.645278	1262.845991	2890.305959	130.855092	75 Southern Coastal Plain
0.241639118	0.061236232	1	7	2/22/2013	2	2013	12	27.13	-81.193	30.9	16.96	24.03	75.37	6.83	0	101648.37	3.18	13.93	NA	860.6749227	613.1703802	76882.0877	8716.016911	1798.243512	2413.792352	19.94687339	75 Southern Coastal Plain
0.48994982	0.505411336	1	7	4/3/2013	4	2013	20	27.136	-81.191	33.57	16.83	24.48	63.69	11.19	0.11	101554.33	3.84	15.2	NA	244.5844447	245.9132189	77397.89036	8110.856077	1208.240694	2825.964473	179.6399596	75 Southern Coastal Plain
0.025022402	0.781872332	1	7	2/13/2013	2	2013	2	27.129	-81.191	33.43	17.14	24	72.02	8.68	0	101309.5	5.14	15.28	NA	976.0470676	387.042334	76976.0532	8845.058277	1937.010353	2431.95878	187.0844832	75 Southern Coastal Plain
0.580303894	0.198892597	1	7	1/19/2013	1	2013	26	27.13	-81.193	23.77	16.53	19.15	82.48	3.23	4.33	102136.82	4.9	10.15	NA	858.2085227	642.4454656	76858.35518	8707.550025	1790.187832	2397.812535	55.07876305	75 Southern Coastal Plain
0.046542165	0.580303894	1	7	1/20/2013	1	2013	3	27.13	-81.193	23.87	17.41	20.01	84.21	3.02	0	101859.89	3.01	10.64	NA	900.0571102	560.4475038	76879.90271	8760.63664	1842.905266	2398.928898	9.289134044	75 Southern Coastal Plain
0.678505518	0.542237577	1	7	4/11/2013	4	2013	11	27.135	-81.192	31.72	20.81	25.99	72.94	7.93	0.67	101357.62	5.34	16.27	NA	292.6581227	252.5543305	77258.5791	8149.940666	1233.052885	2901.899107	36.46614826	75 Southern Coastal Plain
0.158974201	0.206285236	1	7	3/15/2013	3	2013	7	27.133	-81.191	23.86	3.11	12.2	55.48	6.79	0	102253.21	3.28	3.48	NA	518.3813234	502.1051374	77196.00983	8388.450085	1477.375022	2764.021701	130.4837351	75 Southern Coastal Plain
0.281511747	0.241639118	1	7	2/23/2013	2	2013	3	27.13	-81.194	31.58	19.52	25.41	73.52	7.52	0.01	101511.63	4.8	15.55	NA	861.4162634	697.4780897	76806.51023	8698.420666	1781.807375	2361.155442	107.5236454	75 Southern Coastal Plain
0.35895676	0.580234383	1	7	4/16/2013	4	2013	6	27.135	-81.192	33.3	23.2	27.91	68.5	10.05	6.74	101675.48	3.32	18.25	NA	306.2150069	286.9483422	77299.99265	8174.704065	1262.263897	2915.521821	105.1569303	75 Southern Coastal Plain
0.675410154	0.046542165	1	7	1/22/2013	1	2013	6	27.13	-81.193	23.3	11.15	17.78	68.14	5.61	0	101906.38	4.18	7.22	NA	832.1241227	659.9406108	76875.97672	8681.642327	1764.242492	2419.913331	52.05032667	75 Southern Coastal Plain
0.24457027	0.363434523	1	7	4/18/2013	4	2013	3	27.135	-81.192	33.9	20.04	25.99	70.58	9.66	0	101566.84	4.45	16.97	NA	357.3037227	325.4508523	77236.74953	8219.398643	1303.496601	2857.575043	59.51320195	75 Southern Coastal Plain
0.654487371	0.132967546	1	7	2/1/2013	2	2013	8	27.127	-81.192	21.82	0.54	10.68	56.65	5.61	0	102290.48	4.62	1.18	NA	1225.312204	357.9971831	76705.31888	9090.272449	2172.75213	2147.354518	30.54031931	75 Southern Coastal Plain
0.475497447	0.654487371	1	7	2/7/2013	2	2013	13	27.13	-81.19	29.42	20.45	23.72	71.95	7.13	0	101688.9	3.92	14.93	NA	902.9548362	387.0713963	77128.92794	8762.152043	1872.380254	2556.608823	314.9463699	75 Southern Coastal Plain
0.602395673	0.093992777	1	7	2/9/2013	2	2013	4	27.13	-81.194	26.62	10.37	17.98	71.06	5.84	0	101793.69	3.91	8.5	NA	850.412357	706.5396548	76812.09955	8686.900396	1770.301874	2369.434802	96.82795393	75 Southern Coastal Plain
0.781872332	0.602395673	1	7	2/12/2013	2	2013	16	27.131	-81.195	31.81	16.5	23.46	73.37	7.5	0.05	101702.66	3.64	14.15	NA	818.9401911	730.9009376	76753.84883	8618.430987	1703.104492	2353.954957	21.91782057	75 Southern Coastal Plain
0.832233171	0.086954791	1	7	3/9/2013	3	2013	14	27.133	-81.19	25.04	6.66	15.14	62.39	6.43	0	102089.42	2.86	5.85	NA	487.3620732	493.7641944	77322.33811	8348.021538	1454.947331	2825.031957	256.577167	75 Southern Coastal Plain
0.623349182	0.832233171	1	7	3/12/2013	3	2013	10	27.133	-81.192	27.72	16.56	21.99	72.61	6.24	0.58	101307.98	4.72	12.14	NA	473.3523737	448.3827238	77185.2593	8340.339932	1425.598917	2773.218553	82.91238978	75 Southern Coastal Plain
0.902939803	0.623349182	1	7	3/13/2013	3	2013	11	27.133	-81.191	26.48	7.3	16.66	61.68	7.75	0	101744.25	4.81	6.89	NA	496.7580027	485.945147	77241.52101	8365.787955	1459.201846	2806.477538	170.1337244	75 Southern Coastal Plain
0.206285236	0.902939803	1	7	3/14/2013	3	2013	5	27.134	-81.19	23.03	3.58	12.51	50.53	7.23	0	102093.48	5.02	3.3	NA	470.1242278	479.1335376	77335.0768	8330.799822	1438.656807	2816.277866	259.9151955	75 Southern Coastal Plain
0.527653525	0.583604624	1	7	2/28/2013	2	2013	14	27.131	-81.19	25.09	11.13	18.94	64.29	6.7	0	101377	3.86	8.11	NA	797.5377815	498.5948521	77155.56631	8658.137356	1763.058746	2637.962276	273.430139	75 Southern Coastal Plain
1.144964836	0.435134145	1	7	1/11/2013	1	2013	49	27.133	-81.194	29.06	17.16	22.42	77.27	5.73	0.17	102233.38	4.02	13.11	NA	564.8619835	497.2618341	76978.76877	8389.038418	1472.540615	2607.011847	135.9029784	75 Southern Coastal Plain
0.491895364	0.281511747	1	7	2/26/2013	2	2013	10	27.129	-81.19	31.13	20.44	25.13	73.93	7.24	0.12	100886.01	6.02	15.79	NA	1012.573896	317.439929	77022.92659	8874.983241	1976.053388	2433.102659	265.6195437	75 Southern Coastal Plain
0.363434523	0.35895676	1	7	4/17/2013	4	2013	4	27.136	-81.191	32.63	20.75	26.31	69.08	9.61	0	101827.96	4.51	16.69	NA	204.1701608	194.4962036	77381.55483	8074.262176	1165.478317	2860.890971	133.2721527	75 Southern Coastal Plain
0.79565168	0.263268278	1	7	3/7/2013	3	2013	14	27.131	-81.19	21.42	-0.93	9.3	61.83	4.87	0	101989.18	4.71	0.24	NA	784.8803033	504.470705	77176.1076	8645.092538	1752.823644	2655.883351	289.2530401	75 Southern Coastal Plain
0.526260673	0.527653525	1	7	3/1/2013	3	2013	7	27.13	-81.192	21.86	11.29	15.91	63.73	5.66	0	101324.27	3.76	6.58	NA	873.4808962	512.1928625	76975.2101	8743.198913	1829.427185	2481.995173	113.473151	75 Southern Coastal Plain
0.335453941	0.526260673	1	7	3/5/2013	3	2013	3	27.133	-81.195	25.61	4.86	13.96	47.91	7.91	0	101996.36	1.74	5.23	NA	602.4372783	514.4997669	76910.20764	8397.3561	1481.683796	2557.451287	197.8517003	75 Southern Coastal Plain
0.093992777	0.475497447	1	7	2/8/2013	2	2013	8	27.129	-81.192	30.87	17.82	23.53	72.27	7.43	0	101335.34	4.39	14.35	NA	970.2880609	497.4433736	76849.28053	8833.34026	1915.779371	2354.331697	23.72802716	75 Southern Coastal Plain
0.583604624	0.491895364	1	7	2/27/2013	2	2013	16	27.13	-81.192	26.67	16.21	22.06	77.17	5.15	1.02	101182.82	3.6	11.44	NA	897.8385925	527.6311544	76917.31188	8764.165242	1847.513404	2428.566012	57.59483268	75 Southern Coastal Plain
0.620749672	0.354410321	1	7	3/30/2013	3	2013	6	27.135	-81.19	27.83	10.06	17.76	63.24	7.38	0	102220.6	3.22	8.94	NA	304.2957898	348.2062227	77472.90692	8161.17926	1283.218347	2717.753057	243.102823	75 Southern Coastal Plain
0.505411336	0.620749672	1	7	4/2/2013	4	2013	22	27.137	-81.19	31.81	14.33	22.29	65.15	9.71	0	101590.44	2.51	13.07	NA	135.1753227	192.5414865	77510.70752	7993.474858	1103.230107	2742.832349	74.41465091	75 Southern Coastal Plain
0.198892597	0.245341162	1	7	1/18/2013	1	2013	52	27.13	-81.194	19.15	4.55	12.58	77.25	2.88	0	102111.31	5.29	1.85	NA	860.493096	694.3379719	76810.15227	8698.383672	1781.723568	2363.917764	109.6726679	75 Southern Coastal Plain
0.263268278	0.335453941	1	7	3/6/2013	3	2013	4	27.13	-81.192	23.63	9.87	15.93	66.5	5.53	0.64	101654.82	5.36	6.75	NA	812.3637981	613.586753	76949.39606	8675.575762	1758.269891	2479.493869	33.53971874	75 Southern Coastal Plain
0.620507357	1.120859355	1	7	1/13/2013	1	2013	3	27.131	-81.193	29.6	16.84	22.44	79.62	5.25	0	101862.8	3.12	13.22	NA	766.0493405	663.0548939	76964.26549	8626.338391	1708.717835	2506.451118	16.48937839	75 Southern Coastal Plain
0.245634889	1.193367185	1	7	1/15/2013	1	2013	50	27.129	-81.191	29	16.29	22.17	76.58	5.73	0	101886.31	3.17	12.64	NA	916.8392309	464.5880494	76966.88377	8786.936428	1874.522023	2464.48066	134.4859592	75 Southern Coastal Plain
0.402341844	0.158974201	1	7	3/16/2013	3	2013	11	27.132	-81.191	27.9	7.19	16.4	49.02	9.23	0	102016.55	1.79	7.54	NA	689.2111036	643.9448612	77110.38831	8559.263955	1648.951521	2642.6223	147.4499271	75 Southern Coastal Plain
0.354410321	0.357544276	1	7	3/29/2013	3	2013	15	27.135	-81.191	25.36	5.78	14.59	51.17	7.97	0	102318.04	2.93	5.57	NA	263.4450446	273.9510336	77424.07596	8120.948632	1225.000614	2790.894207	201.6668539	75 Southern Coastal Plain
0.563743512	0.323384707	1	7	3/26/2013	3	2013	4	27.135	-81.19	18.63	6.56	12.82	49.48	6.28	0	101773.88	5.98	2.59	NA	316.9356632	361.9237227	77462.30492	8174.492266	1295.304929	2725.165784	256.366372	75 Southern Coastal Plain
0.357544276	0.563743512	1	7	3/28/2013	3	2013	7	27.134	-81.19	23.31	1.41	10.97	53.48	6.54	0	102294.06	3.61	2.36	NA	402.692292	425.2613494	77387.81655	8263.052454	1375.51773	2779.592556	276.2481802	75 Southern Coastal Plain
0.770454247	0.245634889	1	7	1/16/2013	1	2013	51	27.13	-81.193	29.44	17.65	23.31	77.04	6.02	0	101667.73	2.34	13.54	NA	872.1518202	578.7673422	76899.61604	8733.122333	1815.442735	2422.702213	13.75301629	75 Southern Coastal Plain
0.993448721	0.331818069	1	7	3/22/2013	3	2013	13	27.132	-81.191	30.56	3.93	15.52	50.78	9.44	0.62	101295.55	3.69	7.24	NA	670.7173968	655.341939	77121.64203	8540.758677	1630.597924	2657.094564	147.9789079	75 Southern Coastal Plain
0.323384707	0.993448721	1	7	3/23/2013	3	2013	11	27.133	-81.192	32.49	18.42	24.02	69.79	8.39	4.17	101194.95	3.13	15.45	NA	496.9561227	461.6423481	77149.41556	8359.846916	1443.428665	2739.566508	52.86725751	75 Southern Coastal Plain
1.120859355	1.144964836	1	7	1/12/2013	1	2013	26	27.132	-81.193	29.51	16.23	22.17	79.04	5.33	0.01	102024.22	3.64	12.87	NA	624.1345227	569.5832745	77009.68279	8473.418599	1555.829076	2594.320492	37.43163541	75 Southern Coastal Plain
0.086954791	0.79565168	1	7	3/8/2013	3	2013	9	27.131	-81.19	24.89	1.25	11.81	59.54	6.3	0	102110.06	3.18	3.07	NA	708.0213055	550.7264246	77232.4068	8567.500591	1678.992437	2733.366933	302.750052	75 Southern Coastal Plain
0.245341162	0.770454247	1	7	1/17/2013	1	2013	52	27.131	-81.194	28.31	20.97	23.9	77.88	5.28	0	101572.37	3.31	14.64	NA	781.8466965	721.1366736	76857.70243	8618.292057	1701.622501	2428.329318	40.5381022	75 Southern Coastal Plain
0.331818069	0.923903861	1	7	3/20/2013	3	2013	5	27.133	-81.192	31.93	16.59	23.64	67.35	8.89	0.54	101240.92	2.14	14.26	NA	517.0781336	498.7119939	77183.60676	8386.663262	1474.113293	2755.245022	113.9919216	75 Southern Coastal Plain
1.193367185	0.620507357	1	7	1/14/2013	1	2013	27	27.13	-81.192	29.84	16.09	22.61	73.29	7.12	0	101972.02	2.89	12.96	NA	850.1109242	557.6646356	76955.73147	8717.476425	1801.42104	2472.6288	71.26376145	75 Southern Coastal Plain
0.923903861	0.402341844	1	7	3/19/2013	3	2013	8	27.133	-81.193	32.77	16.76	23.91	71.07	8.83	0.9	101295.34	2.85	14.76	NA	518.5233227	473.2008757	77111.55359	8375.739187	1458.201291	2705.893012	17.75876188	75 Southern Coastal Plain
0.088265495	0.72251981	1	8	2/13/2013	2	2013	52	27.122	-81.228	33.4	17.09	23.95	72.02	8.66	0	101256.29	5.2	15.25	NA	1779.135923	0	73533.56063	9606.235861	3784.805079	1992.306913	62.79004271	75 Southern Coastal Plain
1.084775651	0.155105337	1	8	1/16/2013	1	2013	44	27.122	-81.234	29.42	17.62	23.3	76.95	6.03	0	101606.31	2.35	13.52	NA	1827.256653	144.317	73094.88567	9535.062863	4185.196539	1489.452628	155.4632995	75 Southern Coastal Plain
0.773091209	1.018657873	1	8	2/11/2013	2	2013	28	27.121	-81.23	29.79	14.75	21.94	74.13	6.63	0.02	101990.66	4.69	12.27	NA	1841.000523	124.3684564	73328.20217	9627.783091	3972.518191	1804.579315	6.764875835	75 Southern Coastal Plain
0.209684752	0.889250866	1	8	3/25/2013	3	2013	16	27.123	-81.231	26.05	17.38	22.15	66.74	7.27	0.07	100823.74	4.86	11.71	NA	1670.767423	121.9880807	73372.04061	9440.678601	3912.154382	1779.934746	96.55184139	75 Southern Coastal Plain
0.72251981	0.773091209	1	8	2/12/2013	2	2013	44	27.121	-81.231	31.8	16.43	23.41	73.32	7.49	0.04	101650.4	3.69	14.12	NA	1853.704523	204.5328455	73263.56926	9626.690645	4031.834403	1726.406423	38.29336198	75 Southern Coastal Plain
1.018657873	0.943450557	1	8	2/10/2013	2	2013	3	27.119	-81.23	27.89	16.05	20.68	74.6	5.77	0.03	102033.53	5.4	11.97	NA	2084.100923	202.9642437	73180.81237	9874.025352	4144.683233	1758.963515	207.8508978	75 Southern Coastal Plain
1.059326408	0.774871209	1	8	1/11/2013	1	2013	39	27.127	-81.228	29.07	17.13	22.4	77.15	5.76	0.12	102180.52	4.05	13.1	NA	1236.103048	0	73816.31061	9044.303874	3462.159092	2149.567477	151.6994177	75 Southern Coastal Plain
0.835323022	1.059326408	1	8	1/12/2013	1	2013	23	27.121	-81.231	29.53	16.2	22.16	78.89	5.37	0.05	101966.94	3.67	12.86	NA	1895.537823	221.0487794	73220.51788	9664.740582	4076.191868	1692.4242	0.131066559	75 Southern Coastal Plain
0.155105337	0.53946044	1	8	1/15/2013	1	2013	11	27.121	-81.233	29.01	16.24	22.15	76.44	5.77	0	101823.68	3.15	12.62	NA	1924.63146	180.4996773	73089.20041	9660.328911	4198.524082	1532.573459	4.836985556	75 Southern Coastal Plain
0.185573363	0.121097858	1	8	2/15/2013	2	2013	51	27.122	-81.228	18.23	13.01	15.73	85.36	1.99	4.48	101500.31	4	5.62	NA	1780.680823	0	73531.06511	9607.419039	3787.220339	1993.63502	61.58061897	75 Southern Coastal Plain
0.632144509	0.676578609	1	8	2/23/2013	2	2013	25	27.12	-81.231	31.56	19.46	25.37	73.53	7.5	0.01	101458.08	4.84	15.51	NA	1954.416423	193.1241026	73207.92636	9730.061118	4096.390424	1709.90013	64.96539652	75 Southern Coastal Plain
0.191661634	0.632144509	1	8	2/24/2013	2	2013	2	27.12	-81.229	31.27	18.37	24.51	73.29	7.76	0	101266.73	3.28	14.82	NA	1958.654198	147.6823798	73312.4824	9760.485839	4007.835627	1853.758251	93.3549784	75 Southern Coastal Plain
0.121097858	0.088265495	1	8	2/14/2013	2	2013	52	27.122	-81.228	25.2	19.21	21.64	82.63	3.6	27.03	101297.32	2.72	12.2	NA	1772.178423	0	73537.57767	9599.13959	3779.9663	1996.068867	69.88337553	75 Southern Coastal Plain
0.53946044	0.638950938	1	8	1/14/2013	1	2013	23	27.126	-81.229	29.82	16.01	22.58	73.18	7.14	0	101915.05	2.92	12.92	NA	1373.772723	0	73696.88846	9175.193993	3583.43635	2071.602382	101.9070202	75 Southern Coastal Plain
0.649529242	0.744007549	1	8	3/27/2013	3	2013	24	27.122	-81.229	18.39	0.68	8.84	54.71	5.03	0	102196.54	4.68	0	NA	1756.984923	0	73480.72966	9567.567858	3825.344047	1959.901179	100.347123	75 Southern Coastal Plain
0.05832055	0.185573363	1	8	2/16/2013	2	2013	26	27.121	-81.228	21.64	12.23	17.29	69.56	4.9	0.01	101287.91	4.41	6.93	NA	1860.187123	26.68780001	73460.89944	9682.568825	3862.87608	1985.195207	13.94278823	75 Southern Coastal Plain
0.706814713	0.191661634	1	8	2/25/2013	2	2013	29	27.122	-81.232	31.14	18.15	24.48	70.16	8.24	0	101039.22	3	14.64	NA	1798.67801	251.0311116	73258.23338	9561.261422	4030.01142	1691.760443	102.9029575	75 Southern Coastal Plain
0.744007549	0.209684752	1	8	3/26/2013	3	2013	11	27.121	-81.229	18.69	6.53	12.81	49.25	6.31	0	101714.99	6.03	2.61	NA	1913.360201	76.44658057	73390.66997	9727.035722	3932.86282	1930.726633	59.05113911	75 Southern Coastal Plain
0.396582174	0.005566447	1	8	2/18/2013	2	2013	28	27.12	-81.228	19.91	-0.71	8.65	62.46	3.72	0	102472.17	3.63	0	NA	1918.874177	49.37891128	73409.46567	9738.093375	3918.580533	1959.714247	69.73763804	75 Southern Coastal Plain
0.719135438	0.396582174	1	8	2/19/2013	2	2013	52	27.12	-81.23	26.14	14.56	19.22	74.87	5.2	0	101993.62	2.79	10.35	NA	1966.670017	173.2587082	73286.29947	9763.442695	4031.481212	1823.429834	96.66944857	75 Southern Coastal Plain
0.688718935	0.719135438	1	8	2/20/2013	2	2013	52	27.12	-81.23	27.42	14.16	20.68	70.7	6.25	0	101706.84	1.67	10.79	NA	1969.270523	198.3405216	73245.7107	9756.57075	4066.41328	1770.102922	90.48861752	75 Southern Coastal Plain
0.638950938	0.835323022	1	8	1/13/2013	1	2013	2	27.122	-81.23	29.6	16.76	22.41	79.51	5.27	0	101805.79	3.12	13.18	NA	1768.806723	108.5376	73386.33302	9558.155057	3910.141643	1842.817626	11.73215089	75 Southern Coastal Plain
0.943450557	0.959818333	1	8	2/9/2013	2	2013	26	27.123	-81.229	26.65	10.28	17.94	70.96	5.86	0	101740.3	3.91	8.46	NA	1657.097923	7.128857255	73500.00247	9456.228594	3792.902278	1936.011106	74.18051641	75 Southern Coastal Plain
1.560859392	1.354064715	1	8	3/8/2013	3	2013	43	27.122	-81.229	24.89	1.14	11.77	59.27	6.33	0	102049.33	3.22	3.02	NA	1738.416097	10.8203	73476.0648	9544.812684	3826.200444	1944.126801	112.6510642	75 Southern Coastal Plain
1.420958884	1.560859392	1	8	3/9/2013	3	2013	18	27.124	-81.228	25.07	6.58	15.12	62.08	6.47	0	102029.75	2.87	5.83	NA	1518.372053	0	73673.77652	9337.559051	3618.069667	2095.960448	198.234142	75 Southern Coastal Plain
0.473719066	1.420958884	1	8	3/10/2013	3	2013	2	27.121	-81.232	27.06	10.26	17.44	72.53	5.64	0	101871.41	4.26	8.66	NA	1949.30552	151.8010024	73132.73537	9705.017272	4162.203113	1605.996995	41.5820203	75 Southern Coastal Plain
0.667767636	0.706814713	1	8	2/26/2013	2	2013	52	27.121	-81.232	31.09	20.4	25.08	74	7.2	0.19	100825.6	6.1	15.74	NA	1947.204842	154.3871973	73138.42505	9704.134165	4156.823554	1612.441291	40.60378338	75 Southern Coastal Plain
0.719843762	0.667767636	1	8	2/27/2013	2	2013	52	27.121	-81.232	26.62	16.17	22.04	77.2	5.14	0.95	101126.66	3.63	11.4	NA	1936.221657	173.5750637	73172.81923	9700.312269	4124.559353	1652.149522	36.19019079	75 Southern Coastal Plain
1.14256711	0.649529242	1	8	3/28/2013	3	2013	28	27.121	-81.229	23.34	1.29	10.92	53.07	6.59	0	102234.02	3.66	2.31	NA	1816.913623	16.91362266	73434.45894	9625.843392	3876.149679	1931.685876	41.90170706	75 Southern Coastal Plain
0.612555085	1.14256711	1	8	3/29/2013	3	2013	47	27.125	-81.228	25.4	5.68	14.56	50.84	8.02	0	102259.06	2.95	5.54	NA	1425.978036	0	73701.69571	9237.053627	3582.474667	2094.6693	155.321325	75 Southern Coastal Plain
0.005566447	0.05832055	1	8	2/17/2013	2	2013	3	27.12	-81.228	16.54	3.25	9.94	55.37	4.28	0	102078.19	6.2	0.01	NA	1976.701951	57.0816004	73363.65229	9793.974264	3969.642265	1935.421655	125.8037123	75 Southern Coastal Plain
0.010450239	0.576665315	1	8	3/3/2013	3	2013	2	27.123	-81.23	15.59	2.86	9.12	65.95	3.59	0	101574.5	4.57	0	NA	1610.353023	40.44654235	73489.13771	9399.220149	3797.47148	1902.067769	16.75450491	75 Southern Coastal Plain
0.064757723	0.010450239	1	8	3/4/2013	3	2013	19	27.12	-81.228	19.66	-1.44	7.99	61.55	4.49	0	101956.44	3.66	0	NA	1970.132674	55.43806516	73373.7718	9788.879166	3959.845384	1944.85373	120.6047933	75 Southern Coastal Plain
1.755681688	0.064757723	1	8	3/5/2013	3	2013	52	27.122	-81.229	25.59	4.86	13.95	47.79	7.91	0	101944.45	1.75	5.23	NA	1718.852901	47.5515	73464.65493	9519.269919	3833.160751	1919.534587	78.88274659	75 Southern Coastal Plain
0.715361244	0.688718935	1	8	2/21/2013	2	2013	52	27.121	-81.231	29.56	18.1	23.53	72.15	6.99	0	101600.85	2.06	13.83	NA	1893.357323	203.8247681	73246.2449	9668.517397	4052.983251	1725.274232	3.3923372	75 Southern Coastal Plain
0.676578609	0.715361244	1	8	2/22/2013	2	2013	52	27.121	-81.231	30.88	16.89	23.98	75.35	6.82	0	101593.09	3.21	13.88	NA	1912.138723	206.6582779	73238.00635	9688.318615	4063.154857	1725.055126	23.12759608	75 Southern Coastal Plain
0.775604154	0.693575117	1	8	5/1/2013	5	2013	49	27.131	-81.226	30.76	22.06	25.92	72.87	7.39	20.44	101348.35	3.02	16.41	NA	757.3532465	41.4345	74303.76476	8607.365336	2977.489635	2495.803125	4.679002181	75 Southern Coastal Plain
0.963518376	0.775604154	1	8	5/2/2013	5	2013	52	27.131	-81.226	25.83	19.96	22.55	79.26	4.35	13.13	101212.94	2.72	12.89	NA	755.5200227	3.877999995	74279.16031	8599.235685	3003.527297	2515.056843	34.61719798	75 Southern Coastal Plain
0.733055033	0.963518376	1	8	5/3/2013	5	2013	51	27.132	-81.226	28.27	19.79	23.39	75.07	5.96	2.92	100797.04	2.08	14.03	NA	622.8347227	79.27071028	74381.07568	8469.893403	2908.054036	2592.764122	39.16662714	75 Southern Coastal Plain
1.7199541	0.733055033	1	8	5/4/2013	5	2013	23	27.13	-81.227	30.5	21.5	25.49	70.12	8.06	0.93	100558.44	3	16	NA	868.9091274	1.194577334	74164.45966	8702.813118	3116.001341	2417.255246	137.8636297	75 Southern Coastal Plain
1.315708698	1.7199541	1	8	5/5/2013	5	2013	3	27.125	-81.228	28.12	19.35	23.95	65.85	8.56	0	100842.33	4.12	13.74	NA	1389.852323	0	73746.38613	9206.076905	3537.534661	2136.68316	186.8612283	75 Southern Coastal Plain
0.961466741	0.719843762	1	8	2/28/2013	2	2013	52	27.119	-81.232	25.06	11.16	18.93	64.32	6.68	0	101316.34	3.88	8.11	NA	2080.941823	74.40393171	73078.7449	9844.207334	4230.455425	1616.238317	181.3957784	75 Southern Coastal Plain
0.796918278	0.961466741	1	8	3/1/2013	3	2013	52	27.12	-81.232	21.85	11.3	15.91	63.76	5.65	0	101265.2	3.77	6.57	NA	2068.115116	60.39214656	73073.62999	9824.375582	4232.645971	1600.520953	165.4948802	75 Southern Coastal Plain
0.576665315	0.796918278	1	8	3/2/2013	3	2013	22	27.12	-81.23	19.07	9.18	14.16	53.24	5.96	0	101463.76	4.9	4.13	NA	1960.018081	168.4459486	73287.64284	9756.075495	4028.990247	1820.990744	89.34667853	75 Southern Coastal Plain
1.534746031	1.043184188	1	8	5/9/2013	5	2013	20	27.128	-81.227	32.68	15.16	23.47	59.68	11.45	0	101811.8	2.19	13.92	NA	1034.133824	0	74032.27413	8862.206298	3245.890558	2324.390566	273.1485527	75 Southern Coastal Plain
0.976271821	0.366037052	1	8	1/21/2013	1	2013	24	27.122	-81.232	26.02	16.63	20.75	79.45	4.39	1.16	101639.31	2.58	11.33	NA	1788.571972	255.160068	73243.35002	9545.029605	4042.726044	1667.691946	118.680988	75 Southern Coastal Plain
1.041792696	0.612555085	1	8	3/30/2013	3	2013	26	27.121	-81.229	27.86	9.99	17.74	63.01	7.43	0	102159.99	3.24	8.93	NA	1833.654323	33.65432266	73415.59254	9640.666322	3895.456146	1916.162914	26.93155086	75 Southern Coastal Plain
0.725435477	1.041792696	1	8	3/31/2013	3	2013	3	27.124	-81.228	29.99	14.05	21.02	65.43	8.22	0	101857.29	3.82	12.02	NA	1529.564823	0	73641.673	9342.779156	3648.576251	2060.253006	162.4438604	75 Southern Coastal Plain
1.354064715	1.25789861	1	8	3/7/2013	3	2013	45	27.123	-81.228	21.41	-0.98	9.28	61.67	4.88	0	101929.84	4.75	0.23	NA	1606.347189	9.596700005	73634.44664	9430.209156	3665.884389	2084.501594	220.7905456	75 Southern Coastal Plain
1.429959043	1.243993414	1	8	4/2/2013	4	2013	50	27.121	-81.229	31.82	14.32	22.26	65.09	9.73	0	101534.94	2.53	13.07	NA	1812.432217	17.56757914	73421.69271	9617.460781	3886.250519	1912.247968	50.02419039	75 Southern Coastal Plain
1.380964985	1.429959043	1	8	4/3/2013	4	2013	48	27.127	-81.229	33.6	16.77	24.47	63.49	11.25	0.15	101495.95	3.86	15.19	NA	1187.502623	0	73798.3069	8983.43959	3480.052534	2098.1067	83.36497879	75 Southern Coastal Plain
1.41367283	1.380964985	1	8	4/4/2013	4	2013	51	27.124	-81.23	30.67	18.54	23.96	73.4	7.01	7.51	101371.58	4.22	14.61	NA	1565.066523	26.3666	73527.75026	9356.056762	3757.295042	1931.893524	31.34685562	75 Southern Coastal Plain
1.282648359	1.41367283	1	8	4/5/2013	4	2013	47	27.13	-81.226	26.2	20.39	23.4	78.45	4.87	11.93	101053.06	4.09	13.29	NA	867.3343227	27.23178357	74193.45855	8708.263461	3086.026948	2453.392835	106.5039405	75 Southern Coastal Plain
1.197800423	1.282648359	1	8	4/6/2013	4	2013	26	27.124	-81.228	25.12	15.96	20.46	70.93	5.77	0	101488.62	5.26	10.54	NA	1497.592636	0	73700.43672	9319.751169	3591.291861	2120.726003	217.5726123	75 Southern Coastal Plain
0.648956684	1.315708698	1	8	5/6/2013	5	2013	26	27.13	-81.225	28.51	13.26	20.89	59.99	8.9	0	101308.25	3.54	10.88	NA	811.6062939	101.2936	74307.93882	8668.140696	2970.711724	2417.046319	4.718504792	75 Southern Coastal Plain
1.084782912	0.648956684	1	8	5/7/2013	5	2013	44	27.129	-81.225	28.94	13.87	21.43	65	8.25	0	101461.94	3.49	11.41	NA	925.5571795	67.49687733	74228.06205	8781.120937	3050.166461	2339.902944	82.21980197	75 Southern Coastal Plain
1.043184188	1.084782912	1	8	5/8/2013	5	2013	51	27.131	-81.226	30.6	14.58	22.33	62.6	9.63	0	101689.47	2.94	12.59	NA	739.0524227	0	74280.02542	8580.269813	3004.049843	2509.85177	38.5224819	75 Southern Coastal Plain
0.366037052	0.672165149	1	8	1/20/2013	1	2013	3	27.123	-81.231	23.86	17.37	19.97	84.12	3.03	0	101802.54	3.03	10.61	NA	1708.048423	157.295675	73343.73783	9477.0691	3941.872862	1760.162479	103.5751541	75 Southern Coastal Plain
0.734190155	0.654486584	1	8	3/16/2013	3	2013	16	27.119	-81.23	27.89	7.16	16.38	48.83	9.25	0	101958.79	1.8	7.53	NA	2115.534023	202.6584509	73165.26066	9906.712181	4164.568736	1760.312997	240.4663713	75 Southern Coastal Plain
0.914297041	0.976271821	1	8	1/22/2013	1	2013	43	27.122	-81.232	23.31	11.05	17.72	68.09	5.62	0	101847.43	4.19	7.18	NA	1829.870515	272.6821773	73186.03406	9576.977482	4099.765638	1612.558234	86.02851121	75 Southern Coastal Plain
0.605774372	0.914297041	1	8	1/23/2013	1	2013	51	27.124	-81.229	22.91	5.97	14.22	62.39	5.72	0	102383.56	4.41	4.44	NA	1548.349123	0	73573.46409	9347.857023	3713.228198	1982.34072	81.74500549	75 Southern Coastal Plain
1.243993414	0.725435477	1	8	4/1/2013	4	2013	27	27.129	-81.227	30.53	16.75	23.26	65.64	9.01	0.19	101467.14	4.95	13.64	NA	953.2065025	0	74091.95276	8782.639302	3187.027807	2362.29314	208.9268987	75 Southern Coastal Plain
1.172972156	1.490250475	1	8	4/17/2013	4	2013	52	27.126	-81.228	32.68	20.69	26.32	68.89	9.68	0	101772.29	4.53	16.69	NA	1312.585094	0	73788.74206	9126.630013	3491.927754	2159.446544	179.4975135	75 Southern Coastal Plain
1.3430735	1.172972156	1	8	4/18/2013	4	2013	51	27.121	-81.229	33.92	20.01	25.99	70.44	9.7	0	101513.59	4.48	16.96	NA	1868.960874	42.38946791	73419.75609	9682.634785	3899.062393	1942.472361	14.61050896	75 Southern Coastal Plain
1.291339017	1.3430735	1	8	4/19/2013	4	2013	51	27.127	-81.228	34.04	21.22	26.92	70.12	9.86	4.28	101434.21	5.46	17.63	NA	1191.139423	0	73897.81173	9012.210282	3381.038122	2232.353912	228.8519481	75 Southern Coastal Plain
1.22011367	1.291339017	1	8	4/20/2013	4	2013	22	27.129	-81.226	29.8	22.87	26.54	70.15	8.23	0.94	101514.79	3.65	16.34	NA	946.4150915	44.44174305	74183.16487	8797.046748	3094.975042	2356.781058	125.5305637	75 Southern Coastal Plain
1.55486899	0.473719066	1	8	3/11/2013	3	2013	28	27.125	-81.228	28.46	12.86	20.08	72.5	6.65	0	101599.26	4.04	10.66	NA	1408.101531	0	73769.20305	9232.71792	3518.071483	2171.160897	235.7543963	75 Southern Coastal Plain
0.96552033	1.084775651	1	8	1/17/2013	1	2013	52	27.125	-81.229	28.31	20.94	23.87	77.85	5.28	0	101520.31	3.32	14.63	NA	1415.617423	3.967399995	73656.61907	9213.954606	3624.385276	2036.303084	81.48449611	75 Southern Coastal Plain
1.077938368	0.96552033	1	8	1/18/2013	1	2013	52	27.122	-81.231	19.15	4.51	12.54	77.15	2.89	0	102054.38	5.31	1.83	NA	1747.653523	196.4233049	73311.78134	9515.261737	3975.341398	1736.892087	113.7510258	75 Southern Coastal Plain
0.672165149	1.077938368	1	8	1/19/2013	1	2013	24	27.124	-81.23	23.75	16.48	19.11	82.36	3.24	3.92	102079.45	4.95	10.11	NA	1536.376923	2.480099998	73502.69661	9316.529355	3778.755276	1889.982511	30.31276538	75 Southern Coastal Plain
0.654486584	1.32574786	1	8	3/15/2013	3	2013	48	27.123	-81.23	23.88	3	12.16	55.16	6.83	0	102192.02	3.32	3.44	NA	1680.215923	45.4868067	73460.22796	9473.332913	3831.809063	1895.725524	38.03953006	75 Southern Coastal Plain
1.355087515	0.9132443	1	8	4/10/2013	4	2013	51	27.122	-81.229	31.87	18.61	24.66	76	6.97	0	101710.19	4.44	15.24	NA	1703.188019	19.00076965	73496.68347	9508.869797	3802.430853	1953.254718	110.5724237	75 Southern Coastal Plain
1.493231287	0.734190155	1	8	3/17/2013	3	2013	3	27.124	-81.229	30.33	9.91	18.92	55.63	10.01	0	101716.67	2.63	10.12	NA	1591.173548	0	73559.4615	9394.102838	3730.775392	1982.685965	100.0446119	75 Southern Coastal Plain
1.731715308	1.493231287	1	8	3/18/2013	3	2013	28	27.127	-81.227	30.83	16.71	22.56	67.02	8.08	1.99	101524.97	3.47	13.77	NA	1226.847823	3.152177335	73926.53861	9060.825442	3355.116239	2251.445063	301.2027943	75 Southern Coastal Plain
1.25789861	1.755681688	1	8	3/6/2013	3	2013	51	27.13	-81.226	23.62	9.84	15.9	66.5	5.52	0.63	101602.76	5.41	6.73	NA	789.6411227	4.170099996	74254.62624	8632.908302	3026.795583	2497.904928	53.73229087	75 Southern Coastal Plain
0.693575117	0.895899489	1	8	4/30/2013	4	2013	52	27.132	-81.226	30.83	20.73	25.35	69.68	8.37	16.11	101360.66	3.01	15.78	NA	589.4310227	100.9679557	74382.54232	8431.330405	2911.155606	2583.919437	11.77711865	75 Southern Coastal Plain
0.959818333	0.629953144	1	8	2/8/2013	2	2013	50	27.12	-81.229	30.87	17.77	23.49	72.32	7.41	0	101283.17	4.44	14.32	NA	1958.723159	130.8421776	73324.93951	9763.714395	3997.459687	1870.777007	96.37311091	75 Southern Coastal Plain
1.325126664	1.362681133	1	8	3/21/2013	3	2013	38	27.12	-81.232	25.89	10.41	18.67	60.74	7.85	0.76	101130.36	5.01	8.15	NA	2036.235769	84.15751029	73099.0751	9798.424186	4205.101367	1614.177583	134.5819139	75 Southern Coastal Plain
1.030783834	1.325126664	1	8	3/22/2013	3	2013	50	27.124	-81.229	30.55	3.87	15.48	50.72	9.43	1	101238.33	3.74	7.21	NA	1481.285056	0	73660.69737	9291.271162	3625.785049	2064.573055	146.3111297	75 Southern Coastal Plain
0.889250866	1.030783834	1	8	3/23/2013	3	2013	24	27.12	-81.231	32.51	18.43	24.02	69.78	8.41	5.88	101139.25	3.23	15.47	NA	1978.538423	180.0286868	73194.738	9754.850134	4111.982398	1707.02318	89.72505005	75 Southern Coastal Plain
1.107144106	1.22011367	1	8	4/21/2013	4	2013	3	27.121	-81.228	29.88	18.58	23.52	74.46	6.6	5.82	101698.25	3.66	14.23	NA	1822.264823	14.02696441	73498.56217	9647.751882	3823.267502	1983.107666	21.12276653	75 Southern Coastal Plain
1.015016081	1.197800423	1	8	4/7/2013	4	2013	3	27.124	-81.228	27.7	16.49	21.9	74.77	5.74	0.03	101753.59	4.27	12.09	NA	1558.712668	0	73639.83152	9376.178816	3653.985808	2070.356126	185.8938526	75 Southern Coastal Plain
0.583453204	1.015016081	1	8	4/8/2013	4	2013	29	27.126	-81.228	30.82	18.18	23.63	73.08	7.48	0	101741.1	3.7	14.5	NA	1318.240178	1.784977333	73812.85718	9139.117111	3469.312495	2193.610983	218.8668577	75 Southern Coastal Plain
0.9132443	0.583453204	1	8	4/9/2013	4	2013	52	27.126	-81.23	31.39	19.35	24.59	73.75	7.37	0	101819.02	4.67	15.37	NA	1293.804423	0	73703.76537	9083.843324	3574.377718	2032.93081	41.53701037	75 Southern Coastal Plain
0.957233645	0.750849781	1	8	4/24/2013	4	2013	52	27.129	-81.226	30.38	17.63	23.65	69.07	8.49	0	101802.97	3.32	14.01	NA	961.0478776	31.9200912	74183.61952	8813.435484	3094.681334	2336.115142	127.2743799	75 Southern Coastal Plain
1.516328621	1.355087515	1	8	4/11/2013	4	2013	51	27.124	-81.228	31.71	20.8	25.97	72.95	7.91	0.66	101305.73	5.38	16.25	NA	1520.111191	0	73676.06621	9340.072594	3616.22071	2099.565122	203.0100478	75 Southern Coastal Plain
0.63006903	1.516328621	1	8	4/12/2013	4	2013	50	27.127	-81.226	32.99	23.89	27.73	69.31	9.5	3.63	101051.71	5.71	18.44	NA	1206.424931	5.999022666	73993.45274	9053.042331	3290.429642	2201.412822	354.1554658	75 Southern Coastal Plain
0.459272935	0.63006903	1	8	4/13/2013	4	2013	21	27.129	-81.226	33.12	21.17	26.88	70.82	9.45	1.06	101173.2	4	17.14	NA	971.5578227	5.214399997	74123.59681	8812.346565	3154.541107	2387.673447	182.6690633	75 Southern Coastal Plain
0.028687652	0.459272935	1	8	4/14/2013	4	2013	2	27.129	-81.226	34.83	22.17	27.86	64.59	11.55	1.04	101213.69	3.49	18.5	NA	905.7591227	23.8454	74184.07709	8750.680799	3094.366046	2413.522103	119.6340445	75 Southern Coastal Plain
1.262351287	0.028687652	1	8	4/15/2013	4	2013	28	27.126	-81.227	34.08	22.4	27.37	69.69	10.08	25.38	101338.23	1.95	18.24	NA	1298.877023	0	73887.19055	9134.913644	3397.957156	2196.873184	308.0438072	75 Southern Coastal Plain
1.490250475	1.262351287	1	8	4/16/2013	4	2013	52	27.126	-81.226	33.33	23.17	27.9	68.36	10.1	7.42	101624.22	3.35	18.25	NA	1279.35851	0	73929.75518	9122.561347	3356.592162	2173.071322	351.6206736	75 Southern Coastal Plain
1.271627014	1.010050793	1	8	1/25/2013	1	2013	49	27.122	-81.232	24.88	7.1	14.88	66.06	5.65	0	102358.08	2.79	5.99	NA	1840.541269	260.3157017	73207.59178	9596.776323	4081.018529	1646.311144	66.84594551	75 Southern Coastal Plain
0.856332224	1.271627014	1	8	1/26/2013	1	2013	24	27.123	-81.231	25.83	8.36	16.32	62.61	6.76	0	102186.04	2.14	7.1	NA	1678.461223	118.50667	73399.61206	9456.402538	3887.13738	1818.10649	50.19628366	75 Southern Coastal Plain
0.750849781	0.567323881	1	8	4/23/2013	4	2013	48	27.129	-81.226	30.32	18.7	23.88	73.67	6.89	0.01	101578.2	5.09	14.51	NA	993.4702227	0	74116.56905	8836.116103	3161.567359	2364.153886	191.8064734	75 Southern Coastal Plain
1.770456697	1.55486899	1	8	3/12/2013	3	2013	44	27.123	-81.233	27.75	16.51	21.95	72.59	6.24	0.5	101247.65	4.78	12.13	NA	1743.081129	198.3239994	73181.16873	9463.816124	4098.234344	1565.289283	201.4034281	75 Southern Coastal Plain
1.333795123	1.770456697	1	8	3/13/2013	3	2013	45	27.121	-81.229	26.5	7.22	16.62	61.64	7.76	0	101688.15	4.86	6.86	NA	1822.501923	22.50192266	73425.43653	9630.124147	3884.921995	1922.881865	37.52607416	75 Southern Coastal Plain
1.32574786	1.333795123	1	8	3/14/2013	3	2013	47	27.124	-81.228	23.06	3.5	12.47	50.38	7.25	0	102035.8	5.1	3.28	NA	1547.521306	0	73677.49219	9372.417021	3618.775584	2113.134309	229.6831695	75 Southern Coastal Plain
0.203772435	0.342567259	1	8	4/28/2013	4	2013	3	27.13	-81.227	29.98	17.72	23.89	69.38	8.2	0	101739.56	4.74	13.85	NA	850.9968533	19.12347733	74176.8419	8684.995118	3104.174231	2425.30382	128.3943468	75 Southern Coastal Plain
0.676468874	0.957233645	1	8	4/25/2013	4	2013	42	27.129	-81.226	31.63	18.79	25.08	63.57	10.63	0	101916.13	3.03	15.21	NA	998.5072787	0	74140.84195	8847.505048	3137.59467	2329.660143	171.2734147	75 Southern Coastal Plain
1.242537066	0.676468874	1	8	4/26/2013	4	2013	49	27.13	-81.226	31.97	17.15	23.83	66.83	9.17	0	102124.52	4.25	14.56	NA	867.0821227	42.36087298	74214.02401	8713.048086	3064.896819	2435.699789	87.65954896	75 Southern Coastal Plain
0.342567259	1.242537066	1	8	4/27/2013	4	2013	26	27.132	-81.226	30.77	17.17	23.56	70.26	8.21	0	102042.56	4.68	13.97	NA	661.9705227	51.42196556	74353.36841	8508.625008	2933.359666	2572.263034	26.05379514	75 Southern Coastal Plain
0.737136544	0.142805244	1	8	1/28/2013	1	2013	28	27.12	-81.235	26.71	16.28	20.6	79.31	4.6	0	102366.83	4.73	11.49	NA	2058.691237	150.8491508	72882.06923	9515.177287	4402.114402	1321.282596	216.7556377	75 Southern Coastal Plain
1.564560729	1.731715308	1	8	3/19/2013	3	2013	49	27.12	-81.229	32.75	16.73	23.88	71.14	8.81	1.01	101242.52	2.9	14.74	NA	2006.683372	130.5959294	73283.44251	9809.214206	4042.433636	1846.042652	142.0848922	75 Southern Coastal Plain
1.362681133	1.564560729	1	8	3/20/2013	3	2013	51	27.121	-81.231	31.96	16.53	23.6	67.28	8.89	0.43	101186.24	2.21	14.24	NA	1918.409723	192.6136867	73248.54458	9698.187489	4054.915985	1742.77673	32.69394344	75 Southern Coastal Plain
0.629953144	1.017337448	1	8	2/7/2013	2	2013	49	27.122	-81.23	29.41	20.41	23.69	71.8	7.15	0	101628.98	3.97	14.91	NA	1765.671923	71.2705	73414.45487	9561.411256	3884.708539	1877.811431	49.08254342	75 Southern Coastal Plain
0.718208446	0.487596836	1	8	2/2/2013	2	2013	25	27.122	-81.23	23.47	2.96	12.88	59.78	5.85	0	102286.66	2.86	3.22	NA	1742.499323	107.8315079	73400.50263	9531.059757	3893.800505	1848.202951	8.445387878	75 Southern Coastal Plain
0.142805244	0.856332224	1	8	1/27/2013	1	2013	2	27.122	-81.232	26.84	10.25	18.33	65.77	6.65	0	102299.7	3.1	8.55	NA	1799.480346	267.0301227	73209.78398	9547.599859	4074.907685	1629.097252	115.5197581	75 Southern Coastal Plain
1.364905593	0.717222969	1	8	1/31/2013	1	2013	52	27.121	-81.235	23.22	15.6	19.01	77.47	3.61	3.6	101522.33	4.78	9.41	NA	1986.439033	51.64040842	72902.5993	9463.202435	4377.416311	1306.294031	244.1307608	75 Southern Coastal Plain
0.567323881	1.107144106	1	8	4/22/2013	4	2013	29	27.125	-81.227	28.69	21.56	24.75	72.43	6.91	47.66	101521.98	2.84	15.12	NA	1422.983701	0	73819.11962	9262.453692	3474.618595	2106.20092	320.5946847	75 Southern Coastal Plain
1.010050793	0.605774372	1	8	1/24/2013	1	2013	50	27.12	-81.229	22.91	3.03	12.48	62.91	5.45	0	102411.91	3.68	2.97	NA	1973.891997	126.3117522	73313.58552	9778.548321	4010.200762	1865.268711	111.2442957	75 Southern Coastal Plain
0.45056336	0.718208446	1	8	2/3/2013	2	2013	2	27.121	-81.232	22.78	4.59	14.65	57.34	6.51	0	101901.34	3.4	3.68	NA	1857.07958	244.4137573	73206.52185	9616.193165	4083.871618	1653.387694	47.62355778	75 Southern Coastal Plain
0.463332432	0.45056336	1	8	2/4/2013	2	2013	29	27.122	-81.23	23.33	5.08	13.03	58.22	6.24	0	101778.45	2.5	4.2	NA	1734.130523	127.5455625	73378.48368	9515.927203	3912.639302	1815.922497	30.50649057	75 Southern Coastal Plain
0.487596836	1.364905593	1	8	2/1/2013	2	2013	52	27.126	-81.229	21.82	0.46	10.64	56.35	5.64	0	102232.37	4.66	1.14	NA	1351.911823	0	73703.42265	9151.371835	3576.102853	2068.67503	92.0776308	75 Southern Coastal Plain
0.717222969	0.581370744	1	8	1/30/2013	1	2013	51	27.121	-81.235	30.16	19.93	23.96	72.11	7.31	0	101619.95	5.49	15.04	NA	2053.71589	106.1092524	72852.09006	9457.009836	4429.525787	1273.818705	263.042646	75 Southern Coastal Plain
1.017337448	0.799691458	1	8	2/6/2013	2	2013	52	27.121	-81.232	27.85	12.34	18.9	64.86	7.06	0.02	101630.3	1.7	10.09	NA	1938.467253	163.8673773	73108.64203	9684.460886	4182.464122	1567.007773	21.69619983	75 Southern Coastal Plain
0.799691458	0.463332432	1	8	2/5/2013	2	2013	52	27.125	-81.23	26.22	5.7	14.8	53.31	7.47	0	101620.25	2.62	5.96	NA	1420.415223	0	73590.65765	9203.291893	3688.348705	1958.666894	8.732580808	75 Southern Coastal Plain
0.895899489	0.203772435	1	8	4/29/2013	4	2013	29	27.134	-81.226	30.53	18.06	24.28	69.75	8.23	8.58	101426.02	3.98	14.3	NA	432.2221926	185.6332692	74462.36257	8267.417721	2851.291332	2636.114859	13.05633721	75 Southern Coastal Plain
0.581370744	0.737136544	1	8	1/29/2013	1	2013	52	27.123	-81.231	28.17	19.7	23.15	78.04	5.23	0.02	102130.34	4.26	13.93	NA	1724.274923	169.3284517	73340.40206	9495.115129	3946.516345	1762.936383	93.78660528	75 Southern Coastal Plain
0.21904335	0.52937776	1	9	2/16/2013	2	2013	26	27.178	-81.167	21.57	12.18	17.25	69.74	4.86	0.02	101342.84	4.42	6.87	NA	122.3264884	0	74531.32417	3447.94184	2082.485899	1008.102039	207.1350799	75 Southern Coastal Plain
0.538129242	0.036469944	1	9	1/20/2013	1	2013	3	27.178	-81.168	23.77	17.58	20.06	84.35	2.97	0	101867.1	3.13	10.67	NA	80.26517734	0	74663.89378	3498.528359	2037.233499	872.4417055	80.28574348	75 Southern Coastal Plain
0.27383975	0.21904335	1	9	2/17/2013	2	2013	3	27.178	-81.168	16.48	3.2	9.9	55.93	4.22	0	102135.89	6.11	0	NA	118.5404681	0	74668.28029	3439.48204	1999.329526	891.2963308	67.66261445	75 Southern Coastal Plain
0.036469944	0.969942458	1	9	1/19/2013	1	2013	24	27.177	-81.169	23.66	16.55	19.14	82.87	3.14	4.76	102151.65	5.04	10.1	NA	11.49305109	0	74815.11629	3542.60879	1931.378945	722.66618	66.06084403	75 Southern Coastal Plain
0.246588861	1.784561095	1	9	2/14/2013	2	2013	46	27.177	-81.17	25.14	19.08	21.58	82.68	3.57	22.07	101359.27	2.78	12.11	NA	0.978622663	30.97862267	74861.38905	3640.21386	1955.678525	647.1285219	99.03968457	75 Southern Coastal Plain
0.52937776	0.246588861	1	9	2/15/2013	2	2013	46	27.178	-81.167	18.21	13.05	15.72	85.5	1.98	3.58	101561.32	3.89	5.63	NA	103.3488361	0	74534.33395	3466.917018	2099.550978	999.0590365	200.2312727	75 Southern Coastal Plain
0.880835089	1.106573425	1	9	3/31/2013	3	2013	3	27.179	-81.169	29.79	14.14	21.02	65.96	8.07	0	101918.45	3.73	11.97	NA	160.5021773	0	74718.29314	3374.420127	1917.730898	879.6493933	8.250804813	75 Southern Coastal Plain
0.05609192	0.27383975	1	9	2/18/2013	2	2013	25	27.178	-81.165	19.9	-0.42	8.72	64.01	3.61	0	102538.15	3.59	0	NA	49.06008953	0	74418.23291	3454.944421	2137.231701	1075.391144	215.0306163	75 Southern Coastal Plain
0.712327663	0.05609192	1	9	2/19/2013	2	2013	48	27.179	-81.168	26.13	14.63	19.22	75.16	5.15	0	102059.4	2.77	10.38	NA	170.6647243	10.18742267	74682.92019	3371.220725	1944.046716	909.8596796	43.46941858	75 Southern Coastal Plain
0.404519915	0.559666726	1	9	1/11/2013	1	2013	46	27.18	-81.163	28.89	17.02	22.3	77.81	5.55	0.18	102245.38	3.97	12.96	NA	256.039835	0	74188.12325	3242.75815	2042.784428	864.3448674	290.9225858	75 Southern Coastal Plain
0.493979839	0.28058403	1	9	1/16/2013	1	2013	49	27.178	-81.166	29.32	17.71	23.26	77.47	5.88	0	101675.02	2.29	13.51	NA	16.58032084	0	74460.27466	3519.897382	2182.196403	1047.870315	149.2821235	75 Southern Coastal Plain
1.238135157	0.493979839	1	9	1/17/2013	1	2013	47	27.178	-81.166	28.14	21.01	23.88	78.08	5.2	0	101582.46	3.29	14.57	NA	49.01338988	0	74468.05989	3485.684793	2145.811606	1052.275266	183.1732643	75 Southern Coastal Plain
0.567153183	0.237739257	1	9	1/14/2013	1	2013	26	27.178	-81.168	29.71	16.15	22.57	73.98	6.89	0	101979.66	2.87	12.93	NA	119.2565773	0	74644.60017	3461.364846	2033.195354	903.0613814	94.60643205	75 Southern Coastal Plain
0.28058403	0.567153183	1	9	1/15/2013	1	2013	36	27.178	-81.168	28.8	16.25	22.1	77.15	5.55	0	101894.12	3.07	12.53	NA	130.8902379	0	74641.41345	3448.347786	2028.722191	910.8573246	96.02014764	75 Southern Coastal Plain
0.934719975	0.648655234	1	9	3/1/2013	3	2013	52	27.179	-81.168	21.74	11.29	15.83	64.01	5.59	0	101329.18	3.82	6.51	NA	172.4473728	0	74659.84297	3377.824015	1960.213865	925.5530091	67.67729389	75 Southern Coastal Plain
1.21982752	0.934719975	1	9	3/2/2013	3	2013	25	27.177	-81.172	18.9	9.08	14.05	53.94	5.83	0	101524.15	4.86	3.99	NA	94.30070001	87.42703473	75095.60115	3563.004552	1711.150877	485.1210995	345.8294758	75 Southern Coastal Plain
0.436762824	0.880835089	1	9	4/1/2013	4	2013	29	27.178	-81.166	30.42	16.81	23.25	66.22	8.85	0.08	101527.62	4.91	13.62	NA	43.41933336	0	74476.2775	3499.482251	2155.665651	1040.304706	169.224456	75 Southern Coastal Plain
0.648655234	0.576642302	1	9	2/28/2013	2	2013	47	27.178	-81.165	25	11.07	18.87	64.43	6.63	0	101378.03	3.86	8.03	NA	0	42.84562067	74383.86416	3532.623524	2226.92489	1112.215377	138.4942633	75 Southern Coastal Plain
1.083049864	0.712327663	1	9	2/20/2013	2	2013	29	27.18	-81.169	27.37	14.16	20.62	71	6.16	0	101769.75	1.72	10.76	NA	226.8482584	0	74740.07268	3303.401529	1855.213613	900.9616982	23.38480173	75 Southern Coastal Plain
1.270436826	1.083049864	1	9	2/21/2013	2	2013	46	27.178	-81.169	29.55	18.14	23.54	72.27	6.96	0	101668.9	2.03	13.85	NA	72.26000866	0	74789.11791	3460.339156	1903.633701	780.0984381	51.27476229	75 Southern Coastal Plain
0.237739257	0.404519915	1	9	1/12/2013	1	2013	18	27.18	-81.165	29.31	16.2	22.08	79.61	5.15	0	102034.86	3.61	12.75	NA	210.8154443	3.293699998	74335.39191	3271.684723	1998.086244	888.3816364	380.6970684	75 Southern Coastal Plain
0.660309416	0.436762824	1	9	4/2/2013	4	2013	51	27.18	-81.166	31.72	14.32	22.26	65.42	9.58	0	101591.75	2.49	13.02	NA	248.178268	0	74429.67525	3259.196837	1943.393043	886.0532045	283.8104579	75 Southern Coastal Plain
0.599076892	0.848796502	1	9	2/23/2013	2	2013	25	27.179	-81.168	31.5	19.48	25.37	73.82	7.43	0.02	101521.24	4.8	15.49	NA	175.6651937	2.430599995	74695.12269	3363.07883	1931.006267	904.0491005	30.03122082	75 Southern Coastal Plain
1.116107427	0.599076892	1	9	2/25/2013	2	2013	28	27.179	-81.168	31.06	18.25	24.57	70.29	8.22	0	101098.05	2.91	14.65	NA	136.8891862	0	74653.88124	3425.993985	2004.856388	909.2004413	80.33744751	75 Southern Coastal Plain
0.943484543	1.116107427	1	9	2/26/2013	2	2013	49	27.179	-81.166	31.12	20.39	25.1	74.14	7.16	0.04	100889.86	6.08	15.75	NA	130.9472751	0	74467.14124	3393.544093	2057.140317	1021.737209	264.4173445	75 Southern Coastal Plain
0.848796502	1.270436826	1	9	2/22/2013	2	2013	50	27.179	-81.169	30.86	16.97	24.04	75.47	6.8	0.01	101655.8	3.17	13.92	NA	110.6363135	0	74757.45101	3419.611334	1907.896578	825.5451193	24.98822776	75 Southern Coastal Plain
0.699191187	0.764843311	1	9	3/14/2013	3	2013	44	27.179	-81.168	22.85	3.75	12.5	51.19	7.09	0	102095.23	5	3.3	NA	155.0322673	0	74640.16297	3412.260061	2001.832548	926.6556785	92.29273895	75 Southern Coastal Plain
0.876211739	0.699191187	1	9	3/15/2013	3	2013	52	27.179	-81.17	23.71	3.23	12.18	56.45	6.64	0	102264.01	3.27	3.47	NA	174.9230333	5.711322666	74835.54741	3369.176837	1809.340871	791.4137373	110.5769009	75 Southern Coastal Plain
0.889615721	0.876211739	1	9	3/16/2013	3	2013	26	27.178	-81.167	27.78	7.03	16.28	49.91	9.04	0	102023.1	1.77	7.41	NA	66.13490785	11.87167873	74571.45568	3511.526196	2126.92991	950.8790432	154.8715269	75 Southern Coastal Plain
0.300528707	1.21982752	1	9	3/3/2013	3	2013	2	27.179	-81.164	15.47	2.89	9.04	66.45	3.51	0	101637.58	4.52	0	NA	74.78537734	0	74314.45308	3408.335569	2137.885299	1023.97017	264.0216919	75 Southern Coastal Plain
1.011348925	0.300528707	1	9	3/4/2013	3	2013	26	27.178	-81.168	19.52	-1.35	7.93	62.19	4.4	0	102018.92	3.56	0	NA	125.6776683	0	74661.26584	3435.402111	2003.40099	898.9798804	74.18134048	75 Southern Coastal Plain
1.143301749	0.660309416	1	9	4/3/2013	4	2013	51	27.179	-81.168	33.43	16.71	24.35	64.32	10.93	0.02	101561.77	3.84	15.07	NA	179.9489442	0.820522668	74680.52221	3361.912592	1936.072321	916.3464917	44.61233495	75 Southern Coastal Plain
1.09681276	1.143301749	1	9	4/4/2013	4	2013	47	27.18	-81.168	30.48	18.54	23.92	73.95	6.83	6.99	101432.3	4.14	14.51	NA	259.3442748	5.748300001	74649.74635	3285.190422	1875.030574	969.7997139	65.19025246	75 Southern Coastal Plain
1.086632359	1.09681276	1	9	4/5/2013	4	2013	49	27.179	-81.168	26.23	20.36	23.43	78.32	4.92	10.98	101107.97	4.02	13.3	NA	200.0907466	9.3999	74653.71962	3348.865926	1934.838037	944.3643095	69.88308358	75 Southern Coastal Plain
1.389527799	0.719019847	1	9	3/8/2013	3	2013	52	27.179	-81.169	24.74	1.41	11.83	60.41	6.16	0	102113.17	3.2	3.08	NA	111.0042773	0	74726.0633	3424.427336	1938.686379	849.164203	7.294361537	75 Southern Coastal Plain
0.903977498	1.389527799	1	9	3/9/2013	3	2013	25	27.178	-81.167	24.86	6.67	15.05	63.31	6.24	0	102095	2.84	5.76	NA	119.0352773	0.964722664	74610.18902	3467.482988	2067.86651	931.0788838	130.2055085	75 Southern Coastal Plain
1.175235991	0.903977498	1	9	3/11/2013	3	2013	28	27.179	-81.166	28.24	12.88	20.01	73.13	6.48	0	101662.86	4.01	10.56	NA	169.8774937	0	74505.85666	3376.811358	2024.550236	1012.627232	223.0168061	75 Southern Coastal Plain
1.037755138	1.175235991	1	9	3/12/2013	3	2013	49	27.179	-81.17	27.41	16.47	21.89	73.13	6.08	0.7	101313.84	4.68	11.94	NA	191.4000556	0	74830.87208	3352.889457	1804.297357	804.4676825	108.0938876	75 Southern Coastal Plain
0.969942458	1.238135157	1	9	1/18/2013	1	2013	38	27.178	-81.168	19.18	4.73	12.67	77.45	2.84	0	102120.16	5.27	1.96	NA	46.91217734	0	74663.89264	3533.145051	2057.685304	860.7250029	85.11290489	75 Southern Coastal Plain
1.784561095	1.713731137	1	9	2/13/2013	2	2013	52	27.173	-81.172	33.31	17.11	23.97	72.31	8.55	0	101310.95	5.19	15.21	NA	266.5738653	77.90585944	75152.3851	4000.303734	2003.926839	283.1151732	339.8598136	75 Southern Coastal Plain
1.323853107	0.803877821	1	9	5/8/2013	5	2013	48	27.183	-81.167	30.47	14.61	22.31	63.25	9.41	0	101748.83	2.94	12.54	NA	549.8777256	0	74475.71086	2969.704683	1645.80867	627.6411114	198.4785084	75 Southern Coastal Plain
1.56143326	1.323853107	1	9	5/9/2013	5	2013	24	27.187	-81.169	32.49	15.27	23.45	60.45	11.13	0	101871.05	2.19	13.88	NA	1005.797545	4.547600001	74634.71503	2524.543915	1150.690429	439.7388685	19.22211866	75 Southern Coastal Plain
1.713731137	0.64708733	1	9	2/12/2013	2	2013	51	27.178	-81.168	31.67	16.57	23.45	73.86	7.34	0.05	101713.38	3.65	14.12	NA	99.83410812	0	74668.77744	3467.053288	2014.589562	879.8085529	70.98033368	75 Southern Coastal Plain
0.916288057	1.10150008	1	9	4/13/2013	4	2013	24	27.179	-81.168	33.19	21.07	26.87	70.78	9.49	1.46	101231.16	3.96	17.13	NA	165.3401652	0	74651.58614	3390.662734	1976.119587	926.5013641	77.78089139	75 Southern Coastal Plain
1.194450141	1.011348925	1	9	3/5/2013	3	2013	52	27.178	-81.169	25.52	4.69	13.87	48.76	7.77	0	102004.75	1.77	5.11	NA	103.7177361	0	74780.46938	3427.30061	1891.851602	803.0303562	47.11813891	75 Southern Coastal Plain
1.530162976	1.194450141	1	9	3/6/2013	3	2013	50	27.177	-81.168	23.54	9.72	15.82	67	5.42	0.42	101660.34	5.38	6.63	NA	0	11.46892266	74645.43768	3596.904271	2112.627727	856.0862603	67.98580235	75 Southern Coastal Plain
0.719019847	1.530162976	1	9	3/7/2013	3	2013	50	27.178	-81.169	21.29	-0.85	9.3	62.53	4.77	0	101994.66	4.64	0.22	NA	60.60037734	0	74747.56809	3472.792937	1947.627103	809.5502374	7.693580749	75 Southern Coastal Plain
0.781514954	0.538129242	1	9	1/21/2013	1	2013	24	27.177	-81.169	25.84	16.84	20.81	79.74	4.3	0.88	101702.15	2.57	11.34	NA	0	9.026722664	74765.93888	3541.751415	1973.259237	766.3497772	16.63015271	75 Southern Coastal Plain
1.075941565	0.781514954	1	9	1/22/2013	1	2013	49	27.177	-81.169	23.12	11.4	17.93	68.1	5.58	0	101915.57	4.18	7.26	NA	0	10.84409999	74811.98439	3576.265943	1955.39761	713.03608	58.21221608	75 Southern Coastal Plain
0.978368064	1.086632359	1	9	4/6/2013	4	2013	25	27.179	-81.167	25.15	16.03	20.52	70.87	5.79	0	101547.34	5.21	10.59	NA	213.7674754	0	74602.32678	3362.320085	1969.631816	980.291501	123.6182196	75 Southern Coastal Plain
0.38268342	0.978368064	1	9	4/7/2013	4	2013	2	27.179	-81.169	27.56	16.61	21.86	75.17	5.63	0.01	101814.94	4.23	12.08	NA	148.5842773	0	74719.37932	3386.608016	1923.465533	872.7068084	8.828166841	75 Southern Coastal Plain
0.576642302	0.943484543	1	9	2/27/2013	2	2013	52	27.178	-81.165	26.69	16.27	22.03	77.25	5.13	0.54	101185.98	3.63	11.48	NA	22.44403639	0	74405.32712	3478.62358	2165.599511	1097.570594	191.7596446	75 Southern Coastal Plain
1.179755156	1.063406507	1	9	4/9/2013	4	2013	49	27.179	-81.167	31.32	19.24	24.49	74.1	7.26	0	101884.46	4.63	15.28	NA	223.3015498	0	74571.11183	3353.16647	1974.028985	1005.819775	153.8770242	75 Southern Coastal Plain
1.198654026	1.179755156	1	9	4/10/2013	4	2013	50	27.18	-81.168	31.85	18.53	24.57	76.24	6.91	0	101771.02	4.39	15.19	NA	287.1068291	13.39297733	74621.47666	3263.899385	1866.462783	940.6751885	90.82950624	75 Southern Coastal Plain
1.147045792	1.198654026	1	9	4/11/2013	4	2013	52	27.18	-81.168	31.61	20.72	25.93	73.11	7.87	0.9	101363.65	5.34	16.16	NA	315.4265434	11.9953	74644.55843	3226.963509	1821.020128	917.0653365	62.51627846	75 Southern Coastal Plain
1.10150008	1.147045792	1	9	4/12/2013	4	2013	52	27.18	-81.168	33.09	23.85	27.75	69.39	9.53	3.02	101105.48	5.72	18.47	NA	236.3059773	2.396100003	74681.69497	3302.447191	1878.144339	946.1811413	35.29063522	75 Southern Coastal Plain
0.825446934	0.889615721	1	9	3/18/2013	3	2013	27	27.178	-81.169	30.66	16.81	22.6	67.13	8.08	1.13	101584.27	3.42	13.73	NA	84.52624717	0	74802.44464	3452.450013	1887.21624	772.8447926	65.78967598	75 Southern Coastal Plain
0.758771125	0.916288057	1	9	4/14/2013	4	2013	3	27.179	-81.167	34.88	22.1	27.85	64.78	11.51	0.85	101270.57	3.45	18.49	NA	172.2671773	0	74605.33251	3413.074252	2017.393791	956.068339	127.5752087	75 Southern Coastal Plain
0.814027814	0.758771125	1	9	4/15/2013	4	2013	28	27.18	-81.168	34.25	22.36	27.37	69.95	10.02	26.04	101394.32	1.89	18.31	NA	289.9746913	0	74645.13605	3253.702238	1846.585523	940.5057767	65.56034645	75 Southern Coastal Plain
0.910286652	0.814027814	1	9	4/16/2013	4	2013	50	27.18	-81.168	33.15	23.2	27.87	68.99	9.85	6.79	101681.55	3.33	18.17	NA	300.0425773	0	74676.51614	3237.21986	1817.368551	938.9810249	31.64803866	75 Southern Coastal Plain
1.190531297	1.13140686	1	9	3/22/2013	3	2013	51	27.179	-81.167	30.42	4.05	15.53	51.39	9.35	0.41	101300.88	3.75	7.24	NA	167.1756773	0	74615.34934	3416.643725	2016.594034	946.0125016	117.9536657	75 Southern Coastal Plain
0.968450282	1.190531297	1	9	3/23/2013	3	2013	25	27.179	-81.167	32.32	18.37	23.93	70.03	8.25	1.97	101201	3.19	15.34	NA	165.5815219	0	74587.26274	3415.866517	2027.757006	970.5462848	146.207089	75 Southern Coastal Plain
0.793585004	1.075941565	1	9	1/23/2013	1	2013	49	27.177	-81.166	22.61	6.3	14.29	63.79	5.49	0	102450.21	4.32	4.45	NA	0	20.13569999	74537.82713	3597.871114	2208.617651	952.3521781	69.68490365	75 Southern Coastal Plain
0.80876637	0.793585004	1	9	1/24/2013	1	2013	48	27.178	-81.168	22.6	3.43	12.59	64.48	5.22	0	102477.16	3.67	3.02	NA	129.4394773	0	74627.49478	3453.724534	2044.394732	920.9085878	110.820591	75 Southern Coastal Plain
1.063406507	0.38268342	1	9	4/8/2013	4	2013	27	27.179	-81.166	30.79	18.06	23.52	73.38	7.39	0	101803.85	3.68	14.42	NA	123.5968096	0	74496.80198	3421.445244	2071.521444	1048.008373	238.3244	75 Southern Coastal Plain
0.764843311	1.037755138	1	9	3/13/2013	3	2013	51	27.178	-81.165	26.32	7.47	16.72	61.84	7.65	0	101746.84	4.81	6.9	NA	6.284877335	15.1888	74429.36932	3522.043265	2197.384478	1074.892783	147.9088526	75 Southern Coastal Plain
0.974653091	0.768296463	1	9	4/24/2013	4	2013	49	27.178	-81.166	30.28	17.57	23.57	69.59	8.31	0	101860.61	3.27	13.92	NA	61.80524301	0	74429.65243	3446.710721	2124.427797	1068.480024	222.9509801	75 Southern Coastal Plain
0.60554522	0.974653091	1	9	4/25/2013	4	2013	51	27.179	-81.167	31.53	18.76	24.98	64.34	10.38	0	101975.05	2.98	15.14	NA	193.9682038	0	74526.92675	3362.630167	2001.912246	1003.676938	199.7899634	75 Southern Coastal Plain
0.762907363	0.60554522	1	9	4/26/2013	4	2013	47	27.18	-81.167	31.85	17.1	23.73	67.62	8.92	0	102185.34	4.24	14.48	NA	278.4127086	0	74508.65373	3257.862219	1908.478779	900.9029204	203.9000843	75 Southern Coastal Plain
1.106573425	1.073151376	1	9	3/30/2013	3	2013	26	27.178	-81.166	27.66	10.04	17.7	63.88	7.24	0	102227.43	3.13	8.85	NA	102.7294874	0	74495.3316	3443.616238	2093.573728	1041.83117	224.4093877	75 Southern Coastal Plain
0.769813528	0.762907363	1	9	4/27/2013	4	2013	26	27.18	-81.171	30.68	17.16	23.51	70.63	8.08	0	102103.71	4.66	13.92	NA	310.9880829	93.4667352	74972.24918	3240.502305	1614.546926	775.0881217	265.7322628	75 Southern Coastal Plain
1.134978429	0.825446934	1	9	3/19/2013	3	2013	51	27.178	-81.165	32.68	16.71	23.84	71.11	8.75	0.66	101305.31	2.85	14.7	NA	20.89527733	8.402100001	74431.45775	3506.520786	2181.487521	1078.183873	163.3211152	75 Southern Coastal Plain
1.164454969	1.134978429	1	9	3/20/2013	3	2013	48	27.179	-81.169	31.71	16.57	23.58	67.9	8.7	0.54	101243.04	2.19	14.14	NA	188.3902265	0	74782.22641	3343.48374	1842.896812	846.2411141	60.37990239	75 Southern Coastal Plain
1.13140686	1.164454969	1	9	3/21/2013	3	2013	51	27.178	-81.167	25.72	10.51	18.69	60.76	7.8	0.62	101195.93	5.02	8.11	NA	52.40497734	22.8956	74593.33491	3539.521447	2124.512971	921.9244328	126.4405684	75 Southern Coastal Plain
0.872206527	0.910286652	1	9	4/17/2013	4	2013	51	27.18	-81.167	32.46	20.84	26.25	69.54	9.41	0	101836.29	4.51	16.65	NA	277.1366683	10.82912267	74578.88642	3296.308297	1915.816697	955.7736867	138.2413162	75 Southern Coastal Plain
0.306739578	0.968450282	1	9	3/24/2013	3	2013	2	27.176	-81.167	33.9	19.48	25.57	66.35	10.47	7.82	100708.8	6.64	16.69	NA	0	75.89931809	74612.66974	3669.356486	2156.903978	861.8617491	3.380150032	75 Southern Coastal Plain
0.59831058	0.306739578	1	9	3/25/2013	3	2013	27	27.178	-81.166	25.77	17.52	22.09	67.4	7.06	0.02	100883.63	4.88	11.64	NA	70.54857734	0	74512.86683	3503.325328	2143.857841	1006.188907	164.4907738	75 Southern Coastal Plain
0.763754286	0.80876637	1	9	1/25/2013	1	2013	45	27.178	-81.166	24.76	7.37	15.01	67.14	5.49	0	102426.7	2.73	6.06	NA	73.74572892	0	74487.34562	3471.300537	2123.722975	1039.762692	197.0264327	75 Southern Coastal Plain
0.648167623	0.907887748	1	9	5/6/2013	5	2013	27	27.179	-81.169	28.41	13.31	20.84	60.93	8.67	0	101363.34	3.53	10.86	NA	109.6195773	0	74722.45193	3426.548294	1943.123901	851.2021117	11.22459782	75 Southern Coastal Plain
0.803877821	0.648167623	1	9	5/7/2013	5	2013	50	27.179	-81.169	28.78	13.92	21.4	65.5	8.1	0	101520.36	3.46	11.35	NA	178.7458813	0	74764.75986	3351.419735	1863.056261	855.1297751	41.70254057	75 Southern Coastal Plain
0.344566208	0.551465618	1	9	2/10/2013	2	2013	3	27.178	-81.17	27.72	15.6	20.42	75.37	5.55	0.01	102099.6	5.28	11.66	NA	84.62730782	0	74891.95463	3463.630149	1815.892971	695.4369004	154.4215292	75 Southern Coastal Plain
0.64708733	0.344566208	1	9	2/11/2013	2	2013	29	27.179	-81.169	29.58	14.77	21.88	74.73	6.44	0.01	102054.9	4.68	12.17	NA	115.4061773	0	74726.2161	3419.820802	1935.932385	851.1730244	6.50610315	75 Southern Coastal Plain
0.813173156	0.589439542	1	9	1/28/2013	1	2013	28	27.178	-81.168	26.52	16.36	20.53	79.95	4.43	0.01	102443.11	4.66	11.44	NA	67.53232455	0	74713.83229	3474.33271	1978.345076	837.9435235	26.50297632	75 Southern Coastal Plain
0.651156354	0.539479086	1	9	4/29/2013	4	2013	28	27.179	-81.169	30.53	18.01	24.22	70.21	8.13	7.02	101489.54	3.93	14.27	NA	185.8806953	0	74795.95456	3348.424531	1833.220002	833.0603974	73.53290252	75 Southern Coastal Plain
0.997982786	0.872206527	1	9	4/18/2013	4	2013	45	27.179	-81.169	33.76	20.03	25.93	70.9	9.5	0	101573.52	4.44	16.9	NA	212.78237	17.3958	74761.88466	3317.404565	1847.147936	876.5120939	43.44756108	75 Southern Coastal Plain
0.539479086	0.769813528	1	9	4/28/2013	4	2013	3	27.179	-81.17	29.97	17.66	23.83	69.83	8.07	0.01	101800.9	4.71	13.81	NA	182.0817259	0.622922666	74849.6748	3361.223358	1792.185684	785.7058475	125.8945005	75 Southern Coastal Plain
1.294067606	0.813173156	1	9	1/29/2013	1	2013	50	27.178	-81.17	28	19.68	23.08	78.83	5.03	0.03	102196.88	4.2	13.84	NA	60.49707499	6.600060701	74882.59436	3485.086482	1837.300339	691.6924215	142.0274683	75 Southern Coastal Plain
0.532192872	0.975252263	1	9	4/21/2013	4	2013	3	27.179	-81.168	29.68	18.6	23.45	74.89	6.4	4.28	101759.06	3.69	14.14	NA	179.8327	0	74635.25833	3382.832185	1975.479882	943.6274472	93.18895768	75 Southern Coastal Plain
0.653327851	0.532192872	1	9	4/22/2013	4	2013	26	27.18	-81.167	28.37	21.49	24.63	73.07	6.69	39.38	101589.77	2.87	14.93	NA	249.3772404	0	74511.25375	3290.51359	1938.903719	932.1492565	205.7280435	75 Southern Coastal Plain
0.724131636	0.997982786	1	9	4/19/2013	4	2013	51	27.18	-81.168	33.94	21.24	26.9	70.45	9.71	3.95	101491.7	5.41	17.59	NA	289.3314774	15.77979955	74597.59724	3271.268579	1883.704	939.01744	115.9381523	75 Southern Coastal Plain
0.975252263	0.724131636	1	9	4/20/2013	4	2013	26	27.178	-81.167	29.83	22.92	26.54	70.18	8.21	1.32	101570.44	3.67	16.37	NA	109.1607757	0	74564.02802	3465.146769	2085.242494	973.0101349	176.4973206	75 Southern Coastal Plain
1.073151376	0.719022291	1	9	3/29/2013	3	2013	48	27.179	-81.17	25.21	5.88	14.58	52.09	7.82	0	102320.31	2.88	5.55	NA	161.2264494	8.087777336	74856.38351	3382.09477	1798.213392	768.3710726	129.7968307	75 Southern Coastal Plain
1.345205584	1.294067606	1	9	1/30/2013	1	2013	50	27.177	-81.171	30.03	19.99	23.9	72.77	7.13	0	101686.56	5.47	15.01	NA	14.4479957	0	74959.64465	3602.168871	1848.800268	573.3912656	203.3811147	75 Southern Coastal Plain
0.768296463	0.653327851	1	9	4/23/2013	4	2013	51	27.18	-81.168	30.22	18.66	23.84	74.04	6.78	0	101642.92	5.05	14.44	NA	271.7296436	0	74668.71361	3267.921235	1850.314106	962.0969971	43.69240734	75 Southern Coastal Plain
0.589439542	0.340304606	1	9	1/27/2013	1	2013	3	27.178	-81.166	26.63	10.47	18.32	66.95	6.4	0	102366.9	3.01	8.55	NA	46.5964	0	74492.0228	3524.173945	2172.861681	1017.954669	144.2363373	75 Southern Coastal Plain
0.776539664	1.042268304	1	9	5/2/2013	5	2013	49	27.179	-81.172	25.75	19.82	22.48	79.65	4.25	15.93	101276.08	2.75	12.79	NA	155.5419652	11.6027	75023.96336	3402.503332	1664.053499	635.5304417	295.8048093	75 Southern Coastal Plain
0.929858811	0.776539664	1	9	5/3/2013	5	2013	51	27.179	-81.17	28.06	19.83	23.35	75.59	5.81	3.49	100856.94	2.08	13.94	NA	131.8360448	7.741300002	74826.24084	3413.837801	1843.430313	773.4773497	95.07883174	75 Southern Coastal Plain
1.232699805	0.651156354	1	9	4/30/2013	4	2013	49	27.179	-81.169	30.74	20.93	25.41	69.87	8.31	12.29	101416.73	2.97	15.83	NA	172.8068481	0	74774.62032	3358.033809	1857.79029	843.8878338	50.73049352	75 Southern Coastal Plain
1.042268304	1.232699805	1	9	5/1/2013	5	2013	51	27.179	-81.169	30.8	22.06	25.87	73.62	7.19	18.15	101410.82	3.04	16.43	NA	112.5046473	1.501200006	74809.05849	3426.247936	1865.90438	780.5344463	76.06323579	75 Southern Coastal Plain
0.719022291	1.504159627	1	9	3/28/2013	3	2013	50	27.179	-81.168	23.16	1.6	11.02	54.53	6.41	0	102299.1	3.6	2.38	NA	147.4703983	0	74696.13671	3392.512852	1947.727605	888.8878808	33.05306415	75 Southern Coastal Plain
0.551465618	0.844326521	1	9	2/9/2013	2	2013	25	27.177	-81.173	26.45	10.48	18.01	71.44	5.73	0	101802.09	3.88	8.46	NA	175.0380712	141.3005859	75196.71997	3633.670219	1683.129614	369.269804	437.8656258	75 Southern Coastal Plain
0.661422568	0.59831058	1	9	3/26/2013	3	2013	52	27.178	-81.168	18.47	6.63	12.83	50.18	6.18	0	101776.17	5.99	2.55	NA	101.4956206	3.9463	74695.70429	3443.448975	1976.745428	866.2944193	40.51898359	75 Southern Coastal Plain
1.504159627	0.661422568	1	9	3/27/2013	3	2013	48	27.18	-81.166	18.29	0.9	8.93	55.8	4.92	0	102260.13	4.61	0	NA	295.9423407	4.583500006	74480.42515	3226.850176	1890.510111	865.050683	228.1792672	75 Southern Coastal Plain
0.062237386	0.342778579	1	9	2/3/2013	2	2013	2	27.179	-81.164	22.61	4.96	14.61	58.59	6.29	0	101970.73	3.41	3.78	NA	139.0634869	0.609200001	74214.83846	3362.175013	2141.948692	982.0315547	302.1141005	75 Southern Coastal Plain
0.179982088	0.062237386	1	9	2/4/2013	2	2013	16	27.18	-81.166	23.19	5.23	13.08	59.34	6.08	0	101839.65	2.43	4.21	NA	193.9862964	0	74416.18833	3310.246859	1998.380324	933.6068211	304.4039241	75 Southern Coastal Plain
1.292848977	0.179982088	1	9	2/5/2013	2	2013	51	27.182	-81.169	26.11	5.99	14.92	54.24	7.36	0	101686.85	2.55	6.05	NA	453.6167084	9.506972156	74739.26678	3076.625736	1637.195236	842.3525928	53.07572672	75 Southern Coastal Plain
0.342778579	0.36350153	1	9	2/2/2013	2	2013	26	27.178	-81.164	23.32	3.28	12.95	61.28	5.65	0	102348.68	2.79	3.3	NA	23.17255889	0	74241.54108	3536.838975	2231.602089	1155.884839	137.7645467	75 Southern Coastal Plain
0.766938084	0.929858811	1	9	5/4/2013	5	2013	26	27.178	-81.17	30.41	21.52	25.45	70.77	7.87	1.42	100609.65	2.89	15.97	NA	114.5002714	0	74902.52034	3436.963558	1790.338956	702.0805811	168.7401337	75 Southern Coastal Plain
0.340304606	0.763754286	1	9	1/26/2013	1	2013	20	27.179	-81.168	25.68	8.61	16.38	63.72	6.56	0	102248.24	2.13	7.14	NA	194.7673259	0	74674.40127	3347.695775	1924.936155	928.315462	48.84212376	75 Southern Coastal Plain
0.844326521	1.006116492	1	9	2/8/2013	2	2013	50	27.177	-81.173	30.69	17.84	23.48	72.5	7.33	0	101338.65	4.47	14.27	NA	202.4214	115.8632246	75208.71266	3576.241389	1631.308944	396.1795049	457.9549213	75 Southern Coastal Plain
0.582707576	1.292848977	1	9	2/6/2013	2	2013	49	27.178	-81.169	27.64	12.31	18.93	65.29	6.93	0.01	101696.95	1.66	9.98	NA	83.92436967	0	74819.95707	3462.62118	1877.935306	753.5961409	82.02818706	75 Southern Coastal Plain
1.502145122	1.345205584	1	9	1/31/2013	1	2013	46	27.176	-81.169	23.12	15.57	18.95	77.66	3.56	3.46	101593.33	4.78	9.34	NA	14.51442266	0	74839.36858	3752.112876	2050.240821	630.0408851	60.74086602	75 Southern Coastal Plain
0.36350153	1.502145122	1	9	2/1/2013	2	2013	42	27.177	-81.169	21.67	0.72	10.69	58.1	5.45	0	102301.43	4.56	1.2	NA	0	55.79089585	74750.63925	3596.445492	2020.653193	761.6621738	6.424720081	75 Southern Coastal Plain
1.006116492	0.582707576	1	9	2/7/2013	2	2013	46	27.179	-81.171	29.28	20.45	23.65	72.52	6.95	0	101693.19	3.97	14.86	NA	164.2156299	0	74920.25352	3392.811508	1748.156161	715.5475653	192.6653116	75 Southern Coastal Plain
0.907887748	0.766938084	1	9	5/5/2013	5	2013	3	27.178	-81.169	27.93	19.61	24	66.33	8.39	0	100898.6	4.12	13.77	NA	103.2198773	0	74724.84587	3432.752346	1944.523166	846.376344	9.667912901	75 Southern Coastal Plain
1.317982838	1.052062851	1	10	1/13/2013	1	2013	3	27.141	-81.196	29.57	16.83	22.43	79.66	5.23	0	101856.2	3.11	13.2	NA	0	78.88667734	77289.99702	7554.916022	638.0502244	3132.50521	204.3816514	75 Southern Coastal Plain
1.574150711	1.206923652	1	10	1/16/2013	1	2013	49	27.147	-81.197	29.41	17.66	23.3	77.09	6	0	101659.42	2.33	13.53	NA	81.12578087	353.716	77696.18821	6820.68227	96.95531554	2520.702088	55.7056663	75 Southern Coastal Plain
1.193785165	1.317982838	1	10	1/14/2013	1	2013	29	27.14	-81.192	29.82	16.09	22.6	73.37	7.09	0	101971.52	2.89	12.95	NA	0	50.73417733	77646.62453	7568.282579	659.2454356	2795.761577	121.3640422	75 Southern Coastal Plain
1.206923652	1.193785165	1	10	1/15/2013	1	2013	49	27.145	-81.197	28.95	16.26	22.15	76.62	5.71	0	101876.47	3.14	12.61	NA	0	435.5709406	77520.99517	7098.004733	179.9058964	2758.577652	203.1697325	75 Southern Coastal Plain
1.840883499	1.911739813	1	10	2/27/2013	2	2013	52	27.142	-81.191	26.68	16.2	22.05	77.17	5.15	0.89	101183.59	3.61	11.44	NA	0	211.8133076	77599.91106	7422.937308	545.090901	2680.057794	222.0525314	75 Southern Coastal Plain
0.482201673	1.255599672	1	10	2/25/2013	2	2013	28	27.151	-81.19	31.12	18.22	24.55	70.14	8.27	0	101096.92	2.92	14.67	NA	131.5700773	48.42992267	77293.10941	6431.408191	340.5126005	1822.028005	356.1038634	75 Southern Coastal Plain
1.911739813	0.482201673	1	10	2/26/2013	2	2013	52	27.152	-81.195	31.12	20.4	25.11	73.99	7.21	0.09	100876.7	6.07	15.76	NA	191.9135933	150.8885733	77779.54375	6324.096616	14.9586671	1994.17896	156.2348895	75 Southern Coastal Plain
1.186982446	1.45581142	1	10	1/26/2013	1	2013	24	27.146	-81.19	25.79	8.48	16.35	62.98	6.7	0	102246.59	2.12	7.14	NA	0	540.7380227	77416.59974	6924.011132	283.6695194	2281.568467	319.7561757	75 Southern Coastal Plain
0.940325491	0.981400499	1	10	4/6/2013	4	2013	10	27.143	-81.199	25.14	15.99	20.48	70.91	5.78	0	101529.7	5.24	10.56	NA	0	431.2886051	77218.81204	7292.754052	370.8631656	3048.112672	31.40855372	75 Southern Coastal Plain
0.697329382	1.840883499	1	10	2/28/2013	2	2013	52	27.141	-81.179	25.07	11.12	18.93	64.32	6.68	0	101380.14	3.86	8.09	NA	0	183.3833937	76466.54528	7479.669492	1104.267054	1530.000964	405.0637373	75 Southern Coastal Plain
1.45581142	0.410103909	1	10	1/25/2013	1	2013	44	27.156	-81.193	24.84	7.22	14.94	66.51	5.59	0	102415.72	2.75	6.03	NA	556.8026129	0	77570.84291	5912.260987	336.2523881	1583.975171	15.90379519	75 Southern Coastal Plain
1.497137136	1.645582565	1	10	1/11/2013	1	2013	52	27.14	-81.196	29.05	17.14	22.4	77.3	5.72	0.17	102230.37	4.01	13.09	NA	0	86.96121091	77338.09915	7573.140946	658.2400396	3116.713149	186.8861228	75 Southern Coastal Plain
1.397298563	3.138968599	1	10	3/2/2013	3	2013	18	27.143	-81.187	19.02	9.14	14.12	53.5	5.91	0	101525.77	4.88	4.08	NA	0	336.8793567	77172.12051	7265.344306	695.7000012	2267.689429	594.5614138	75 Southern Coastal Plain
2.013276645	1.186982446	1	10	1/28/2013	1	2013	18	27.156	-81.194	26.62	16.31	20.56	79.6	4.52	0	102429.33	4.7	11.46	NA	624.607243	12.89756773	77597.35637	5844.527095	368.1651597	1560.025225	54.28077349	75 Southern Coastal Plain
1.841206249	1.574150711	1	10	1/17/2013	1	2013	52	27.149	-81.193	28.29	20.97	23.89	77.85	5.28	0	101572.56	3.3	14.63	NA	0	417.3074899	77667.64599	6620.54153	21.06485858	2148.302935	9.967481001	75 Southern Coastal Plain
3.138968599	0.697329382	1	10	3/1/2013	3	2013	51	27.139	-81.175	21.83	11.31	15.9	63.81	5.64	0	101330.91	3.77	6.57	NA	109.1033893	0	76130.67802	7724.093512	717.5938442	1210.566698	176.4719128	75 Southern Coastal Plain
0.035501965	1.796184871	1	10	1/21/2013	1	2013	27	27.143	-81.185	26	16.72	20.8	79.54	4.37	0.89	101703.68	2.55	11.36	NA	0	345.1900352	77017.64662	7261.03707	831.536724	2111.420274	603.2990489	75 Southern Coastal Plain
0.816840401	0.035501965	1	10	1/22/2013	1	2013	43	27.145	-81.185	23.25	11.21	17.82	68.11	5.61	0	101914.85	4.18	7.23	NA	0	491.7751232	77002.6124	7098.573266	761.9203319	2129.950787	609.7183121	75 Southern Coastal Plain
1.652531238	2.013276645	1	10	1/29/2013	1	2013	29	27.147	-81.191	28.14	19.7	23.14	78.31	5.17	0.02	102190.37	4.22	13.92	NA	0	496.9499568	77487.51471	6864.367181	199.8917931	2268.590342	237.0735762	75 Southern Coastal Plain
1.796184871	0.873251844	1	10	1/20/2013	1	2013	3	27.143	-81.183	23.84	17.46	20.02	84.25	3	0	101867.17	3.04	10.65	NA	0	355.767525	76856.3322	7337.76605	1024.962809	1935.947131	532.2295747	75 Southern Coastal Plain
1.084226345	0.57452201	1	10	3/9/2013	3	2013	26	27.136	-81.171	24.98	6.72	15.14	62.71	6.37	0	102095.95	2.85	5.85	NA	224.2989	0	75755.59365	7695.587933	295.3116992	910.5047419	110.6585905	75 Southern Coastal Plain
0.268841218	1.084226345	1	10	3/10/2013	3	2013	2	27.139	-81.172	26.98	10.37	17.47	72.99	5.54	0	101941.61	4.23	8.68	NA	195.7076227	0	75831.28688	7800.047661	401.6759902	932.5423041	215.1751972	75 Southern Coastal Plain
0.912121301	0.940325491	1	10	4/7/2013	4	2013	3	27.14	-81.19	27.65	16.54	21.9	74.93	5.7	0.03	101811.1	4.26	12.1	NA	0	154.6007109	77535.50071	7572.798684	719.3323812	2602.262976	278.3506562	75 Southern Coastal Plain
1.052062851	1.497137136	1	10	1/12/2013	1	2013	25	27.143	-81.192	29.48	16.21	22.15	79.11	5.31	0	102024.98	3.64	12.85	NA	0	356.2436551	77711.18094	7257.154138	345.7878192	2688.367352	78.24073421	75 Southern Coastal Plain
1.319537401	1.113200477	1	10	4/9/2013	4	2013	52	27.144	-81.199	31.38	19.34	24.58	73.84	7.35	0	101864.66	4.65	15.36	NA	0	387.7426591	77296.22255	7197.984936	276.1108128	2954.912344	126.9086367	75 Southern Coastal Plain
1.810027611	1.319537401	1	10	4/10/2013	4	2013	52	27.145	-81.195	31.88	18.6	24.65	76.09	6.96	0	101758.99	4.42	15.24	NA	0	558.5774286	77712.29084	7018.55875	103.0935524	2598.50775	120.760793	75 Southern Coastal Plain
1.734826502	1.841206249	1	10	1/18/2013	1	2013	45	27.146	-81.193	19.13	4.57	12.59	77.28	2.87	0	102112.27	5.29	1.85	NA	0	653.1920013	77707.50352	6962.28378	47.1113397	2441.63603	30.91013506	75 Southern Coastal Plain
1.113200477	0.912121301	1	10	4/8/2013	4	2013	29	27.142	-81.198	30.82	18.16	23.61	73.18	7.46	0	101786.18	3.7	14.49	NA	0	223.1733089	77267.79699	7433.526085	513.3801108	3080.929194	105.439839	75 Southern Coastal Plain
0.55940706	0.867822499	1	10	3/4/2013	3	2013	29	27.138	-81.173	19.62	-1.38	7.99	61.82	4.46	0	102020.4	3.65	0	NA	278.4113227	0	75909.22253	7870.417712	469.5781313	1021.591072	118.1137224	75 Southern Coastal Plain
0.892447845	0.55940706	1	10	3/5/2013	3	2013	52	27.138	-81.171	25.58	4.87	13.97	48.25	7.87	0	102009.08	1.75	5.23	NA	209.2574801	0	75741.62065	7697.64213	295.4325027	866.1541729	215.1549475	75 Southern Coastal Plain
0.761140901	0.892447845	1	10	3/6/2013	3	2013	49	27.138	-81.172	23.61	9.84	15.92	66.67	5.5	0.59	101662.62	5.35	6.73	NA	237.8451227	3.945191808	75841.99324	7805.74738	405.9440119	951.9899897	181.1061025	75 Southern Coastal Plain
0.873251844	1.734826502	1	10	1/19/2013	1	2013	22	27.144	-81.188	23.74	16.53	19.14	82.58	3.21	4.46	102146.63	4.94	10.13	NA	0	400.0046262	77248.10378	7225.031162	602.5552307	2352.089885	543.1839505	75 Southern Coastal Plain
0.410103909	1.767450124	1	10	1/24/2013	1	2013	46	27.151	-81.194	22.78	3.16	12.5	63.52	5.35	0	102465.43	3.66	2.97	NA	71.55559457	215.3678838	77694.33475	6402.225499	99.76447846	1998.46554	56.02789868	75 Southern Coastal Plain
0.50573332	1.22950306	1	10	3/22/2013	3	2013	52	27.139	-81.173	30.52	4.01	15.55	51.01	9.41	0.59	101302.7	3.67	7.27	NA	186.1649227	0	75882.25348	7780.657989	456.5349692	977.3774022	202.9431516	75 Southern Coastal Plain
1.624713858	0.50573332	1	10	3/23/2013	3	2013	26	27.139	-81.173	32.45	18.45	24.02	69.84	8.36	3.78	101203	3.11	15.45	NA	225.9443224	0	75962.11232	7806.912544	533.5550551	1058.181987	142.122872	75 Southern Coastal Plain
1.050136537	0.268841218	1	10	3/11/2013	3	2013	29	27.137	-81.171	28.38	12.95	20.08	72.81	6.57	0	101663.32	3.95	10.66	NA	227.3539627	13.26747734	75755.59834	7697.281539	294.4926637	905.8347027	120.5689496	75 Southern Coastal Plain
0.853293693	1.050136537	1	10	3/12/2013	3	2013	48	27.137	-81.173	27.71	16.56	22	72.72	6.22	0.63	101316.31	4.69	12.13	NA	349.4756227	0	75940.27804	7894.150812	490.3090767	1063.711565	53.28924283	75 Southern Coastal Plain
0.902792703	0.853293693	1	10	3/13/2013	3	2013	51	27.141	-81.171	26.43	7.39	16.71	61.74	7.72	0	101750.05	4.78	6.91	NA	0	19.31040001	75678.17332	7571.920305	284.8703831	752.4802946	257.6265166	75 Southern Coastal Plain
1.487092815	0.902792703	1	10	3/14/2013	3	2013	24	27.139	-81.172	22.99	3.63	12.53	50.76	7.19	0	102097.97	4.98	3.31	NA	175.4840227	0	75799.02534	7769.205896	371.2573192	899.0356236	245.850158	75 Southern Coastal Plain
2.713488716	1.810027611	1	10	4/11/2013	4	2013	52	27.143	-81.197	31.7	20.8	25.98	72.96	7.92	0.7	101349.57	5.35	16.25	NA	0	335.2879473	77399.90657	7299.029357	380.7922147	2931.931682	30.49039899	75 Southern Coastal Plain
0.867822499	1.397298563	1	10	3/3/2013	3	2013	3	27.138	-81.17	15.57	2.88	9.11	66.15	3.56	0	101640.55	4.57	0	NA	104.8808846	32.19562266	75635.89697	7591.586004	189.6110734	763.1643868	152.6998373	75 Southern Coastal Plain
1.177141852	1.170434649	1	10	3/17/2013	3	2013	2	27.139	-81.172	30.27	9.96	18.94	55.93	9.95	0	101779.3	2.56	10.11	NA	190.3262227	0	75863.08193	7788.71598	435.8069569	960.4443503	206.3728425	75 Southern Coastal Plain
1.08923859	1.177141852	1	10	3/18/2013	3	2013	28	27.138	-81.185	30.81	16.8	22.61	66.99	8.11	1.73	101584.25	3.43	13.8	NA	73.65126145	3.606522663	77097.09935	7800.73861	1180.648363	2166.281227	64.36705357	75 Southern Coastal Plain
1.551275976	1.08923859	1	10	3/19/2013	3	2013	51	27.139	-81.171	32.74	16.77	23.91	71.09	8.81	0.86	101304.59	2.84	14.76	NA	121.1489737	0	75757.28272	7733.401254	336.7619447	850.1287265	305.8584495	75 Southern Coastal Plain
1.767450124	0.816840401	1	10	1/23/2013	1	2013	51	27.146	-81.19	22.81	6.07	14.24	62.9	5.64	0	102445.58	4.38	4.44	NA	0	534.5525227	77412.97142	6918.188741	285.7330032	2275.17727	322.4430779	75 Southern Coastal Plain
0.57452201	0.382640797	1	10	3/8/2013	3	2013	44	27.139	-81.172	24.84	1.35	11.84	59.87	6.26	0	102114.55	3.17	3.09	NA	217.0333227	7.033322664	75846.51799	7813.091447	414.1014906	950.9788206	192.4368569	75 Southern Coastal Plain
0.264399596	2.892113077	1	10	2/22/2013	2	2013	42	27.152	-81.191	30.9	16.96	24.04	75.32	6.84	0	101650.55	3.18	13.93	NA	255.3697773	111.8156743	77370.03088	6288.429413	321.5555271	1738.5138	252.7835418	75 Southern Coastal Plain
1.73058601	0.264399596	1	10	2/23/2013	2	2013	11	27.154	-81.193	31.55	19.5	25.4	73.59	7.5	0.02	101511.1	4.81	15.52	NA	428.9654577	0	77579.91027	6040.83692	248.0000915	1675.070283	3.065909462	75 Southern Coastal Plain
1.255599672	1.73058601	1	10	2/24/2013	2	2013	3	27.142	-81.182	31.27	18.39	24.55	73.32	7.76	0	101324.67	3.23	14.83	NA	0	290.1746952	76717.46067	7383.63124	1179.746136	1789.748234	491.4428723	75 Southern Coastal Plain
2.096661355	0.92549334	1	10	4/4/2013	4	2013	51	27.151	-81.196	30.56	18.58	23.96	73.63	6.93	7.21	101419.3	4.17	14.57	NA	183.2550722	279.6761227	77877.49521	6444.165388	70.77710032	2137.586439	234.4384673	75 Southern Coastal Plain
0.981400499	2.096661355	1	10	4/5/2013	4	2013	30	27.143	-81.198	26.22	20.4	23.43	78.38	4.9	11.51	101093.61	4.06	13.31	NA	5.027200002	340.6768029	77308.27054	7319.597619	398.5366303	3000.013345	7.698073949	75 Southern Coastal Plain
0.673448373	0.586585784	1	10	4/21/2013	4	2013	3	27.139	-81.189	29.82	18.6	23.5	74.64	6.53	5.1	101756.41	3.68	14.21	NA	0	73.49627733	77457.88913	7718.254409	896.1458755	2520.816789	135.9618164	75 Southern Coastal Plain
1.82863051	1.487092815	1	10	3/15/2013	3	2013	39	27.14	-81.178	23.82	3.17	12.22	55.76	6.75	0	102261.01	3.28	3.5	NA	0	3.508077334	76432.51465	7664.812607	1033.152919	1502.032658	222.7997513	75 Southern Coastal Plain
1.170434649	1.82863051	1	10	3/16/2013	3	2013	26	27.142	-81.173	27.86	7.16	16.38	49.42	9.16	0	102023.87	1.78	7.51	NA	0	144.3615773	75845.13955	7409.022358	486.7468423	908.027969	460.283161	75 Southern Coastal Plain
1.289688432	0.315102625	1	10	1/31/2013	1	2013	52	27.155	-81.193	23.2	15.57	18.99	77.44	3.61	3.58	101582.84	4.77	9.39	NA	549.8334933	0	77574.5543	5919.15485	329.1426662	1590.888645	18.48856018	75 Southern Coastal Plain
1.452502445	2.713488716	1	10	4/12/2013	4	2013	51	27.142	-81.184	33.06	23.9	27.77	69.27	9.55	3.57	101106.95	5.67	18.48	NA	0	250.3276544	76897.64416	7455.923747	1062.72712	1965.71499	413.4339637	75 Southern Coastal Plain
0.890392447	1.452502445	1	10	4/13/2013	4	2013	25	27.145	-81.184	33.17	21.15	26.9	70.78	9.49	1.49	101230.59	3.95	17.16	NA	0	431.741944	76831.82815	7070.308218	919.1784682	1963.876693	572.4651535	75 Southern Coastal Plain
0.382640797	0.761140901	1	10	3/7/2013	3	2013	36	27.14	-81.171	21.38	-0.84	9.33	62.09	4.84	0	101994.51	4.68	0.27	NA	100.3987672	0	75727.11037	7705.933808	309.7907821	817.5136798	279.8127181	75 Southern Coastal Plain
1.22950306	1.231123973	1	10	3/21/2013	3	2013	52	27.137	-81.173	25.85	10.49	18.72	60.74	7.85	0.75	101196.15	4.97	8.17	NA	390.487566	23.02452267	75925.58798	7872.000024	466.8195117	1060.813731	22.53075754	75 Southern Coastal Plain
1.277092933	1.044233143	1	10	4/16/2013	4	2013	52	27.142	-81.186	33.28	23.2	27.91	68.57	10.02	6.66	101681.21	3.32	18.24	NA	0	185.7529916	77107.56998	7411.950617	854.1414323	2182.074643	450.6368336	75 Southern Coastal Plain
1.51421927	1.277092933	1	10	4/17/2013	4	2013	52	27.141	-81.19	32.62	20.76	26.31	69.11	9.59	0	101830	4.51	16.69	NA	0	185.5595439	77540.46799	7490.403433	636.0001844	2613.092153	295.6907237	75 Southern Coastal Plain
0.842207071	1.51421927	1	10	4/18/2013	4	2013	52	27.14	-81.189	33.89	20.04	25.99	70.6	9.65	0	101571.05	4.45	16.96	NA	0	167.3473305	77480.80016	7619.891421	789.5432821	2545.094252	233.1031282	75 Southern Coastal Plain
1.110768931	0.842207071	1	10	4/19/2013	4	2013	52	27.139	-81.185	34.04	21.27	26.95	70.17	9.85	4.58	101493.2	5.43	17.66	NA	30.92362267	0	77100.3787	7734.454441	1120.920342	2165.541267	130.1745739	75 Southern Coastal Plain
0.586585784	1.110768931	1	10	4/20/2013	4	2013	26	27.139	-81.189	29.82	22.92	26.57	70.1	8.24	1.08	101569.44	3.64	16.37	NA	0	63.13090791	77507.87104	7725.885308	882.2738821	2570.787383	126.9319173	75 Southern Coastal Plain
0.52560029	1.667750959	1	10	3/26/2013	3	2013	52	27.136	-81.17	18.62	6.59	12.84	49.67	6.26	0	101777.56	5.95	2.61	NA	156.3747	0	75712.28266	7645.674173	266.0860675	893.4545395	116.8523486	75 Southern Coastal Plain
1.136871405	0.673448373	1	10	4/22/2013	4	2013	29	27.14	-81.19	28.61	21.56	24.73	72.59	6.86	42.48	101579.89	2.86	15.09	NA	0	115.1750772	77518.18415	7677.383003	829.9911254	2581.283009	174.8597466	75 Southern Coastal Plain
0.315102625	1.652531238	1	10	1/30/2013	1	2013	29	27.156	-81.193	30.13	19.98	23.95	72.37	7.25	0	101676.62	5.47	15.05	NA	659.9087571	0	77557.72562	5809.027094	417.1524859	1510.603877	20.14215013	75 Southern Coastal Plain
1.054152737	0.436233274	1	10	3/29/2013	3	2013	51	27.135	-81.17	25.33	5.84	14.6	51.51	7.92	0	102323.98	2.92	5.59	NA	171.6634	0	75747.53078	7676.824051	314.5657231	944.7318332	63.96199219	75 Southern Coastal Plain
1.363825507	1.289688432	1	10	2/1/2013	2	2013	29	27.148	-81.19	21.78	0.55	10.66	57.03	5.57	0	102295.06	4.6	1.17	NA	0	374.1436227	77389.64717	6754.616099	281.9262647	2133.84033	316.3620114	75 Southern Coastal Plain
0.022258891	1.363825507	1	10	2/2/2013	2	2013	8	27.155	-81.194	23.41	3.04	12.89	60.25	5.79	0	102339	2.83	3.23	NA	531.7561514	5.444877332	77634.40784	5938.793758	279.2224531	1643.836407	75.79212879	75 Southern Coastal Plain
0.815132663	0.890392447	1	10	4/14/2013	4	2013	3	27.142	-81.183	34.87	22.18	27.89	64.63	11.57	0.76	101271.01	3.41	18.53	NA	0	280.790931	76828.04991	7418.983834	1100.03842	1898.329879	452.5218165	75 Southern Coastal Plain
1.044233143	0.815132663	1	10	4/15/2013	4	2013	28	27.14	-81.185	34.16	22.41	27.39	69.75	10.09	26.87	101395.09	1.92	18.29	NA	0	56.90712953	77083.0611	7599.432338	1019.870445	2146.175724	264.9236619	75 Southern Coastal Plain
0.680286571	0.981238273	1	10	4/30/2013	4	2013	52	27.138	-81.188	30.84	20.82	25.4	69.71	8.37	13.8	101419.38	3.01	15.83	NA	21.5372	0	77396.63956	7798.449237	1002.969117	2461.921121	57.99499483	75 Southern Coastal Plain
0.774167549	0.680286571	1	10	5/1/2013	5	2013	52	27.138	-81.186	30.8	22.09	25.94	73.05	7.36	18.62	101407.47	3.02	16.44	NA	141.9147268	19.44850204	77188.16282	7832.292414	1150.121512	2258.122497	30.36618408	75 Southern Coastal Plain
0.786896557	0.774167549	1	10	5/2/2013	5	2013	52	27.138	-81.19	25.81	19.86	22.53	79.45	4.31	14.72	101269.78	2.7	12.83	NA	0	74.40370001	77579.48428	7791.319613	921.98162	2643.229309	59.80526798	75 Southern Coastal Plain
1.764160652	1.624713858	1	10	3/24/2013	3	2013	3	27.138	-81.186	33.96	19.57	25.62	66.03	10.58	8.21	100712.77	6.62	16.76	NA	118.6922654	22.3755	77162.45689	7815.076329	1150.592388	2231.643198	48.22502409	75 Southern Coastal Plain
1.667750959	1.764160652	1	10	3/25/2013	3	2013	29	27.142	-81.19	25.95	17.43	22.14	66.96	7.2	0.05	100882.12	4.83	11.69	NA	0	255.0658481	77535.61881	7399.42078	549.484556	2617.588108	282.8175658	75 Southern Coastal Plain
1.480841407	0.764420257	1	10	5/4/2013	5	2013	26	27.138	-81.189	30.51	21.53	25.51	70.28	8.03	1	100612.76	2.89	16.02	NA	0	17.23950001	77529.20342	7810.352571	958.311384	2593.863611	42.3331054	75 Southern Coastal Plain
0.717821235	1.480841407	1	10	5/5/2013	5	2013	3	27.139	-81.192	28.08	19.46	23.99	65.96	8.53	0	100893.8	4.07	13.77	NA	13.0157	0	77566.3991	7694.698719	783.246062	2821.031143	98.5324429	75 Southern Coastal Plain
0.727712018	0.52560029	1	10	3/27/2013	3	2013	52	27.135	-81.17	18.37	0.82	8.91	55.22	4.99	0	102261.74	4.63	0	NA	172.4211683	0	75749.39785	7678.465579	317.2746517	947.5686713	61.06524358	75 Southern Coastal Plain
1.435578056	1.136871405	1	10	4/23/2013	4	2013	52	27.139	-81.188	30.31	18.71	23.89	73.82	6.86	0	101637.89	5.07	14.51	NA	0	62.88561558	77370.46753	7703.007096	924.6136395	2433.403532	153.645206	75 Southern Coastal Plain
2.579726004	1.054152737	1	10	3/30/2013	3	2013	26	27.14	-81.179	27.8	10.07	17.75	63.42	7.35	0	102224.99	3.21	8.93	NA	17.53852267	0	76455.69331	7682.472989	1053.982552	1526.071054	204.3228991	75 Southern Coastal Plain
0.416650079	2.579726004	1	10	3/31/2013	3	2013	3	27.144	-81.186	29.93	14.12	21.05	65.61	8.18	0	101918.16	3.77	12.02	NA	0	453.6094582	77022.70506	7146.790074	764.9416931	2139.06715	659.2279507	75 Southern Coastal Plain
0.351175576	0.022258891	1	10	2/5/2013	2	2013	12	27.156	-81.194	26.19	5.82	14.86	53.59	7.45	0	101675.54	2.57	6.01	NA	603.4384994	0	77590.63108	5865.431413	357.4237076	1568.072522	43.91832603	75 Southern Coastal Plain
1.231123973	1.551275976	1	10	3/20/2013	3	2013	51	27.138	-81.181	31.9	16.6	23.64	67.45	8.86	0.55	101246.44	2.14	14.25	NA	2.244499996	0	76705.14791	7819.736235	1286.294	1781.422467	58.69750346	75 Southern Coastal Plain
2.593783519	1.931434841	1	10	2/20/2013	2	2013	48	27.149	-81.192	27.42	14.16	20.66	70.78	6.22	0	101761.84	1.69	10.79	NA	0	370.6128454	77581.55075	6656.37192	71.83878857	2134.68834	103.7821059	75 Southern Coastal Plain
1.290985172	0.416650079	1	10	4/1/2013	4	2013	29	27.155	-81.191	30.48	16.81	23.27	65.84	8.96	0.1	101520.84	4.92	13.65	NA	571.3509334	118.9825685	77322.63268	5950.003304	500.646518	1455.093153	242.0371356	75 Southern Coastal Plain
1.169677536	1.290985172	1	10	4/2/2013	4	2013	49	27.151	-81.195	31.79	14.32	22.27	65.19	9.69	0	101581.99	2.51	13.05	NA	145.318217	218.0770699	77790.261	6394.57636	11.99249197	2050.049985	154.699523	75 Southern Coastal Plain
0.92549334	1.169677536	1	10	4/3/2013	4	2013	52	27.151	-81.195	33.54	16.77	24.44	63.79	11.14	0.08	101546.99	3.85	15.16	NA	187.0210019	189.997051	77812.60891	6361.581936	14.33978005	2040.463943	183.1860832	75 Southern Coastal Plain
0.764420257	0.786896557	1	10	5/3/2013	5	2013	52	27.139	-81.189	28.26	19.82	23.39	75.24	5.93	2.79	100853.98	2.05	14.04	NA	0	9.890777334	77493.00273	7778.62254	940.6131553	2556.866059	74.92593199	75 Southern Coastal Plain
1.001365893	1.435578056	1	10	4/24/2013	4	2013	52	27.139	-81.184	30.36	17.65	23.65	69.28	8.43	0	101861.23	3.32	14.01	NA	36.37582267	0	77016.24923	7786.811242	1224.689368	2085.670412	80.6898956	75 Southern Coastal Plain
0.811855143	1.001365893	1	10	4/25/2013	4	2013	52	27.138	-81.187	31.63	18.82	25.08	63.78	10.58	0	101974.33	3.05	15.22	NA	52.76812874	0	77336.27957	7797.098717	1032.26184	2402.087077	61.08033405	75 Southern Coastal Plain
0.363897053	0.409968086	1	10	2/11/2013	2	2013	10	27.156	-81.194	29.71	14.77	21.93	74.36	6.57	0.02	102042.66	4.68	12.24	NA	653.0288473	5.992327159	77612.55008	5817.049707	378.4700303	1554.477114	74.3301729	75 Southern Coastal Plain
0.436233274	0.727712018	1	10	3/28/2013	3	2013	52	27.136	-81.17	23.27	1.5	11	53.82	6.5	0	102300.13	3.58	2.39	NA	166.9867	0	75728.90425	7661.096431	286.0469118	913.9650487	95.93069924	75 Southern Coastal Plain
1.024205496	1.601556813	1	10	4/28/2013	4	2013	3	27.137	-81.172	29.95	17.76	23.89	69.66	8.12	0	101803.01	4.69	13.85	NA	352.7504088	0	75889.7147	7840.706706	435.7075391	1018.518675	77.00336082	75 Southern Coastal Plain
0.981238273	1.024205496	1	10	4/29/2013	4	2013	29	27.138	-81.184	30.56	18.07	24.29	69.9	8.21	8.56	101487.4	3.93	14.31	NA	55.23202267	0	77008.21584	7808.081071	1248.402451	2079.166196	59.84114598	75 Southern Coastal Plain
0.637450051	0.811855143	1	10	4/26/2013	4	2013	52	27.138	-81.186	31.95	17.19	23.83	67.08	9.1	0	102184.29	4.23	14.57	NA	126.5321226	0	77199.86494	7809.069398	1121.762978	2268.104026	53.11717134	75 Southern Coastal Plain
1.601556813	0.637450051	1	10	4/27/2013	4	2013	26	27.139	-81.186	30.76	17.21	23.57	70.4	8.17	0	102102.83	4.63	13.98	NA	30.7473746	0	77143.4792	7696.013273	1058.005137	2206.986606	167.1508708	75 Southern Coastal Plain
0.473976645	0.363897053	1	10	2/12/2013	2	2013	31	27.155	-81.194	31.77	16.5	23.44	73.48	7.46	0.05	101702.34	3.66	14.13	NA	449.3173251	0	77607.64232	6019.468281	239.7091141	1678.311854	34.84377863	75 Southern Coastal Plain
0.697879243	1.414889138	1	10	5/7/2013	5	2013	52	27.139	-81.194	28.92	13.9	21.44	65.07	8.24	0	101508.96	3.46	11.41	NA	0	41.94808219	77389.7836	7679.108873	762.7130705	3045.297502	82.33474303	75 Southern Coastal Plain
1.259319874	1.635114031	1	10	2/7/2013	2	2013	14	27.148	-81.189	29.39	20.43	23.69	72.09	7.08	0	101688.71	3.95	14.91	NA	0	331.8382227	77324.19196	6722.045055	343.247427	2075.832306	376.8727006	75 Southern Coastal Plain
1.560622447	1.259319874	1	10	2/8/2013	2	2013	35	27.15	-81.193	30.81	17.81	23.51	72.31	7.4	0	101331.91	4.44	14.31	NA	0	314.4882641	77635.96795	6488.513404	16.11070917	2030.117845	18.48600854	75 Southern Coastal Plain
2.01063906	1.823805951	1	10	2/18/2013	2	2013	29	27.153	-81.193	19.92	-0.6	8.68	62.98	3.69	0	102526.49	3.61	0	NA	297.2717784	3.712222666	77605.04864	6172.638742	181.5655624	1782.283164	5.741213433	75 Southern Coastal Plain
1.931434841	2.01063906	1	10	2/19/2013	2	2013	49	27.151	-81.191	26.16	14.6	19.23	74.94	5.19	0	102051.72	2.78	10.38	NA	104.9476773	131.2714143	77416.7688	6437.231208	220.3659261	1880.521673	231.7057669	75 Southern Coastal Plain
0.584861367	0.697879243	1	10	5/8/2013	5	2013	52	27.138	-81.19	30.6	14.6	22.35	62.7	9.61	0	101744.73	2.91	12.6	NA	0	113.4506	77619.45951	7794.298638	913.0797435	2683.083612	55.68938542	75 Southern Coastal Plain
1.16912494	0.584861367	1	10	5/9/2013	5	2013	24	27.141	-81.19	32.65	15.2	23.49	59.86	11.39	0	101867.46	2.15	13.93	NA	0	170.4233033	77549.29074	7505.256041	646.8599724	2620.77631	289.6369604	75 Southern Coastal Plain
2.249934044	1.763139819	1	10	2/16/2013	2	2013	12	27.154	-81.194	21.61	12.12	17.25	69.6	4.88	0.02	101335.14	4.41	6.87	NA	426.9339014	3.87022267	77633.31973	6042.575333	207.6796711	1710.259465	56.89794412	75 Southern Coastal Plain
1.823805951	2.249934044	1	10	2/17/2013	2	2013	3	27.141	-81.189	16.54	3.22	9.93	55.52	4.27	0	102135.93	6.16	0	NA	0	204.2412921	77485.67681	7560.63621	729.587771	2552.686661	291.8818483	75 Southern Coastal Plain
1.414889138	0.717821235	1	10	5/6/2013	5	2013	29	27.139	-81.19	28.51	13.29	20.9	60.17	8.87	0	101361.62	3.49	10.9	NA	0	89.3053	77593.21711	7788.130261	914.4781529	2656.817107	62.57990633	75 Southern Coastal Plain
2.892113077	2.593783519	1	10	2/21/2013	2	2013	35	27.142	-81.176	29.57	18.18	23.57	72.24	6.98	0	101667.79	2.04	13.88	NA	0	107.3318773	76146.05146	7453.193406	783.9206501	1208.996909	444.5708173	75 Southern Coastal Plain
1.635114031	0.351175576	1	10	2/6/2013	2	2013	28	27.156	-81.194	27.76	12.32	18.91	64.91	7.02	0.01	101685.98	1.68	10.04	NA	579.9815454	0	77595.9892	5888.924373	337.5862689	1586.324787	45.35457492	75 Southern Coastal Plain
2.024588493	0.535074166	1	10	2/14/2013	2	2013	24	27.154	-81.193	25.15	19.1	21.6	82.64	3.59	24.06	101347.98	2.75	12.13	NA	391.3752246	0	77608.65983	6077.459233	206.6008546	1718.139593	25.88904702	75 Southern Coastal Plain
0.409968086	1.560622447	1	10	2/9/2013	2	2013	13	27.153	-81.194	26.56	10.36	17.96	71.16	5.8	0	101791.53	3.9	8.46	NA	331.7076134	0	77699.0642	6145.566175	101.3601563	1821.362837	105.7637378	75 Southern Coastal Plain
1.763139819	2.024588493	1	10	2/15/2013	2	2013	33	27.144	-81.192	18.21	13.02	15.72	85.41	1.99	4.19	101553.45	3.95	5.62	NA	0	386.3116003	77696.35908	7227.12156	318.3240456	2657.399681	88.04625216	75 Southern Coastal Plain
0.535074166	0.473976645	1	10	2/13/2013	2	2013	31	27.154	-81.193	33.39	17.11	23.98	72.09	8.64	0	101302.38	5.18	15.25	NA	416.6290957	0	77562.38301	6055.12685	254.4077126	1674.008471	17.15822002	75 Southern Coastal Plain
0.413935191	0.15298452	1	11	1/22/2013	1	2013	40	27.129	-81.218	23.29	11.08	17.75	68.09	5.62	0	101868.12	4.19	7.19	NA	1005.07394	157.9558115	74804.34785	8829.448551	2527.343561	1891.873155	245.1787347	75 Southern Coastal Plain
0.113567665	0.004545316	1	11	3/4/2013	3	2013	15	27.131	-81.222	19.64	-1.46	7.97	61.59	4.48	0	101962.76	3.65	0	NA	750.7181492	272.8264675	74571.37163	8593.504954	2707.162827	2319.958455	232.0298394	75 Southern Coastal Plain
0.386420861	0.413935191	1	11	1/23/2013	1	2013	25	27.13	-81.218	22.89	5.99	14.22	62.51	5.7	0	102400.47	4.4	4.44	NA	869.6460261	48.79607213	74883.60096	8691.202336	2428.491647	2020.019122	365.2438503	75 Southern Coastal Plain
0.15298452	0.22438028	1	11	1/21/2013	1	2013	20	27.132	-81.215	26.01	16.66	20.76	79.48	4.38	1.06	101662.11	2.57	11.34	NA	699.8024094	8.533404353	75214.00803	8511.971778	2107.68768	2093.19933	132.2018911	75 Southern Coastal Plain
0.22438028	0.391379308	1	11	1/19/2013	1	2013	15	27.128	-81.217	23.75	16.49	19.12	82.41	3.24	4.08	102099.78	4.94	10.12	NA	1092.87066	45.19232852	74830.08916	8905.587296	2528.164723	1786.869433	219.7694489	75 Southern Coastal Plain
0.385650019	0.080738078	1	11	1/29/2013	1	2013	41	27.128	-81.219	28.16	19.7	23.15	78.1	5.22	0.02	102147.5	4.25	13.93	NA	1054.540784	132.7826839	74681.07219	8895.587241	2646.585505	1877.814751	137.1642057	75 Southern Coastal Plain
0.012245373	0.201669292	1	11	2/3/2013	2	2013	3	27.131	-81.218	22.77	4.61	14.63	57.49	6.49	0	101920.87	3.39	3.69	NA	809.5877354	33.4591	74909.61478	8632.064615	2394.411092	2078.903431	411.8942515	75 Southern Coastal Plain
0.391379308	0.370293781	1	11	1/18/2013	1	2013	25	27.127	-81.217	19.15	4.52	12.55	77.19	2.89	0	102075.22	5.3	1.84	NA	1170.324557	3.633000001	74775.60879	8983.779575	2595.546198	1719.192689	146.1030223	75 Southern Coastal Plain
0.231290818	0.182027154	1	11	2/1/2013	2	2013	19	27.128	-81.217	21.82	0.48	10.65	56.48	5.63	0	102251.17	4.64	1.15	NA	1094.311313	50.19051929	74822.60406	8907.230839	2534.537004	1788.533505	214.5114716	75 Southern Coastal Plain
0.201669292	0.231290818	1	11	2/2/2013	2	2013	25	27.128	-81.217	23.46	2.99	12.89	59.88	5.84	0	102305.1	2.86	3.23	NA	1109.52363	47.04605855	74794.2776	8924.53752	2562.117154	1781.684398	188.6902137	75 Southern Coastal Plain
1.194531437	0.309160937	1	11	1/14/2013	1	2013	27	27.129	-81.218	29.82	16.03	22.59	73.22	7.13	0	101931.23	2.91	12.93	NA	996.1356801	173.8803887	74790.40854	8824.52963	2537.73414	1904.906557	239.5268373	75 Southern Coastal Plain
0.182027154	0.333176303	1	11	1/31/2013	1	2013	23	27.128	-81.217	23.23	15.6	19.01	77.45	3.61	3.57	101547.95	4.76	9.41	NA	1102.937427	47.90822044	74809.74894	8916.764706	2547.57042	1783.335209	201.8958821	75 Southern Coastal Plain
0.099795485	0.386420861	1	11	1/24/2013	1	2013	37	27.128	-81.217	22.88	3.06	12.48	63.06	5.42	0	102428.51	3.67	2.97	NA	1059.023449	98.47853064	74807.34543	8876.165921	2537.423282	1833.841423	222.1685917	75 Southern Coastal Plain
0.080738078	0.107343657	1	11	1/28/2013	1	2013	17	27.129	-81.22	26.69	16.29	20.59	79.38	4.58	0	102388.42	4.73	11.49	NA	924.4106588	233.0351622	74690.88093	8770.580321	2612.4764	2025.694724	209.2218373	75 Southern Coastal Plain
0.554852278	0.602305405	1	11	3/2/2013	3	2013	24	27.131	-81.222	19.04	9.15	14.13	53.34	5.93	0	101471.71	4.9	4.09	NA	694.7347228	327.6237519	74606.30055	8537.444188	2671.813903	2366.593714	282.2186501	75 Southern Coastal Plain
0.720197908	0.113567665	1	11	3/5/2013	3	2013	43	27.132	-81.222	25.59	4.82	13.93	47.85	7.9	0	101953.39	1.75	5.21	NA	588.3680767	262.8982	74745.53782	8433.79662	2532.67947	2408.57084	419.3081008	75 Southern Coastal Plain
0.393243053	0.891812733	1	11	1/16/2013	1	2013	38	27.129	-81.22	29.42	17.63	23.3	76.98	6.02	0	101625.34	2.34	13.52	NA	989.7433025	161.4982677	74618.39583	8836.318975	2688.262873	1988.734882	131.6523188	75 Southern Coastal Plain
0.370293781	0.393243053	1	11	1/17/2013	1	2013	31	27.128	-81.218	28.31	20.95	23.87	77.85	5.28	0	101536.41	3.32	14.63	NA	1092.114371	107.400627	74738.76536	8920.976527	2605.456248	1814.839031	157.872507	75 Southern Coastal Plain
0.914954533	0.29622447	1	11	3/7/2013	3	2013	34	27.132	-81.222	21.4	-1	9.26	61.74	4.87	0	101936.91	4.74	0.22	NA	630.7075956	313.7924473	74673.90146	8476.094566	2604.317689	2399.659333	354.5682087	75 Southern Coastal Plain
0.004545316	0.554852278	1	11	3/3/2013	3	2013	2	27.131	-81.222	15.57	2.84	9.1	65.99	3.58	0	101584.97	4.56	0	NA	692.7817854	286.9524682	74658.83181	8538.872548	2619.660583	2331.372095	312.642388	75 Southern Coastal Plain
0.961458355	0.012245373	1	11	2/5/2013	2	2013	38	27.131	-81.218	26.22	5.73	14.82	53.34	7.47	0	101637.16	2.6	5.98	NA	716.1429374	4.992699999	74921.38559	8547.110184	2370.29509	2175.591693	423.1398383	75 Southern Coastal Plain
0.29622447	0.720197908	1	11	3/6/2013	3	2013	28	27.134	-81.222	23.61	9.83	15.89	66.51	5.52	0.62	101607.7	5.41	6.72	NA	411.5608756	378.2958519	74790.87982	8254.741203	2496.569915	2602.745418	387.4644244	75 Southern Coastal Plain
0.495045296	0.958437964	1	11	3/11/2013	3	2013	28	27.129	-81.221	28.45	12.86	20.07	72.53	6.64	0	101608.38	4.03	10.66	NA	937.1059018	159.4138435	74571.50124	8780.707647	2721.562052	2087.787329	133.4669653	75 Southern Coastal Plain
0.628626566	0.495045296	1	11	3/12/2013	3	2013	40	27.132	-81.22	27.69	16.52	21.95	72.63	6.22	0.53	101264.36	4.76	12.1	NA	601.0640065	126.2999	74846.56559	8447.486192	2432.580928	2334.637376	471.904721	75 Southern Coastal Plain
0.333176303	0.385650019	1	11	1/30/2013	1	2013	34	27.128	-81.219	30.16	19.95	23.96	72.17	7.3	0	101642.48	5.47	15.05	NA	1072.012545	116.4479218	74698.19911	8909.618307	2635.725087	1850.915066	139.8771828	75 Southern Coastal Plain
0.107343657	0.215765507	1	11	1/27/2013	1	2013	2	27.129	-81.222	26.83	10.26	18.33	65.84	6.64	0	102313.43	3.1	8.55	NA	970.4923811	87.15587733	74461.13282	8815.622796	2827.699785	2119.686605	49.69914646	75 Southern Coastal Plain
0.946390981	0.744729517	1	11	3/15/2013	3	2013	51	27.131	-81.217	23.86	3.03	12.17	55.3	6.81	0	102211.34	3.31	3.44	NA	807.3913078	0	75009.34106	8620.319595	2305.426719	2046.03059	328.7505427	75 Southern Coastal Plain
0.339983158	0.946390981	1	11	3/16/2013	3	2013	20	27.134	-81.22	27.87	7.13	16.35	48.9	9.23	0	101970.42	1.79	7.5	NA	383.2469497	182.4668	75009.91143	8229.123442	2269.681353	2517.406895	431.180654	75 Southern Coastal Plain
0.436394085	0.339983158	1	11	3/17/2013	3	2013	2	27.137	-81.221	30.3	9.88	18.9	55.68	9.98	0	101725.4	2.63	10.09	NA	135.9663227	109.6045034	75099.67242	7975.401284	2204.153731	2781.774686	174.3891872	75 Southern Coastal Plain
0.744729517	0.51870165	1	11	3/14/2013	3	2013	47	27.134	-81.221	23.03	3.52	12.47	50.45	7.23	0	102043.12	5.09	3.28	NA	397.3601526	314.9339016	74881.75256	8239.849588	2402.088126	2570.020315	435.5496936	75 Southern Coastal Plain
0.779003224	0.869083473	1	11	4/15/2013	4	2013	29	27.134	-81.222	34.1	22.39	27.37	69.69	10.09	25.33	101343.54	1.95	18.24	NA	376.5286656	361.3682879	74855.41249	8222.545337	2431.584053	2605.657882	416.4807729	75 Southern Coastal Plain
0.919891089	0.779003224	1	11	4/16/2013	4	2013	50	27.132	-81.221	33.32	23.17	27.9	68.4	10.08	7.32	101630.35	3.35	18.24	NA	649.9874479	240.2002858	74721.08102	8494.676593	2557.279621	2348.004422	372.8098714	75 Southern Coastal Plain
0.106430593	0.099795485	1	11	1/25/2013	1	2013	8	27.129	-81.218	24.88	7.13	14.9	66.16	5.64	0	102378.64	2.78	6	NA	964.9164383	134.1973227	74847.94459	8783.590127	2479.607696	1925.79629	295.2698252	75 Southern Coastal Plain
0.869083473	1.011802122	1	11	4/14/2013	4	2013	3	27.136	-81.22	34.83	22.15	27.86	64.61	11.54	1.01	101221.27	3.48	18.49	NA	191.1228769	184.07214	75107.57441	8037.750099	2184.943608	2702.342065	239.0706596	75 Southern Coastal Plain
0.958437964	0.830465177	1	11	3/9/2013	3	2013	26	27.132	-81.222	25.05	6.57	15.11	62.17	6.45	0	102036.66	2.87	5.81	NA	671.1918085	350.5731273	74619.52686	8513.65881	2658.64035	2387.534716	302.5621619	75 Southern Coastal Plain
0.475785838	0.610413255	1	11	3/24/2013	3	2013	3	27.133	-81.22	33.93	19.56	25.59	66	10.57	8.05	100665.47	6.67	16.74	NA	500.7778906	144.2570339	74923.48165	8347.401052	2354.632188	2416.526048	536.0934617	75 Southern Coastal Plain
0.812005557	0.475785838	1	11	3/25/2013	3	2013	28	27.135	-81.222	25.98	17.38	22.12	66.84	7.23	0.06	100832.94	4.86	11.68	NA	258.1895227	225.8118721	74879.28634	8098.558349	2423.777541	2744.705471	290.1428923	75 Southern Coastal Plain
0.51870165	0.628626566	1	11	3/13/2013	3	2013	52	27.135	-81.219	26.47	7.24	16.61	61.65	7.74	0	101699.38	4.85	6.85	NA	359.080059	130.0672458	75080.49851	8195.07666	2198.778624	2524.763394	399.2799509	75 Southern Coastal Plain
0.575623651	0.915772541	1	11	3/27/2013	3	2013	51	27.132	-81.22	18.37	0.7	8.85	54.82	5.02	0	102208.59	4.67	0	NA	607.9476284	78.5193	74880.7793	8453.804883	2399.625675	2308.814773	488.7928986	75 Southern Coastal Plain
0.908113305	0.575623651	1	11	3/28/2013	3	2013	39	27.131	-81.219	23.32	1.32	10.93	53.23	6.56	0	102246.73	3.64	2.32	NA	726.8125439	60.87988189	74847.21629	8569.561315	2441.382502	2185.150489	407.8450538	75 Southern Coastal Plain
1.049537468	0.908113305	1	11	3/29/2013	3	2013	37	27.132	-81.22	25.38	5.7	14.56	50.94	8	0	102270.59	2.94	5.54	NA	619.5127867	105.9217	74849.44601	8466.158352	2430.593642	2310.243084	463.7609644	75 Southern Coastal Plain
0.549203027	1.049537468	1	11	3/30/2013	3	2013	26	27.133	-81.221	27.84	9.99	17.73	63.05	7.42	0	102169.57	3.22	8.91	NA	527.8329674	244.5205861	74808.8246	8370.528751	2469.908472	2449.978767	490.0968187	75 Southern Coastal Plain
0.560992791	0.436394085	1	11	3/18/2013	3	2013	28	27.134	-81.219	30.81	16.72	22.57	66.99	8.09	1.86	101534.53	3.47	13.76	NA	370.2032629	154.8287943	75044.58749	8212.695789	2234.832917	2520.632476	416.0698004	75 Southern Coastal Plain
0.548355154	0.560992791	1	11	3/19/2013	3	2013	52	27.136	-81.219	32.74	16.71	23.86	71.11	8.81	0.92	101253.99	2.89	14.73	NA	172.1568643	196.3864267	75193.64708	7998.599602	2097.632423	2709.513372	202.7282968	75 Southern Coastal Plain
1.12056796	0.548355154	1	11	3/20/2013	3	2013	52	27.136	-81.218	31.9	16.53	23.6	67.36	8.86	0.45	101200.65	2.2	14.22	NA	221.894689	145.1859662	75291.68823	8035.8205	1989.692123	2624.879307	243.0960633	75 Southern Coastal Plain
1.105832142	0.919891089	1	11	4/17/2013	4	2013	49	27.134	-81.219	32.66	20.71	26.31	68.95	9.65	0	101784.23	4.52	16.68	NA	461.0342634	140.309395	74997.09543	8303.252805	2281.018347	2433.800467	482.4077917	75 Southern Coastal Plain
0.215765507	0.106430593	1	11	1/26/2013	1	2013	24	27.129	-81.218	25.82	8.39	16.33	62.69	6.75	0	102203.18	2.13	7.11	NA	954.7829217	160.259195	74782.46321	8788.856022	2536.190627	1952.308144	253.68976	75 Southern Coastal Plain
0.610413255	1.13001196	1	11	3/23/2013	3	2013	26	27.133	-81.222	32.47	18.39	23.99	69.81	8.38	4.81	101149.28	3.22	15.43	NA	508.6028282	300.8898509	74774.89208	8354.66465	2505.261627	2488.900912	443.0526228	75 Southern Coastal Plain
1.116475027	0.913266255	1	11	4/6/2013	4	2013	26	27.132	-81.219	25.12	15.96	20.46	70.92	5.77	0	101499.72	5.26	10.54	NA	594.4604483	38.46492959	74926.09824	8436.42466	2354.931214	2306.967839	468.6943154	75 Southern Coastal Plain
0.748350953	1.116475027	1	11	4/7/2013	4	2013	3	27.134	-81.22	27.68	16.49	21.89	74.82	5.73	0.03	101763.06	4.27	12.08	NA	439.1590251	225.045732	74921.32271	8283.417731	2358.161241	2495.666955	482.4876033	75 Southern Coastal Plain
1.093647548	0.748350953	1	11	4/8/2013	4	2013	29	27.135	-81.22	30.81	18.17	23.62	73.12	7.47	0	101750.19	3.7	14.49	NA	277.5078147	255.2206298	75020.50916	8120.666366	2267.491225	2643.810971	319.958383	75 Southern Coastal Plain
0.891812733	1.194531437	1	11	1/15/2013	1	2013	41	27.131	-81.219	28.99	16.24	22.15	76.49	5.75	0	101841.95	3.15	12.62	NA	747.7164677	88.87608286	74819.04676	8592.188641	2470.115926	2172.427527	379.2513671	75 Southern Coastal Plain
0.831227893	1.011327442	1	11	2/27/2013	2	2013	51	27.132	-81.223	26.64	16.16	22.03	77.19	5.14	0.88	101135.39	3.63	11.4	NA	579.8274938	329.9766718	74626.18549	8420.71442	2655.106208	2498.561746	307.5010979	75 Southern Coastal Plain
1.056315584	0.831227893	1	11	2/28/2013	2	2013	52	27.131	-81.222	25.06	11.11	18.91	64.34	6.67	0	101327.03	3.88	8.08	NA	768.4182622	262.7371222	74581.04674	8613.268748	2698.256139	2289.041421	227.3756373	75 Southern Coastal Plain
0.602305405	1.056315584	1	11	3/1/2013	3	2013	52	27.132	-81.222	21.83	11.28	15.89	63.77	5.65	0	101276.55	3.78	6.55	NA	644.2810115	297.8743402	74677.54296	8490.203952	2600.571317	2379.950789	349.3206309	75 Southern Coastal Plain
1.088956267	0.792981425	1	11	4/12/2013	4	2013	51	27.133	-81.22	33	23.89	27.73	69.3	9.51	3.55	101058.77	5.71	18.45	NA	536.0178841	135.4072902	74891.68134	8382.596049	2386.540933	2390.024101	532.7734114	75 Southern Coastal Plain
1.011802122	1.088956267	1	11	4/13/2013	4	2013	26	27.134	-81.22	33.13	21.16	26.88	70.81	9.45	1.12	101181.45	3.99	17.14	NA	404.2248829	205.7231398	74975.23077	8250.86196	2304.296725	2507.958593	451.7644673	75 Southern Coastal Plain
0.892927751	1.047725581	1	11	4/26/2013	4	2013	52	27.13	-81.218	31.96	17.17	23.84	66.87	9.16	0	102136.86	4.25	14.56	NA	872.9570565	73.30460025	74854.39331	8701.099118	2455.841102	2022.155739	342.6998257	75 Southern Coastal Plain
0.748540607	1.12056796	1	11	3/21/2013	3	2013	44	27.132	-81.221	25.86	10.39	18.66	60.72	7.84	0.74	101142.94	5.02	8.12	NA	666.270051	250.8697744	74702.40871	8511.594473	2576.061931	2338.332134	352.8376981	75 Southern Coastal Plain
0.830465177	0.914954533	1	11	3/8/2013	3	2013	45	27.131	-81.223	24.88	1.15	11.76	59.36	6.32	0	102056.62	3.21	3.02	NA	701.4582003	318.9058773	74581.78415	8540.88648	2696.351113	2378.39102	265.8575972	75 Southern Coastal Plain
0.195081092	0.59473509	1	11	2/7/2013	2	2013	17	27.132	-81.218	29.4	20.41	23.69	71.89	7.13	0	101643.54	3.96	14.9	NA	600.9230153	0	75002.71162	8425.793049	2281.102617	2283.344128	380.7061233	75 Southern Coastal Plain
0.642775486	0.195081092	1	11	2/8/2013	2	2013	21	27.133	-81.219	30.84	17.78	23.49	72.3	7.41	0	101294.29	4.45	14.31	NA	497.6976632	94.34235245	75017.72558	8331.981656	2261.035702	2389.285817	431.8214138	75 Southern Coastal Plain
0.454826811	1.105832142	1	11	4/18/2013	4	2013	52	27.132	-81.221	33.9	20.01	25.98	70.48	9.68	0	101522.09	4.47	16.96	NA	609.449109	197.2594	74787.34769	8449.600686	2490.929753	2364.893736	435.7794077	75 Southern Coastal Plain
0.773127537	0.454826811	1	11	4/19/2013	4	2013	52	27.13	-81.218	34.04	21.23	26.92	70.12	9.86	4.36	101447.28	5.45	17.64	NA	836.0768818	69.61531619	74860.54783	8666.958364	2444.02363	2060.371672	364.3751773	75 Southern Coastal Plain
0.988920158	0.773127537	1	11	4/20/2013	4	2013	26	27.132	-81.218	29.81	22.88	26.54	70.14	8.23	0.98	101526.46	3.65	16.34	NA	705.3303271	2.617277334	74999.37322	8522.306424	2295.905512	2168.766719	341.223858	75 Southern Coastal Plain
0.691995999	0.988920158	1	11	4/21/2013	4	2013	3	27.134	-81.219	29.84	18.56	23.49	74.54	6.56	5.44	101708.89	3.67	14.2	NA	459.0908748	104.3919042	75030.06703	8295.07247	2248.108649	2427.958205	449.4084144	75 Southern Coastal Plain
0.817561841	0.691995999	1	11	4/22/2013	4	2013	26	27.134	-81.218	28.65	21.55	24.73	72.49	6.89	46.38	101533.75	2.84	15.1	NA	476.7257745	47.33950109	75077.2578	8296.639105	2201.521469	2404.052744	390.5821218	75 Southern Coastal Plain
0.685776237	0.817561841	1	11	4/23/2013	4	2013	51	27.132	-81.218	30.32	18.7	23.88	73.7	6.89	0	101590.53	5.09	14.51	NA	667.1469888	0.218600002	74995.60197	8485.105607	2294.127914	2215.275918	358.3474137	75 Southern Coastal Plain
1.068227626	0.685776237	1	11	4/24/2013	4	2013	52	27.13	-81.218	30.38	17.64	23.65	69.1	8.48	0	101814.33	3.32	14.01	NA	820.330469	38.82247309	74896.07678	8644.893272	2408.676275	2069.844909	397.0939067	75 Southern Coastal Plain
1.047725581	1.068227626	1	11	4/25/2013	4	2013	52	27.131	-81.218	31.63	18.8	25.08	63.6	10.62	0	101928.52	3.04	15.21	NA	817.4179403	0	74939.43675	8634.146305	2368.586534	2062.373003	394.1768592	75 Southern Coastal Plain
1.049172483	0.269585951	1	11	4/1/2013	4	2013	28	27.133	-81.22	30.52	16.76	23.26	65.66	9.01	0.17	101476.71	4.95	13.64	NA	495.6017366	154.2105947	74919.59439	8342.2331	2358.528972	2424.81097	543.0083357	75 Southern Coastal Plain
1.196947789	0.892927751	1	11	4/27/2013	4	2013	25	27.13	-81.219	30.77	17.18	23.57	70.28	8.2	0	102053.92	4.67	13.98	NA	906.7237144	164.994352	74761.2797	8747.875168	2546.27709	2013.476486	262.7907724	75 Southern Coastal Plain
1.13001196	0.748540607	1	11	3/22/2013	3	2013	52	27.132	-81.22	30.54	3.87	15.48	50.74	9.43	0.87	101250.17	3.74	7.21	NA	639.8156454	70.8628	74863.71763	8485.59116	2418.01189	2278.938851	461.9403052	75 Southern Coastal Plain
1.217052447	1.147103412	1	11	4/4/2013	4	2013	52	27.133	-81.222	30.62	18.55	23.96	73.47	6.98	7.41	101381.09	4.21	14.59	NA	519.5150446	277.8738763	74785.55523	8364.926007	2493.842195	2470.102926	464.0873534	75 Southern Coastal Plain
0.913266255	1.217052447	1	11	4/5/2013	4	2013	52	27.131	-81.22	26.2	20.39	23.41	78.44	4.88	11.86	101061.82	4.08	13.3	NA	761.4275235	169.0777366	74739.76253	8607.465183	2545.656051	2197.932213	324.376897	75 Southern Coastal Plain
0.630860581	0.642775486	1	11	2/9/2013	2	2013	21	27.134	-81.219	26.62	10.29	17.94	71.01	5.84	0	101753.01	3.91	8.45	NA	391.6392319	135.24	75046.38703	8231.662331	2232.309153	2496.802371	435.4828228	75 Southern Coastal Plain
0.319072732	0.630860581	1	11	2/10/2013	2	2013	2	27.13	-81.221	27.87	15.97	20.64	74.69	5.75	0.03	102045.28	5.38	11.92	NA	840.1039516	255.4813253	74652.56048	8682.616531	2634.914475	2157.516285	233.1819849	75 Southern Coastal Plain
0.915772541	0.812005557	1	11	3/26/2013	3	2013	42	27.134	-81.22	18.63	6.53	12.8	49.38	6.28	0	101725.66	6.03	2.58	NA	455.972923	174.3442475	74954.44088	8302.511332	2323.878865	2455.526703	503.9012602	75 Southern Coastal Plain
0.931434821	1.092270455	1	11	5/6/2013	5	2013	29	27.131	-81.216	28.51	13.27	20.89	60.01	8.9	0	101322.23	3.53	10.89	NA	831.0657562	0.339822666	75054.79509	8642.778945	2272.635232	1999.302073	297.2396843	75 Southern Coastal Plain
0.625211118	0.931434821	1	11	5/7/2013	5	2013	35	27.137	-81.215	28.93	13.88	21.43	65.04	8.24	0	101476.08	3.48	11.4	NA	149.0613227	44.29457458	75549.25717	7959.66026	1728.911851	2627.858755	175.0932738	75 Southern Coastal Plain
0.917030401	0.625211118	1	11	5/8/2013	5	2013	45	27.138	-81.212	30.59	14.58	22.33	62.67	9.61	0	101710.76	2.93	12.59	NA	61.76897502	30.72852267	75877.84385	7866.194963	1405.122238	2670.240902	91.62712913	75 Southern Coastal Plain
0.694020296	0.917030401	1	11	5/9/2013	5	2013	24	27.137	-81.215	32.66	15.17	23.47	59.77	11.41	0	101828.75	2.18	13.92	NA	69.94165987	9.42502267	75613.92996	7882.730853	1665.340276	2698.329145	98.93744327	75 Southern Coastal Plain
0.269585951	0.549203027	1	11	3/31/2013	3	2013	3	27.129	-81.219	29.98	14.06	21.03	65.46	8.22	0	101870.42	3.81	12.02	NA	962.3182304	202.9063737	74729.70099	8803.599071	2584.701578	1962.809481	214.6305462	75 Southern Coastal Plain
0.748296014	0.453516396	1	11	4/29/2013	4	2013	29	27.13	-81.218	30.54	18.08	24.29	69.77	8.23	8.76	101440.38	3.97	14.31	NA	898.2599416	73.44064698	74872.60891	8719.020065	2443.81417	1991.754811	344.0296198	75 Southern Coastal Plain
0.797116231	0.57457664	1	11	2/13/2013	2	2013	25	27.132	-81.22	33.4	17.09	23.96	72.03	8.66	0	101264.76	5.2	15.25	NA	632.4460087	72.3769	74867.88095	8478.226819	2413.524475	2285.745243	468.2864147	75 Southern Coastal Plain
0.59473509	0.961458355	1	11	2/6/2013	2	2013	36	27.132	-81.218	27.82	12.33	18.9	64.84	7.05	0.02	101649.41	1.69	10.08	NA	645.8436168	1.9439	75012.66898	8463.729763	2275.756529	2233.000258	347.5337573	75 Southern Coastal Plain
0.453516396	1.196947789	1	11	4/28/2013	4	2013	2	27.131	-81.218	29.98	17.72	23.89	69.41	8.19	0	101752.77	4.74	13.85	NA	762.2674784	10.85732266	74919.8284	8588.101379	2377.760304	2126.989038	415.9494109	75 Southern Coastal Plain
0.486705001	0.865803699	1	11	2/23/2013	2	2013	25	27.131	-81.223	31.55	19.47	25.37	73.54	7.5	0.01	101467.53	4.83	15.51	NA	699.7890793	321.985632	74599.08527	8541.944835	2679.029484	2365.709316	275.5717393	75 Southern Coastal Plain
0.604895551	0.984795191	1	11	1/11/2013	1	2013	47	27.129	-81.22	29.07	17.14	22.41	77.18	5.75	0.14	102193.91	4.04	13.1	NA	967.3361555	218.376417	74676.94232	8812.994122	2632.474002	1981.721666	178.5191868	75 Southern Coastal Plain
0.564833685	0.604895551	1	11	1/12/2013	1	2013	26	27.13	-81.219	29.51	16.2	22.16	78.96	5.35	0.03	101983.08	3.66	12.85	NA	887.1597984	182.0168968	74741.6736	8731.498233	2560.638976	2044.386682	259.8735474	75 Southern Coastal Plain
0.309160937	0.564833685	1	11	1/13/2013	1	2013	2	27.13	-81.219	29.59	16.78	22.41	79.56	5.25	0	101821.36	3.12	13.18	NA	823.4220377	91.03099948	74836.05727	8660.220564	2464.522625	2080.769124	353.4028177	75 Southern Coastal Plain
0.57457664	0.482652533	1	11	2/12/2013	2	2013	26	27.134	-81.219	31.79	16.45	23.42	73.35	7.49	0.04	101664.4	3.68	14.12	NA	462.0931209	125.9443715	75009.34906	8302.094766	2268.786061	2429.332837	468.3743881	75 Southern Coastal Plain
1.138933067	1.093647548	1	11	4/9/2013	4	2013	52	27.133	-81.22	31.39	19.35	24.59	73.78	7.37	0	101832.94	4.67	15.37	NA	492.3495137	127.540095	74959.38196	8337.198715	2318.790807	2410.945309	499.7620976	75 Southern Coastal Plain
0.896625566	1.138933067	1	11	4/10/2013	4	2013	52	27.133	-81.221	31.87	18.6	24.65	76.03	6.96	0	101720.01	4.43	15.24	NA	531.5111318	197.140172	74846.56709	8373.279031	2431.656212	2425.573408	510.9931592	75 Southern Coastal Plain
0.792981425	0.896625566	1	11	4/11/2013	4	2013	51	27.133	-81.221	31.69	20.8	25.97	72.95	7.91	0.67	101312.89	5.37	16.24	NA	466.2405602	284.0346414	74830.80385	8310.398613	2450.005637	2511.493879	479.348327	75 Southern Coastal Plain
1.147103412	0.900194171	1	11	4/3/2013	4	2013	51	27.132	-81.221	33.59	16.78	24.47	63.54	11.23	0.13	101508.15	3.86	15.18	NA	638.8465709	159.2321845	74793.83448	8483.063045	2485.441058	2320.059792	421.9793816	75 Southern Coastal Plain
0.0121851	0.316361511	1	11	2/18/2013	2	2013	5	27.131	-81.218	19.91	-0.68	8.65	62.57	3.71	0	102486.18	3.62	0	NA	782.0391332	30.27319813	74910.65442	8607.708622	2389.195039	2107.714803	423.4114238	75 Southern Coastal Plain
1.413675473	0.748296014	1	11	4/30/2013	4	2013	52	27.133	-81.219	30.83	20.74	25.36	69.69	8.37	15.68	101371.89	3.01	15.79	NA	578.148693	30.42018092	74972.12822	8413.460301	2309.249751	2312.614484	426.4390569	75 Southern Coastal Plain
0.677629063	1.413675473	1	11	5/1/2013	5	2013	52	27.132	-81.22	30.77	22.06	25.92	72.9	7.38	20.16	101357.66	3.02	16.42	NA	626.610544	64.17660001	74879.24681	8471.815684	2402.199893	2287.649907	478.3844807	75 Southern Coastal Plain
1.225032284	0.677629063	1	11	5/2/2013	5	2013	49	27.133	-81.218	25.83	19.94	22.54	79.3	4.34	13.47	101225.09	2.72	12.88	NA	594.2198358	13.70647733	75029.81817	8412.178189	2254.289159	2287.019669	355.863497	75 Southern Coastal Plain
0.703093269	1.225032284	1	11	5/3/2013	5	2013	51	27.132	-81.218	28.27	19.79	23.39	75.1	5.96	2.88	100809.09	2.07	14.03	NA	608.5806134	2.094777333	75033.02993	8426.495664	2252.669557	2268.333621	342.9119316	75 Southern Coastal Plain
0.669125032	0.703093269	1	11	5/4/2013	5	2013	26	27.134	-81.219	30.5	21.51	25.49	70.17	8.05	0.98	100569.09	2.98	16	NA	430.3056658	63.6964	75088.59218	8253.623059	2189.536652	2450.549121	419.0710795	75 Southern Coastal Plain
1.092270455	0.669125032	1	11	5/5/2013	5	2013	2	27.135	-81.216	28.09	19.39	23.96	65.91	8.54	0	100857.28	4.11	13.74	NA	343.987765	0	75337.63605	8155.038207	1941.820255	2467.386774	268.8797384	75 Southern Coastal Plain
0.482652533	0.319072732	1	11	2/11/2013	2	2013	10	27.13	-81.221	29.77	14.76	21.94	74.17	6.62	0.02	102001.77	4.69	12.26	NA	809.7972355	264.7399574	74632.76329	8654.283768	2650.874098	2204.964596	236.4420833	75 Southern Coastal Plain
1.011327442	0.577849288	1	11	2/26/2013	2	2013	52	27.13	-81.222	31.1	20.4	25.08	73.99	7.2	0.16	100836.98	6.09	15.75	NA	792.1659382	240.9259585	74566.96193	8637.058928	2712.981241	2268.829473	206.5054689	75 Southern Coastal Plain
0.458164949	0.211601282	1	11	2/15/2013	2	2013	39	27.132	-81.218	18.22	13	15.71	85.37	1.99	4.34	101512.94	3.98	5.61	NA	641.1543907	0	75008.2094	8459.133384	2279.348522	2240.611264	355.1958557	75 Southern Coastal Plain
0.693266206	0.0121851	1	11	2/19/2013	2	2013	30	27.13	-81.22	26.14	14.56	19.21	74.88	5.2	0	102005.59	2.79	10.35	NA	796.955071	192.0921322	74716.11581	8642.894043	2571.400512	2168.11253	291.6935415	75 Southern Coastal Plain
0.42627618	0.693266206	1	11	2/20/2013	2	2013	24	27.133	-81.219	27.42	14.15	20.66	70.73	6.24	0	101719.88	1.68	10.78	NA	540.1099534	82.24299328	74942.5042	8383.865229	2336.458922	2362.631631	484.0975468	75 Southern Coastal Plain
0.900194171	1.049172483	1	11	4/2/2013	4	2013	51	27.135	-81.222	31.8	14.31	22.26	65.12	9.72	0	101542.05	2.52	13.06	NA	327.9362973	320.1120227	74891.37021	8173.641259	2399.024591	2645.914136	367.9376911	75 Southern Coastal Plain
0.865803699	0.470241251	1	11	2/22/2013	2	2013	52	27.133	-81.22	30.88	16.91	24	75.32	6.83	0	101605.61	3.2	13.9	NA	479.7461239	178.2754262	74915.20407	8325.907545	2363.113918	2446.980329	525.9544497	75 Southern Coastal Plain
0.294209187	0.486705001	1	11	2/24/2013	2	2013	3	27.131	-81.222	31.26	18.36	24.51	73.3	7.75	0	101273.87	3.27	14.81	NA	718.9389269	307.2796143	74630.26615	8564.798328	2648.436108	2317.278549	282.0640047	75 Southern Coastal Plain
0.470241251	0.42627618	1	11	2/21/2013	2	2013	50	27.132	-81.22	29.57	18.1	23.53	72.14	7	0	101614.83	2.05	13.84	NA	662.6077878	110.2981049	74816.60925	8509.208713	2464.748439	2275.313604	421.6460847	75 Southern Coastal Plain
0.316361511	0.458164949	1	11	2/16/2013	2	2013	17	27.132	-81.219	21.62	12.18	17.27	69.57	4.89	0.02	101298.34	4.42	6.9	NA	679.6520709	29.84431248	74878.95927	8521.681872	2406.620129	2227.082492	451.8918968	75 Southern Coastal Plain
0.577849288	0.294209187	1	11	2/25/2013	2	2013	29	27.132	-81.222	31.13	18.17	24.49	70.14	8.25	0	101050.37	2.98	14.65	NA	599.5662142	270.0192	74731.24194	8445.366489	2546.942808	2402.765638	404.7456712	75 Southern Coastal Plain
0.211601282	0.797116231	1	11	2/14/2013	2	2013	30	27.132	-81.219	25.17	19.16	21.62	82.64	3.59	26.13	101309.08	2.73	12.17	NA	594.8678537	8.8917	74982.48171	8425.862218	2300.277896	2292.795135	405.6292047	75 Southern Coastal Plain
0.843186361	0.805675304	1	12	1/29/2013	1	2013	52	27.136	-81.188	28.15	19.72	23.16	78.24	5.19	0.02	102194.48	4.22	13.94	NA	195.471356	195.7538227	77485.42809	8026.992155	1191.280763	2564.311991	110.5674009	75 Southern Coastal Plain
0.805675304	1.219590715	1	12	1/28/2013	1	2013	29	27.136	-81.179	26.65	16.36	20.61	79.57	4.54	0	102440.82	4.72	11.51	NA	264.0806182	141.2727909	76530.60841	8069.66947	1073.800525	1647.1738	120.4407733	75 Southern Coastal Plain
1.297586947	0.349930968	1	12	3/8/2013	3	2013	52	27.136	-81.185	24.87	1.27	11.81	59.64	6.29	0	102113.05	3.18	3.07	NA	348.5275227	180.5956673	77157.44834	8088.67419	1405.908349	2252.3137	163.8674901	75 Southern Coastal Plain
0.758985758	0.838567456	1	12	2/8/2013	2	2013	52	27.136	-81.19	30.85	17.82	23.52	72.28	7.42	0	101338.16	4.4	14.34	NA	173.8217431	236.0931237	77513.64879	8034.337851	1150.404029	2721.291033	115.7216944	75 Southern Coastal Plain
0.960032601	0.14924184	1	12	2/4/2013	2	2013	26	27.134	-81.187	23.33	5.14	13.07	58.5	6.21	0	101843.03	2.44	4.23	NA	448.4569638	364.5576227	77407.82998	8249.416228	1443.105476	2514.877315	331.8023147	75 Southern Coastal Plain
1.219590715	1.260399702	1	12	1/27/2013	1	2013	3	27.132	-81.184	26.82	10.35	18.37	66.08	6.6	0	102368.14	3.1	8.59	NA	719.5530054	254.1252438	77155.98883	8537.59736	1713.097898	2326.60141	609.5031854	75 Southern Coastal Plain
1.242545459	1.656797647	1	12	1/25/2013	1	2013	52	27.135	-81.183	24.87	7.22	14.95	66.41	5.61	0	102426.87	2.74	6.05	NA	339.750362	76.26049794	76970.03159	8176.4346	1510.845953	2083.86295	244.0239825	75 Southern Coastal Plain
0.754891709	1.879175122	1	12	1/11/2013	1	2013	43	27.128	-81.186	29.07	17.18	22.42	77.27	5.73	0.18	102243.55	4.01	13.12	NA	1159.381273	8.11502065	77314.6966	8959.773394	2055.055791	2545.237735	681.434467	75 Southern Coastal Plain
1.3920869	1.297586947	1	12	3/9/2013	3	2013	26	27.136	-81.177	25	6.7	15.14	62.61	6.39	0	102094.87	2.85	5.85	NA	312.1008985	105.7487088	76359.42177	8043.486673	902.7531463	1480.905843	86.69657662	75 Southern Coastal Plain
1.260399702	1.242545459	1	12	1/26/2013	1	2013	26	27.133	-81.185	25.82	8.46	16.37	62.87	6.73	0	102251.17	2.1	7.14	NA	633.2380425	362.5665652	77213.04173	8414.92199	1690.885012	2359.245581	489.7186811	75 Southern Coastal Plain
1.021217225	0.843186361	1	12	1/30/2013	1	2013	52	27.136	-81.189	30.15	19.99	23.97	72.29	7.28	0	101687.36	5.43	15.07	NA	190.6745844	194.7097227	77492.13307	8024.696218	1186.535688	2570.702855	108.1725771	75 Southern Coastal Plain
1.806628164	1.021217225	1	12	1/31/2013	1	2013	52	27.134	-81.188	23.24	15.61	19.02	77.47	3.61	3.5	101592.13	4.72	9.42	NA	415.3135797	387.3927122	77501.8262	8249.173688	1409.067322	2605.589397	333.0852263	75 Southern Coastal Plain
1.30482556	0.758985758	1	12	2/9/2013	2	2013	26	27.137	-81.189	26.61	10.38	17.99	71.1	5.83	0	101801.93	3.9	8.49	NA	173.2070054	177.6189227	77491.25973	8006.932471	1169.047594	2568.459853	90.37625702	75 Southern Coastal Plain
0.26032812	1.30482556	1	12	2/10/2013	2	2013	3	27.136	-81.184	27.84	15.91	20.6	74.91	5.7	0.03	102098.21	5.33	11.88	NA	244.1008461	159.7997	77030.12483	8026.015541	1424.366975	2121.025159	97.11019536	75 Southern Coastal Plain
1.073930762	0.257914552	1	12	2/2/2013	2	2013	26	27.136	-81.175	23.43	3.16	12.96	60.48	5.78	0	102352.2	2.86	3.3	NA	414.2232874	26.33346681	76130.09736	8041.073021	671.3402328	1261.747633	38.19042246	75 Southern Coastal Plain
0.14924184	1.073930762	1	12	2/3/2013	2	2013	2	27.133	-81.183	22.76	4.71	14.68	57.67	6.47	0	101969.46	3.37	3.74	NA	532.7268799	217.0924739	77064.08534	8360.191703	1605.516188	2207.901529	429.9625053	75 Southern Coastal Plain
1.041622201	0.813362089	1	12	1/21/2013	1	2013	29	27.131	-81.184	26.05	16.7	20.8	79.5	4.39	0.88	101704.66	2.54	11.38	NA	782.2085348	220.0012269	77169.23536	8602.216634	1735.79188	2353.00477	674.1141247	75 Southern Coastal Plain
0.257914552	1.806628164	1	12	2/1/2013	2	2013	51	27.137	-81.177	21.78	0.62	10.7	57.12	5.56	0	102299.38	4.59	1.2	NA	292.7216154	86.92237155	76357.7744	8021.471325	903.1072238	1474.437123	64.80733623	75 Southern Coastal Plain
0.330954373	0.558590784	1	12	2/6/2013	2	2013	47	27.137	-81.189	27.83	12.37	18.93	64.86	7.05	0.02	101695.48	1.68	10.1	NA	173.3063037	181.9260227	77499.52795	8009.967453	1169.098355	2576.816539	93.30406449	75 Southern Coastal Plain
0.838567456	0.330954373	1	12	2/7/2013	2	2013	52	27.136	-81.189	29.41	20.44	23.71	72	7.11	0	101689.22	3.93	14.93	NA	205.4503595	233.0916227	77566.47516	8051.624139	1189.016759	2645.869542	134.1360061	75 Southern Coastal Plain
0.346763325	1.585410981	1	12	3/6/2013	3	2013	35	27.137	-81.176	23.62	9.85	15.93	66.63	5.51	0.6	101662.34	5.35	6.73	NA	323.84797	71.70125644	76308.65835	8020.647164	853.4276759	1428.289609	61.75257936	75 Southern Coastal Plain
0.558590784	0.960032601	1	12	2/5/2013	2	2013	42	27.133	-81.186	26.24	5.81	14.87	53.45	7.48	0	101686.64	2.55	6.02	NA	594.310871	436.8866021	77321.0476	8359.145717	1587.564463	2450.670028	437.90521	75 Southern Coastal Plain
0.423617176	0.39739753	1	12	4/17/2013	4	2013	52	27.136	-81.191	32.63	20.75	26.31	69.08	9.6	0	101828.96	4.51	16.69	NA	194.9604431	207.3852478	77443.93203	8055.534856	1156.594338	2794.909754	135.9546135	75 Southern Coastal Plain
1.198945942	1.3920869	1	12	3/10/2013	3	2013	3	27.136	-81.188	27.02	10.33	17.46	72.79	5.59	0	101938.25	4.24	8.68	NA	235.1975852	238.8931227	77496.35783	8070.270327	1230.76731	2578.939204	153.8029607	75 Southern Coastal Plain
1.610532273	1.198945942	1	12	3/11/2013	3	2013	26	27.137	-81.177	28.39	12.93	20.08	72.76	6.59	0	101662.17	3.96	10.66	NA	279.6301694	83.7159136	76364.75623	8011.723061	911.2574592	1478.927801	55.46629796	75 Southern Coastal Plain
0.349930968	0.346763325	1	12	3/7/2013	3	2013	52	27.136	-81.182	21.4	-0.9	9.31	61.95	4.85	0	101993	4.69	0.25	NA	188.5582227	0	76873.14553	8035.978995	1424.244387	1969.800263	100.9288254	75 Southern Coastal Plain
0.175254726	0.33830858	1	12	4/21/2013	4	2013	3	27.137	-81.19	29.83	18.6	23.51	74.63	6.54	5.14	101754.62	3.67	14.22	NA	134.7653167	194.7762545	77546.11796	7994.146686	1114.118943	2700.38085	75.68675965	75 Southern Coastal Plain
0.736107685	1.784485476	1	12	3/13/2013	3	2013	52	27.136	-81.187	26.47	7.31	16.67	61.69	7.74	0	101748.91	4.8	6.89	NA	250.567932	136.9545227	77343.00437	8022.309193	1246.298671	2424.431318	104.0953924	75 Southern Coastal Plain
1.2602598	0.736107685	1	12	3/14/2013	3	2013	52	27.136	-81.185	23.02	3.59	12.51	50.59	7.22	0	102096.98	5.01	3.31	NA	309.2467911	125.2181042	77194.93855	8036.229039	1335.578565	2281.776969	113.0198272	75 Southern Coastal Plain
1.460176774	1.2602598	1	12	3/15/2013	3	2013	52	27.136	-81.179	23.83	3.17	12.22	55.7	6.76	0	102260.73	3.28	3.5	NA	290.5675032	127.5026773	76571.72314	8106.840382	1112.960404	1693.691736	159.1455408	75 Southern Coastal Plain
1.758662421	1.460176774	1	12	3/16/2013	3	2013	25	27.137	-81.176	27.87	7.18	16.39	49.31	9.18	0	102023.68	1.78	7.53	NA	355.0739817	11.78884453	76217.64951	8017.815896	761.5298677	1341.953847	54.80007948	75 Southern Coastal Plain
0.347125951	1.758662421	1	12	3/17/2013	3	2013	3	27.136	-81.186	30.3	9.96	18.95	55.73	9.99	0	101777.88	2.57	10.13	NA	356.4798528	182.1461227	77258.93484	8084.767281	1347.912797	2349.91556	163.3470617	75 Southern Coastal Plain
1.579840488	0.347125951	1	12	3/18/2013	3	2013	29	27.136	-81.182	30.81	16.8	22.62	67.02	8.11	1.74	101584.82	3.43	13.81	NA	173.5100227	2.7647	76810.08811	8031.846123	1360.728062	1908.167058	94.39126576	75 Southern Coastal Plain
1.349933944	1.579840488	1	12	3/19/2013	3	2013	51	27.137	-81.186	32.76	16.76	23.91	71.07	8.83	0.88	101302.59	2.85	14.76	NA	276.9569132	109.5313227	77270.4776	8006.546903	1266.830554	2352.034982	86.03911539	75 Southern Coastal Plain
1.745802815	1.349933944	1	12	3/20/2013	3	2013	52	27.136	-81.182	31.91	16.6	23.64	67.43	8.86	0.55	101246.57	2.13	14.25	NA	183.7999227	4.794948139	76813.55953	8042.008167	1363.040476	1912.866048	104.6077009	75 Southern Coastal Plain
0.337537125	1.745802815	1	12	3/21/2013	3	2013	50	27.136	-81.19	25.86	10.43	18.7	60.7	7.86	0.74	101192.09	4.99	8.14	NA	195.2091668	236.2351784	77542.79589	8048.452603	1175.573178	2680.621487	130.4611213	75 Southern Coastal Plain
0.466277406	0.423617176	1	12	4/18/2013	4	2013	51	27.136	-81.19	33.9	20.04	25.99	70.59	9.65	0	101569.97	4.45	16.97	NA	158.3744331	221.5324215	77523.3476	8018.833128	1135.532677	2716.568748	100.2298656	75 Southern Coastal Plain
0.328381457	0.466277406	1	12	4/19/2013	4	2013	52	27.136	-81.191	34.05	21.27	26.95	70.14	9.86	4.58	101488.46	5.43	17.66	NA	157.3778054	175.4246684	77463.19311	8017.044172	1118.042762	2788.967874	97.41495178	75 Southern Coastal Plain
1.784485476	1.610532273	1	12	3/12/2013	3	2013	52	27.136	-81.177	27.71	16.56	22	72.68	6.23	0.62	101315.69	4.7	12.14	NA	312.934988	127.3827878	76381.64265	8057.941976	924.1557269	1504.977223	102.032351	75 Southern Coastal Plain
0.394926522	0.332952336	1	12	3/25/2013	3	2013	29	27.136	-81.189	25.98	17.42	22.15	66.91	7.22	0.06	100883.86	4.82	11.7	NA	240.215685	276.5358227	77528.19085	8091.592494	1220.575184	2680.000917	173.7720749	75 Southern Coastal Plain
0.418308141	0.394926522	1	12	3/26/2013	3	2013	50	27.136	-81.189	18.63	6.56	12.82	49.49	6.28	0	101774.58	5.98	2.59	NA	183.0455268	211.1693227	77563.38952	8029.190154	1167.25724	2641.04743	111.6883723	75 Southern Coastal Plain
0.472159429	0.418308141	1	12	3/27/2013	3	2013	51	27.137	-81.19	18.37	0.76	8.88	55	5	0	102256.53	4.65	0	NA	122.139289	198.8171602	77528.44047	7982.263056	1095.33782	2726.683499	63.39186033	75 Southern Coastal Plain
0.2902803	0.472159429	1	12	3/28/2013	3	2013	51	27.136	-81.19	23.3	1.41	10.97	53.5	6.54	0	102293.5	3.61	2.36	NA	158.5342353	218.4454098	77507.37713	8018.802666	1131.000173	2735.590444	99.93135822	75 Southern Coastal Plain
0.459449601	0.2902803	1	12	3/29/2013	3	2013	52	27.136	-81.189	25.36	5.79	14.59	51.19	7.97	0	102320.09	2.93	5.57	NA	196.5196986	224.5246227	77566.38847	8042.656554	1179.968707	2645.04664	125.1470306	75 Southern Coastal Plain
0.581777694	0.459449601	1	12	3/30/2013	3	2013	26	27.137	-81.19	27.82	10.06	17.76	63.25	7.38	0	102220.41	3.22	8.94	NA	137.5305905	187.3603694	77561.07056	7993.299205	1117.898621	2682.958237	75.08178774	75 Southern Coastal Plain
0.285703147	0.581777694	1	12	3/31/2013	3	2013	3	27.136	-81.19	29.96	14.11	21.06	65.55	8.2	0	101915.69	3.78	12.04	NA	190.7032398	229.2205889	77550.43605	8042.246097	1170.936733	2674.206982	124.322791	75 Southern Coastal Plain
0.724028328	0.285703147	1	12	4/1/2013	4	2013	29	27.137	-81.188	30.52	16.84	23.31	65.72	9.01	0.09	101526.09	4.9	13.68	NA	187.1399595	128.6910864	77402.25826	7982.037566	1179.98323	2479.087643	66.05680495	75 Southern Coastal Plain
0.459650334	0.724028328	1	12	4/2/2013	4	2013	52	27.137	-81.19	31.81	14.33	22.29	65.15	9.71	0	101591.7	2.51	13.07	NA	152.4989269	191.4343476	77570.47868	8002.958248	1132.227707	2667.493554	84.99180419	75 Southern Coastal Plain
1.197563473	0.754891709	1	12	1/12/2013	1	2013	18	27.128	-81.183	29.5	16.24	22.17	79.08	5.32	0	102033.36	3.63	12.87	NA	1101.883323	0	77110.7967	8951.79008	1776.456359	2389.864756	803.715891	75 Southern Coastal Plain
0.317739972	0.337537125	1	12	3/22/2013	3	2013	50	27.136	-81.19	30.55	3.93	15.51	50.81	9.44	0.59	101297.77	3.69	7.24	NA	164.7785946	207.3767344	77557.06011	8017.966148	1145.070092	2676.843642	99.91963142	75 Southern Coastal Plain
0.324971801	0.317739972	1	12	3/23/2013	3	2013	26	27.136	-81.191	32.48	18.41	24.01	69.8	8.38	3.97	101197.34	3.14	15.44	NA	156.8854227	195.0125038	77489.64632	8013.531952	1120.458474	2759.028425	94.31241287	75 Southern Coastal Plain
0.33830858	0.328381457	1	12	4/20/2013	4	2013	26	27.137	-81.19	29.82	22.92	26.57	70.1	8.24	1.1	101567.8	3.64	16.37	NA	126.9263227	183.9114055	77512.3719	7984.343127	1093.352664	2744.894432	65.22254599	75 Southern Coastal Plain
0.235488735	1.539290356	1	12	4/7/2013	4	2013	3	27.136	-81.189	27.66	16.54	21.91	74.92	5.71	0.03	101812.11	4.26	12.1	NA	234.731314	264.3617227	77544.91699	8081.517076	1214.551502	2664.361981	163.8797813	75 Southern Coastal Plain
0.545521678	0.235488735	1	12	4/8/2013	4	2013	29	27.136	-81.19	30.82	18.17	23.62	73.19	7.46	0	101798.97	3.7	14.5	NA	184.9841333	238.2428137	77523.89392	8043.716488	1164.145923	2705.061422	125.3625607	75 Southern Coastal Plain
0.565933753	0.545521678	1	12	4/9/2013	4	2013	52	27.136	-81.19	31.39	19.36	24.59	73.86	7.35	0	101880.38	4.64	15.37	NA	173.4163058	215.5563635	77552.94661	8026.649978	1153.740748	2677.94301	108.6183092	75 Southern Coastal Plain
0.411629142	0.565933753	1	12	4/10/2013	4	2013	52	27.137	-81.19	31.89	18.63	24.66	76.07	6.96	0	101768.43	4.43	15.26	NA	152.2830827	196.6996441	77561.13037	8005.986292	1132.574537	2677.280545	87.89237527	75 Southern Coastal Plain
0.575620089	0.411629142	1	12	4/11/2013	4	2013	52	27.137	-81.189	31.72	20.81	26	72.94	7.93	0.67	101363.12	5.34	16.27	NA	166.7006283	181.5685227	77512.5083	8007.267527	1161.797364	2589.384048	90.41711347	75 Southern Coastal Plain
1.242148662	1.041622201	1	12	1/22/2013	1	2013	50	27.135	-81.182	23.28	11.21	17.81	68.16	5.6	0	101915.23	4.18	7.24	NA	337.3233227	7.323322662	76887.90301	8189.467457	1427.581423	2008.351473	253.779341	75 Southern Coastal Plain
1.291189307	1.242148662	1	12	1/23/2013	1	2013	44	27.133	-81.18	22.86	6.13	14.28	62.93	5.65	0	102449.58	4.4	4.49	NA	575.8979014	2.075199999	76753.73993	8444.656414	1312.73843	1930.170053	501.7483396	75 Southern Coastal Plain
1.656797647	1.291189307	1	12	1/24/2013	1	2013	52	27.132	-81.185	22.86	3.15	12.53	63.34	5.4	0	102476.4	3.64	3.01	NA	742.8933225	323.1631299	77235.58319	8534.758805	1789.70235	2401.092098	609.4700605	75 Southern Coastal Plain
0.647199074	0.001490729	1	12	3/4/2013	3	2013	29	27.136	-81.183	19.64	-1.42	7.97	61.71	4.47	0	102019.23	3.66	0	NA	256.1977753	75.05410846	76965.88745	8085.838699	1512.928246	2065.975511	153.9815007	75 Southern Coastal Plain
1.585410981	0.647199074	1	12	3/5/2013	3	2013	36	27.136	-81.185	25.6	4.86	13.96	48.01	7.9	0	102007.55	1.75	5.23	NA	275.4750227	119.3140447	77125.5591	8017.772827	1358.231986	2212.244507	92.39211679	75 Southern Coastal Plain
0.39739753	0.43808537	1	12	4/16/2013	4	2013	50	27.137	-81.19	33.3	23.2	27.91	68.51	10.05	6.7	101678	3.32	18.25	NA	130.7834444	192.3599388	77546.42968	7990.431943	1109.953029	2701.652754	71.94135659	75 Southern Coastal Plain
0.296364489	0.390619118	1	12	4/30/2013	4	2013	52	27.136	-81.189	30.84	20.81	25.4	69.71	8.38	13.87	101418.27	3.02	15.83	NA	182.144924	201.1308227	77525.93114	8025.374518	1175.42081	2603.944456	108.3832697	75 Southern Coastal Plain
0.332952336	0.324971801	1	12	3/24/2013	3	2013	3	27.137	-81.19	33.96	19.58	25.62	66.01	10.59	8.22	100709.47	6.62	16.77	NA	145.7805663	214.7621481	77522.45008	8006.447051	1121.157261	2723.113148	87.70911223	75 Southern Coastal Plain
0.331584167	0.296439586	1	12	5/2/2013	5	2013	50	27.136	-81.189	25.8	19.86	22.53	79.45	4.3	14.75	101271.95	2.7	12.83	NA	195.2527337	199.9606227	77493.92556	8029.880974	1191.08835	2572.888343	113.3454994	75 Southern Coastal Plain
0.461964556	0.26032812	1	12	2/11/2013	2	2013	28	27.137	-81.189	29.75	14.81	21.96	74.27	6.6	0.02	102051.15	4.65	12.28	NA	159.9047248	190.9114227	77579.08077	8005.139238	1138.208682	2654.79698	87.35912128	75 Southern Coastal Plain
0.918374116	0.461964556	1	12	2/12/2013	2	2013	52	27.137	-81.188	31.8	16.51	23.46	73.4	7.49	0.05	101713.36	3.64	14.16	NA	191.959152	157.6588767	77434.69792	7995.994344	1180.067045	2512.029317	80.19600362	75 Southern Coastal Plain
0.302550983	0.175254726	1	12	4/22/2013	4	2013	29	27.136	-81.191	28.63	21.57	24.74	72.57	6.87	42.71	101578.01	2.86	15.1	NA	176.9494227	209.0483672	77478.24006	8033.988	1140.610999	2763.557305	114.7748501	75 Southern Coastal Plain
0.519242113	0.302550983	1	12	4/23/2013	4	2013	52	27.136	-81.19	30.31	18.71	23.89	73.81	6.86	0	101634.73	5.07	14.51	NA	187.4665041	239.8613743	77524.0243	8045.962025	1166.758545	2703.94249	127.6319467	75 Southern Coastal Plain
0.458486144	0.519242113	1	12	4/24/2013	4	2013	52	27.137	-81.189	30.37	17.65	23.65	69.23	8.44	0	101859.38	3.32	14.01	NA	149.1956129	167.4149227	77518.13463	7991.420065	1143.913049	2593.827303	74.4517141	75 Southern Coastal Plain
0.667735235	0.458486144	1	12	4/25/2013	4	2013	52	27.136	-81.19	31.63	18.82	25.09	63.75	10.59	0	101971.65	3.05	15.22	NA	186.7971339	230.4677851	77542.20198	8041.323972	1167.153361	2684.36656	123.2537889	75 Southern Coastal Plain
0.445930646	0.667735235	1	12	4/26/2013	4	2013	51	27.136	-81.19	31.96	17.19	23.84	67.03	9.11	0	102181.2	4.23	14.57	NA	183.7398497	231.3512461	77536.10532	8040.180011	1163.878151	2692.090936	121.9966212	75 Southern Coastal Plain
0.904712044	0.445930646	1	12	4/27/2013	4	2013	26	27.136	-81.19	30.77	17.21	23.58	70.37	8.18	0	102099.98	4.63	13.99	NA	205.6178498	245.4370568	77539.55737	8058.388554	1185.979864	2680.260796	140.4386058	75 Southern Coastal Plain
0.389717025	0.904712044	1	12	4/28/2013	4	2013	3	27.137	-81.19	29.98	17.75	23.9	69.53	8.17	0	101797.08	4.71	13.86	NA	134.7673385	193.1851191	77548.7579	7993.706628	1114.43294	2697.433151	75.28671396	75 Southern Coastal Plain
0.390619118	0.389717025	1	12	4/29/2013	4	2013	29	27.136	-81.189	30.56	18.07	24.3	69.86	8.22	8.63	101485.23	3.94	14.32	NA	179.0778126	197.5444227	77523.87977	8021.98153	1172.695087	2601.665681	105.0102268	75 Southern Coastal Plain
0.296017422	0.525367677	1	12	4/4/2013	4	2013	52	27.137	-81.19	30.62	18.61	23.99	73.52	6.98	7.53	101429.22	4.17	14.62	NA	137.6884335	208.3983733	77520.94303	7998.033796	1111.165416	2728.628956	79.18929977	75 Southern Coastal Plain
0.296439586	0.296364489	1	12	5/1/2013	5	2013	52	27.137	-81.189	30.8	22.08	25.94	73.01	7.36	18.75	101405.84	3.02	16.44	NA	170.8837276	184.3529227	77509.80477	8010.67124	1166.162572	2586.974412	93.86692396	75 Southern Coastal Plain
1.539290356	0.713681596	1	12	4/6/2013	4	2013	25	27.137	-81.183	25.15	16.01	20.51	70.92	5.78	0	101548.62	5.24	10.58	NA	173.4859808	45.4425	76911.13597	8012.402582	1465.939792	2004.102003	79.00539387	75 Southern Coastal Plain
1.30613668	1.774942986	1	12	1/16/2013	1	2013	22	27.133	-81.183	29.43	17.66	23.31	77.1	6	0	101675.38	2.33	13.54	NA	577.1547174	231.549204	77045.28825	8412.215141	1590.930773	2198.255945	480.8441132	75 Southern Coastal Plain
0.450915013	1.30613668	1	12	1/17/2013	1	2013	39	27.129	-81.183	28.3	20.98	23.9	77.93	5.27	0	101582.13	3.3	14.64	NA	1018.591023	38.09504453	77161.54376	8854.746367	1789.580579	2414.842843	872.2735293	75 Southern Coastal Plain
0.412061647	0.918374116	1	12	2/13/2013	2	2013	50	27.137	-81.189	33.42	17.14	24	72.04	8.67	0	101311.75	5.15	15.28	NA	144.7083483	155.4549227	77500.82283	7981.981247	1140.563462	2576.146139	65.2295679	75 Southern Coastal Plain
0.402960813	0.412061647	1	12	2/14/2013	2	2013	51	27.136	-81.19	25.19	19.17	21.64	82.62	3.6	25.66	101354.25	2.71	12.18	NA	171.0399456	211.259915	77557.91654	8023.038913	1151.224403	2673.609146	105.0556989	75 Southern Coastal Plain
1.429530052	0.402960813	1	12	2/15/2013	2	2013	33	27.135	-81.189	18.22	13.03	15.74	85.4	1.99	4.39	101559.72	3.96	5.63	NA	318.9535853	319.4694313	77516.36441	8157.826366	1312.115449	2608.381287	241.3030013	75 Southern Coastal Plain
1.233139415	1.429530052	1	12	2/16/2013	2	2013	26	27.133	-81.186	21.64	12.22	17.3	69.59	4.9	0.02	101345.9	4.38	6.93	NA	639.9591256	465.8424722	77336.73902	8411.323991	1632.826026	2476.17077	490.2434045	75 Southern Coastal Plain
0.351093571	0.431027344	1	12	5/9/2013	5	2013	23	27.136	-81.187	32.66	15.21	23.5	59.83	11.4	0	101871.14	2.14	13.93	NA	252.4608195	143.2108539	77349.96553	8027.622379	1248.248708	2431.750978	109.6030505	75 Southern Coastal Plain
0.710017458	1.233139415	1	12	2/17/2013	2	2013	3	27.129	-81.183	16.56	3.24	9.94	55.57	4.27	0	102139.66	6.16	0	NA	973.2708227	55.20190001	77120.6341	8814.675867	1740.973664	2367.375471	882.9642165	75 Southern Coastal Plain
0.612068071	0.710017458	1	12	2/18/2013	2	2013	29	27.13	-81.184	19.94	-0.6	8.7	62.93	3.69	0	102536.07	3.63	0	NA	926.873829	141.7440064	77180.94539	8754.509942	1779.195703	2403.076827	825.624717	75 Southern Coastal Plain
0.525367677	0.459650334	1	12	4/3/2013	4	2013	51	27.137	-81.19	33.57	16.82	24.48	63.7	11.18	0.1	101556.38	3.84	15.2	NA	154.5207441	195.9424892	77565.04631	8006.604844	1134.603674	2672.347323	88.582539	75 Southern Coastal Plain
1.400508472	0.331584167	1	12	5/3/2013	5	2013	51	27.136	-81.187	28.26	19.82	23.39	75.25	5.93	2.73	100855.87	2.04	14.04	NA	283.3259459	145.6724227	77308.63047	8037.610005	1277.615839	2392.454877	118.1548644	75 Southern Coastal Plain
1.004066445	0.450915013	1	12	1/18/2013	1	2013	52	27.133	-81.182	19.18	4.58	12.6	77.3	2.88	0	102121.18	5.28	1.88	NA	601.5881227	102.0728966	76930.14903	8459.261523	1484.435423	2098.098522	523.0602856	75 Southern Coastal Plain
0.713681596	0.296017422	1	12	4/5/2013	4	2013	51	27.136	-81.19	26.24	20.41	23.44	78.37	4.91	11.52	101106.97	4.06	13.33	NA	164.2344461	216.458481	77539.58012	8022.045647	1144.122911	2695.840273	103.74551	75 Southern Coastal Plain
1.774942986	0.547814967	1	12	1/15/2013	1	2013	51	27.135	-81.182	28.97	16.29	22.16	76.7	5.7	0	101892.69	3.16	12.63	NA	281.5866227	0	76837.20215	8140.319413	1378.892007	1951.031223	203.0588202	75 Southern Coastal Plain
1.056207857	1.132391688	1	12	2/28/2013	2	2013	51	27.137	-81.179	25.08	11.14	18.94	64.31	6.69	0	101380.5	3.86	8.11	NA	177.914612	56.59592267	76565.28454	7986.215407	1118.230422	1665.528978	39.32818869	75 Southern Coastal Plain
0.409370835	0.575620089	1	12	4/12/2013	4	2013	52	27.137	-81.19	33.05	23.91	27.77	69.25	9.55	3.61	101103.26	5.67	18.48	NA	140.2218416	210.8537649	77520.45311	8000.654097	1114.005899	2728.052799	81.82670523	75 Southern Coastal Plain
0.819574825	1.004066445	1	12	1/19/2013	1	2013	24	27.134	-81.181	23.77	16.55	19.16	82.53	3.22	4.46	102146.49	4.9	10.16	NA	425.5768935	39.66152511	76783.14333	8296.35248	1324.379596	1928.613598	355.7673075	75 Southern Coastal Plain
0.813362089	0.819574825	1	12	1/20/2013	1	2013	3	27.13	-81.183	23.87	17.43	20.02	84.23	3.01	0	101867.58	3.01	10.65	NA	888.4203227	108.2138564	77114.35629	8726.612165	1710.868409	2334.848807	795.3768944	75 Southern Coastal Plain
0.43808537	0.264980098	1	12	4/15/2013	4	2013	29	27.136	-81.189	34.15	22.42	27.4	69.73	10.09	26.93	101393.03	1.93	18.28	NA	235.4905928	263.0306227	77551.83544	8081.626367	1217.089531	2656.156435	164.1060084	75 Southern Coastal Plain
0.489933963	0.35613815	1	12	2/23/2013	2	2013	25	27.137	-81.188	31.58	19.53	25.42	73.54	7.52	0.01	101520.55	4.8	15.55	NA	182.1543036	144.3554881	77430.25038	7982.818384	1168.836294	2506.683558	67.0486808	75 Southern Coastal Plain
0.326224599	0.409370835	1	12	4/13/2013	4	2013	25	27.137	-81.191	33.16	21.16	26.91	70.78	9.48	1.47	101226.01	3.95	17.16	NA	142.2297725	167.5509022	77481.60127	7996.84479	1099.739763	2775.996126	77.32899611	75 Southern Coastal Plain
0.264980098	0.326224599	1	12	4/14/2013	4	2013	3	27.136	-81.19	34.87	22.19	27.9	64.61	11.57	0.77	101267.84	3.41	18.53	NA	182.935079	233.1689727	77531.34271	8040.498793	1162.747454	2697.605844	122.2386604	75 Southern Coastal Plain
0.547814967	1.197563473	1	12	1/14/2013	1	2013	22	27.136	-81.183	29.82	16.11	22.61	73.4	7.08	0	101979.07	2.88	12.96	NA	269.3174594	57.99707781	76949.55136	8105.820766	1494.664877	2052.968092	173.1749242	75 Southern Coastal Plain
0.342582923	1.525110956	1	12	5/7/2013	5	2013	51	27.136	-81.188	28.94	13.9	21.46	65.05	8.25	0	101519.03	3.45	11.42	NA	238.6610849	199.2224321	77441.59413	8050.452359	1231.435268	2523.50064	134.6954676	75 Southern Coastal Plain
0.218522286	1.400508472	1	12	5/4/2013	5	2013	23	27.137	-81.177	30.5	21.54	25.51	70.35	8.01	0.94	100616.24	2.86	16.02	NA	248.5788197	107.871004	76403.16556	8001.355411	951.4968728	1513.136684	46.94351238	75 Southern Coastal Plain
0.43666041	0.218522286	1	12	5/5/2013	5	2013	3	27.136	-81.175	28.08	19.5	24.01	66.01	8.52	0	100901.41	4.03	13.79	NA	399.5593984	0	76170.36491	8041.213026	711.9670046	1300.377308	56.03755538	75 Southern Coastal Plain
1.525110956	0.43666041	1	12	5/6/2013	5	2013	29	27.136	-81.174	28.51	13.31	20.91	60.26	8.86	0	101366.94	3.47	10.91	NA	497.0694543	9.836677338	76078.42517	8017.850786	617.4521398	1223.112269	59.49439161	75 Southern Coastal Plain
0.001490729	1.323786315	1	12	3/3/2013	3	2013	2	27.136	-81.182	15.58	2.85	9.1	66.07	3.57	0	101639.64	4.57	0	NA	198.1437227	9.403900001	76886.30944	8043.607836	1436.689727	1983.506277	109.0065863	75 Southern Coastal Plain
0.431027344	0.342582923	1	12	5/8/2013	5	2013	52	27.137	-81.189	30.61	14.6	22.35	62.69	9.62	0	101746.97	2.9	12.61	NA	156.6186877	177.9582227	77528.14401	8000.681557	1149.810457	2604.310942	83.59748961	75 Southern Coastal Plain
1.171768197	1.056207857	1	12	3/1/2013	3	2013	52	27.136	-81.187	21.84	11.29	15.9	63.75	5.65	0	101329.65	3.77	6.57	NA	258.1883185	140.1745227	77336.48027	8026.85465	1253.800263	2418.504875	108.3941565	75 Southern Coastal Plain
1.323786315	1.171768197	1	12	3/2/2013	3	2013	24	27.136	-81.178	19.03	9.17	14.14	53.48	5.92	0	101526.89	4.88	4.1	NA	248.1857959	129.3253952	76502.1879	8048.181027	1046.780207	1616.00838	97.85362122	75 Southern Coastal Plain
1.303029362	1.312261371	1	12	2/26/2013	2	2013	52	27.137	-81.177	31.13	20.43	25.13	73.98	7.22	0.1	100890.67	6.01	15.78	NA	305.8701337	70.28044715	76327.56505	8014.766269	873.2053061	1444.646957	56.78696615	75 Southern Coastal Plain
0.40596837	0.67064757	1	12	2/20/2013	2	2013	50	27.136	-81.188	27.43	14.18	20.69	70.73	6.24	0	101768.68	1.67	10.81	NA	192.8534034	183.2449227	77468.42647	8016.921609	1187.565535	2546.802531	100.7075811	75 Southern Coastal Plain
0.167312065	0.489933963	1	12	2/24/2013	2	2013	3	27.136	-81.189	31.28	18.39	24.55	73.28	7.77	0	101323.9	3.23	14.84	NA	248.6013484	258.8194227	77513.55497	8088.085184	1242.748709	2597.522954	171.424018	75 Southern Coastal Plain
1.312261371	0.167312065	1	12	2/25/2013	2	2013	29	27.136	-81.188	31.15	18.23	24.55	70.1	8.28	0	101101.16	2.91	14.69	NA	211.0056335	170.585021	77433.13324	8015.87251	1200.439919	2512.08622	100.1459203	75 Southern Coastal Plain
0.35613815	0.520010359	1	12	2/22/2013	2	2013	52	27.137	-81.19	30.91	16.97	24.03	75.36	6.83	0	101652.76	3.18	13.94	NA	150.7950497	202.5470358	77549.22811	8007.963199	1130.975973	2690.571495	89.68884706	75 Southern Coastal Plain
1.132391688	1.303029362	1	12	2/27/2013	2	2013	52	27.137	-81.183	26.68	16.23	22.06	77.18	5.15	0.96	101188.85	3.6	11.45	NA	181.3120089	100.1349183	76981.02557	7978.500085	1414.090666	2067.233263	48.06867384	75 Southern Coastal Plain
0.520010359	0.40596837	1	12	2/21/2013	2	2013	52	27.136	-81.189	29.59	18.17	23.57	72.17	7	0	101664.2	2.04	13.88	NA	206.6189869	218.4175227	77510.98835	8046.177697	1201.445142	2591.008948	129.4463512	75 Southern Coastal Plain
0.67064757	0.612068071	1	12	2/19/2013	2	2013	52	27.136	-81.187	26.17	14.63	19.25	74.92	5.2	0	102056.26	2.78	10.4	NA	310.1508069	196.6065227	77345.85603	8084.35482	1305.700451	2433.997933	165.8149455	75 Southern Coastal Plain
0.337726931	0.048170293	1	13	2/5/2013	2	2013	52	27.178	-81.221	26.14	5.74	14.79	53.51	7.43	0	101620.65	2.62	5.94	NA	1082.86126	0	77876.20529	3455.43975	1565.724295	3130.189176	153.9692015	75 Southern Coastal Plain
0.924255307	1.102964227	1	13	3/25/2013	3	2013	29	27.176	-81.214	25.75	17.39	22.03	67.13	7.1	0.02	100835.93	4.92	11.57	NA	1752.907856	467.6478894	78272.37982	3685.22517	986.0870825	3098.841577	334.4737634	75 Southern Coastal Plain
0.712691894	0.790005554	1	13	2/21/2013	2	2013	52	27.177	-81.221	29.56	18.03	23.48	72.04	7.01	0	101603.39	2.05	13.79	NA	1133.726471	43.42546803	77885.03755	3492.37999	1532.299061	3172.676294	190.822395	75 Southern Coastal Plain
0.00728137	0.27237209	1	13	2/3/2013	2	2013	3	27.178	-81.217	22.67	4.59	14.45	58.07	6.35	0	101913.54	3.43	3.63	NA	1495.6057	72.94892035	78254.63736	3390.745412	1124.754504	3430.455894	63.12865929	75 Southern Coastal Plain
0.048170293	0.00728137	1	13	2/4/2013	2	2013	29	27.176	-81.218	23.24	5.13	13	58.77	6.14	0	101780.58	2.48	4.19	NA	1372.973479	219.5828257	77993.0728	3641.61468	1324.740873	3440.167008	63.89796547	75 Southern Coastal Plain
0.790005554	0.471735902	1	13	2/20/2013	2	2013	52	27.177	-81.22	27.37	14.08	20.55	70.84	6.18	0	101707.55	1.73	10.73	NA	1207.484991	108.5454473	77892.28854	3557.367611	1487.253594	3237.385001	255.6793711	75 Southern Coastal Plain
0.407309954	0.302345937	1	13	2/16/2013	2	2013	26	27.177	-81.221	21.54	11.94	17.15	69.58	4.86	0.03	101283.89	4.46	6.74	NA	1123.148406	33.45305458	77903.77432	3460.9494	1527.27545	3170.587166	159.3953236	75 Southern Coastal Plain
1.565196746	0.924255307	1	13	3/26/2013	3	2013	52	27.174	-81.215	18.48	6.54	12.77	49.73	6.21	0	101726.47	6.05	2.51	NA	1644.259149	410.8341331	78069.99175	3900.718148	1179.59771	3143.020802	253.4072674	75 Southern Coastal Plain
0.27237209	0.722714298	1	13	2/2/2013	2	2013	26	27.178	-81.219	23.36	2.9	12.8	60.03	5.79	0	102288.76	2.8	3.13	NA	1312.095854	45.88522267	78065.93289	3447.277477	1330.166075	3368.990464	133.4063606	75 Southern Coastal Plain
0.471735902	0.027825582	1	13	2/19/2013	2	2013	40	27.178	-81.222	26.11	14.48	19.15	74.92	5.18	0	101994.28	2.79	10.3	NA	1070.494857	0	77865.06233	3456.850151	1579.042113	3116.912925	155.4071312	75 Southern Coastal Plain
0.026638494	0.037743432	1	13	1/16/2013	1	2013	47	27.172	-81.23	29.36	17.63	23.28	77.02	6.01	0	101597.47	2.32	13.5	NA	214.3478	70.85298873	76823.75753	4099.392351	2549.537101	2393.14396	97.93490551	75 Southern Coastal Plain
0.008141235	0.407309954	1	13	2/17/2013	2	2013	3	27.177	-81.221	16.45	3.14	9.86	55.35	4.26	0	102073.03	6.16	0	NA	1145.30028	43.53604148	77918.43477	3464.556554	1506.476053	3192.631869	162.9569116	75 Southern Coastal Plain
0.713502048	0.337726931	1	13	2/6/2013	2	2013	52	27.177	-81.221	27.68	12.23	18.85	64.81	7	0	101632.16	1.69	9.96	NA	1088.522703	0.742600001	77875.09183	3461.99977	1563.102201	3134.254307	160.5209626	75 Southern Coastal Plain
0.807702729	1.565196746	1	13	3/27/2013	3	2013	52	27.17	-81.225	18.29	0.71	8.83	55.07	4.97	0	102190.23	4.66	0	NA	650.9235819	136.7449217	77053.84896	4275.959576	2225.690921	2866.243995	158.3052783	75 Southern Coastal Plain
0.517108939	0.713502048	1	13	2/8/2013	2	2013	4	27.177	-81.218	30.74	17.76	23.46	72.3	7.38	0	101283.94	4.52	14.25	NA	1463.223769	129.2523467	78144.62656	3497.952571	1204.179868	3453.88933	11.08863629	75 Southern Coastal Plain
0.030338244	0.026638494	1	13	1/17/2013	1	2013	39	27.171	-81.23	28.28	20.93	23.85	77.66	5.31	0	101505.63	3.32	14.61	NA	229.6291	70.93459665	76818.05602	4122.423087	2547.238684	2410.745069	110.442891	75 Southern Coastal Plain
0.027825582	0.008141235	1	13	2/18/2013	2	2013	29	27.176	-81.221	19.87	-0.67	8.61	62.71	3.7	0	102471.83	3.59	0	NA	1113.577514	30.65537733	77797.66967	3606.604375	1579.785845	3157.612428	305.0859059	75 Southern Coastal Plain
0.063184741	0.168939347	1	13	2/13/2013	2	2013	2	27.179	-81.221	33.36	17.04	23.93	72.08	8.63	0	101246	5.27	15.2	NA	1059.4901	9.4901	78006.42209	3269.356166	1519.219525	3140.788131	32.14485682	75 Southern Coastal Plain
0.302345937	0.063184741	1	13	2/15/2013	2	2013	52	27.177	-81.221	18.15	12.93	15.63	85.4	1.98	3.54	101497.25	3.93	5.54	NA	1080.98399	0	77867.52338	3463.742052	1571.662137	3125.896425	162.2805962	75 Southern Coastal Plain
0.030073718	0.014087573	1	13	1/28/2013	1	2013	24	27.175	-81.224	26.58	16.19	20.48	79.56	4.52	0	102371.41	4.67	11.39	NA	818.7660029	42.28192267	77524.69903	3693.185142	1874.903647	2882.473354	228.2341573	75 Southern Coastal Plain
0.567524073	0.712691894	1	13	2/22/2013	2	2013	52	27.176	-81.221	30.88	16.91	24.02	75.15	6.88	0	101592.52	3.21	13.89	NA	1093.568618	48.50677733	77789.33201	3583.460143	1602.072649	3126.612128	282.0036357	75 Southern Coastal Plain
0.651940135	0.885071358	1	13	1/12/2013	1	2013	26	27.173	-81.229	29.42	16.12	22.09	79.09	5.3	0.04	101956.09	3.65	12.77	NA	305.1889945	2.095722668	77009.61125	3937.012027	2393.348801	2457.441638	193.707609	75 Southern Coastal Plain
0.037743432	0.651940135	1	13	1/15/2013	1	2013	14	27.172	-81.23	28.89	16.17	22.11	76.48	5.73	0	101813.06	3.08	12.53	NA	159.8162	95.17922185	76837.37736	4026.041725	2564.163693	2332.343429	52.15467698	75 Southern Coastal Plain
0.722714298	1.248581311	1	13	2/1/2013	2	2013	52	27.174	-81.225	21.74	0.39	10.55	56.96	5.56	0	102229.22	4.62	1.07	NA	678.810925	84.32806267	77361.86603	3817.723018	2016.316644	2789.049808	150.8923719	75 Southern Coastal Plain
0.885071358	0.504958372	1	13	1/11/2013	1	2013	52	27.177	-81.227	29.01	17.03	22.34	77.28	5.7	0.13	102167.91	4.03	13.02	NA	506.8261352	105.1553936	77375.08501	3516.984362	2158.388096	2532.96769	113.2971592	75 Southern Coastal Plain
1.334086169	1.027357336	1	13	5/4/2013	5	2013	26	27.174	-81.219	30.44	21.47	25.44	70.45	7.95	1.5	100553.99	2.99	15.95	NA	1247.748166	78.22743969	77771.27629	3885.415667	1505.338286	3377.06724	145.0164707	75 Southern Coastal Plain
0.672775795	0.567524073	1	13	2/23/2013	2	2013	26	27.176	-81.222	31.49	19.43	25.35	73.58	7.48	0.02	101457.43	4.86	15.46	NA	1064.6662	18.85557733	77756.33586	3610.011039	1629.433391	3107.09917	308.5976935	75 Southern Coastal Plain
1.039095951	0.807702729	1	13	3/28/2013	3	2013	52	27.173	-81.219	23.22	1.36	10.92	53.69	6.49	0	102237.01	3.65	2.29	NA	1232.833089	59.6048711	77690.07144	3999.499097	1572.56159	3382.497266	154.0801184	75 Southern Coastal Plain
1.102964227	1.512702145	1	13	3/24/2013	3	2013	3	27.177	-81.214	33.9	19.49	25.55	66.19	10.5	7.84	100660.3	6.7	16.69	NA	1654.155435	342.9668102	78402.11572	3483.987336	894.6515455	3146.640736	181.4702822	75 Southern Coastal Plain
0.168939347	0.517108939	1	13	2/12/2013	2	2013	2	27.178	-81.221	31.74	16.43	23.39	73.47	7.44	0.04	101648.57	3.7	14.08	NA	1140.776823	12.21936044	78003.37214	3355.894843	1466.787852	3211.592643	54.25328301	75 Southern Coastal Plain
1.360830311	0.482476901	1	13	3/30/2013	3	2013	25	27.176	-81.212	27.74	9.93	17.69	63.18	7.37	0	102178	3.15	8.83	NA	1722.498532	346.2263251	78499.57692	3583.418601	754.1009633	2920.400268	280.3495826	75 Southern Coastal Plain
0.149030683	1.360830311	1	13	3/31/2013	3	2013	3	27.176	-81.205	29.85	14.08	21.01	65.57	8.16	0	101883.73	3.76	11.96	NA	1716.47669	28.2489294	78365.21711	3601.199288	330.6526402	2237.024881	23.31263864	75 Southern Coastal Plain
0.502153973	0.149030683	1	13	4/1/2013	4	2013	29	27.176	-81.208	30.43	16.75	23.21	65.94	8.91	0.14	101488.34	4.96	13.59	NA	1691.086468	30.07915133	78638.63136	3600.972726	459.0379647	2500.500193	134.1403933	75 Southern Coastal Plain
1.139339837	0.502153973	1	13	4/2/2013	4	2013	52	27.176	-81.215	31.76	14.27	22.23	65.23	9.66	0	101542.3	2.51	13.02	NA	1710.040418	353.445286	78285.78355	3586.019067	995.6919847	3184.272057	268.4533787	75 Southern Coastal Plain
1.05539392	1.139339837	1	13	4/3/2013	4	2013	52	27.176	-81.207	33.5	16.69	24.38	63.88	11.08	0.03	101523.95	3.86	15.09	NA	1765.116524	3.442422663	78530.73565	3669.877221	464.7138509	2367.237815	1.215455839	75 Southern Coastal Plain
1.278963683	1.05539392	1	13	4/4/2013	4	2013	49	27.174	-81.212	30.42	18.52	23.9	73.79	6.84	6.7	101387.08	4.19	14.47	NA	1988.134425	164.1508087	78352.5295	3875.301356	910.6821883	2808.796889	353.7658271	75 Southern Coastal Plain
0.818543936	1.278963683	1	13	4/5/2013	4	2013	52	27.176	-81.21	26.17	20.36	23.4	78.38	4.89	11.15	101067.16	4.06	13.26	NA	1779.794058	137.4949023	78619.47294	3680.375793	641.9521	2670.053411	287.5030668	75 Southern Coastal Plain
1.043934201	0.818543936	1	13	4/6/2013	4	2013	26	27.174	-81.213	25.1	15.94	20.44	70.88	5.77	0	101501.87	5.24	10.52	NA	1887.684427	254.9938646	78297.39482	3834.885664	953.7360325	2917.518342	462.4489947	75 Southern Coastal Plain
1.19944433	1.043934201	1	13	4/7/2013	4	2013	3	27.175	-81.213	27.61	16.47	21.84	74.97	5.68	0.02	101767.67	4.24	12.04	NA	1871.905135	357.5093917	78358.65296	3719.708659	891.0288477	2955.107342	417.1629278	75 Southern Coastal Plain
0.821445802	1.334086169	1	13	5/5/2013	5	2013	3	27.176	-81.214	27.95	19.45	23.94	66.13	8.43	0	100851.02	4.18	13.7	NA	1782.337097	451.5617292	78318.43544	3638.556667	943.9156788	3088.706464	336.0658164	75 Southern Coastal Plain
0.652973013	0.821445802	1	13	5/6/2013	5	2013	29	27.174	-81.217	28.42	13.26	20.82	60.54	8.75	0	101309.61	3.57	10.84	NA	1496.375037	313.0443	77974.90031	3867.301078	1282.413283	3296.661368	102.4742712	75 Southern Coastal Plain
0.482476901	1.039095951	1	13	3/29/2013	3	2013	52	27.177	-81.21	25.26	5.74	14.54	51.39	7.91	0	102277.2	2.9	5.5	NA	1624.31339	163.8279	78690.44105	3519.016377	559.0815137	2753.71231	215.4128854	75 Southern Coastal Plain
1.296043649	1.287514686	1	13	5/8/2013	5	2013	49	27.176	-81.21	30.51	14.56	22.29	62.96	9.5	0	101705.96	2.96	12.53	NA	1729.958851	142.9671286	78631.31385	3627.066701	621.2492325	2711.260603	323.4476783	75 Southern Coastal Plain
0.810384366	1.265495954	1	13	4/12/2013	4	2013	52	27.174	-81.212	33.03	23.87	27.73	69.32	9.52	2.8	101060.03	5.76	18.45	NA	1928.068436	176.7282813	78291.13216	3899.695807	968.3678278	2862.662107	390.7756143	75 Southern Coastal Plain
1.197938035	0.810384366	1	13	4/13/2013	4	2013	26	27.177	-81.214	33.13	21.08	26.85	70.81	9.46	1.07	101182.35	4.01	17.11	NA	1695.477973	413.2516252	78422.33707	3523.145922	855.7590588	3079.664787	220.7107595	75 Southern Coastal Plain
0.967043529	1.197938035	1	13	4/14/2013	4	2013	3	27.177	-81.205	34.83	22.05	27.81	64.76	11.48	1.04	101238.84	3.5	18.44	NA	1629.511967	76.68598765	78300.97109	3502.553496	219.3174364	2220.436979	132.07166	75 Southern Coastal Plain
1.502100394	0.967043529	1	13	4/15/2013	4	2013	29	27.177	-81.213	34.19	22.33	27.37	69.69	10.09	24.06	101346.72	1.92	18.26	NA	1665.886533	419.9476371	78461.78998	3494.720089	818.8768463	3060.969378	192.3237969	75 Southern Coastal Plain
1.436528159	1.502100394	1	13	4/16/2013	4	2013	52	27.176	-81.21	33.23	23.17	27.88	68.65	9.97	7.04	101640.26	3.36	18.2	NA	1709.167645	72.6154625	78693.59872	3613.267873	564.2192317	2648.899397	276.9686815	75 Southern Coastal Plain
1.361762111	1.436528159	1	13	4/17/2013	4	2013	52	27.174	-81.215	32.56	20.77	26.28	69.1	9.58	0	101785.09	4.53	16.67	NA	1699.310416	368.7947123	78124.10226	3881.334919	1125.039837	3092.529136	307.0937187	75 Southern Coastal Plain
1.094098662	1.361762111	1	13	4/18/2013	4	2013	52	27.176	-81.21	33.84	19.98	25.95	70.64	9.61	0	101530.95	4.46	16.91	NA	1779.97228	123.154849	78633.5455	3682.487567	630.878827	2650.362534	269.0049743	75 Southern Coastal Plain
1.438419043	1.094098662	1	13	4/19/2013	4	2013	52	27.173	-81.212	33.99	21.21	26.91	70.2	9.8	4.1	101445.03	5.44	17.6	NA	1987.050605	116.9471363	78318.294	3931.0586	952.6796013	2798.404536	323.4131707	75 Southern Coastal Plain
0.714585131	1.438419043	1	13	4/20/2013	4	2013	26	27.176	-81.205	29.79	22.87	26.51	70.07	8.23	0.71	101539.6	3.69	16.33	NA	1761.609344	63.84144198	78309.93621	3635.695525	332.2305734	2169.035508	75.42031987	75 Southern Coastal Plain
0.656491009	1.19944433	1	13	4/8/2013	4	2013	29	27.176	-81.212	30.79	18.12	23.56	73.23	7.43	0	101755.46	3.69	14.45	NA	1748.328383	364.698159	78470.95494	3605.404669	782.0729664	2932.75921	302.4759607	75 Southern Coastal Plain
1.718221145	0.656491009	1	13	4/9/2013	4	2013	52	27.176	-81.213	31.36	19.28	24.54	73.82	7.34	0	101834.71	4.66	15.32	NA	1773.819366	462.1497185	78395.18447	3605.390818	864.9368372	3026.8314	303.0010541	75 Southern Coastal Plain
1.287514686	0.652973013	1	13	5/7/2013	5	2013	51	27.172	-81.215	28.83	13.85	21.38	65.27	8.15	0	101469.22	3.5	11.34	NA	1695.784042	331.4674	78036.71576	4018.56123	1215.51584	3074.863572	308.8855174	75 Southern Coastal Plain
1.265495954	1.415703603	1	13	4/11/2013	4	2013	52	27.172	-81.212	31.61	20.78	25.95	72.99	7.89	0.77	101318.57	5.38	16.19	NA	1942.393356	78.56924391	78173.97045	4101.239364	1116.056912	2824.251069	261.448438	75 Southern Coastal Plain
1.493226744	1.048861866	1	13	4/25/2013	4	2013	52	27.172	-81.212	31.6	18.72	25.02	63.83	10.54	0	101928.81	2.98	15.16	NA	1934.619909	92.2556	78205.55396	4044.644109	1074.297598	2835.265591	304.3514542	75 Southern Coastal Plain
1.428064842	1.493226744	1	13	4/26/2013	4	2013	52	27.172	-81.209	31.95	17.09	23.77	67.1	9.09	0	102143.74	4.26	14.52	NA	2125.944077	47.96979231	78441.42091	4032.089655	907.6944378	2546.603219	66.56970766	75 Southern Coastal Plain
0.948095438	1.428064842	1	13	4/27/2013	4	2013	26	27.172	-81.21	30.76	17.12	23.53	70.39	8.17	0	102062.61	4.69	13.94	NA	2155.186937	85.69024559	78399.97753	4059.299934	946.3246815	2574.175665	78.78572611	75 Southern Coastal Plain
0.282702916	0.948095438	1	13	4/28/2013	4	2013	3	27.174	-81.207	30.03	17.63	23.84	69.53	8.17	0	101762.73	4.74	13.83	NA	1988.802435	0	78614.44064	3897.083197	690.7860062	2362.393808	47.94386826	75 Southern Coastal Plain
0.595039846	0.030073718	1	13	1/29/2013	1	2013	49	27.174	-81.229	28.14	19.61	23.1	78.26	5.18	0.03	102118.85	4.25	13.88	NA	359.7858052	44.97537733	77105.99303	3799.986868	2340.831205	2444.631285	190.1382391	75 Southern Coastal Plain
1.234704805	0.595039846	1	13	1/30/2013	1	2013	47	27.177	-81.226	30.12	19.95	23.94	72.23	7.28	0	101612.91	5.54	15.03	NA	671.5098217	0	77534.04159	3462.583104	1997.940143	2692.702663	50.10439035	75 Southern Coastal Plain
1.248581311	1.234704805	1	13	1/31/2013	1	2013	51	27.174	-81.228	23.16	15.5	18.94	77.26	3.63	3.75	101518.23	4.84	9.33	NA	381.3020039	21.46057733	77104.45055	3862.903139	2311.321777	2504.043546	136.0379773	75 Southern Coastal Plain
0.724315988	0.78830149	1	13	3/22/2013	3	2013	52	27.176	-81.214	30.45	3.83	15.41	50.9	9.4	0.53	101249.16	3.8	7.14	NA	1781.347904	462.9589496	78310.49133	3653.328207	949.780932	3083.472527	350.8399363	75 Southern Coastal Plain
1.512702145	0.724315988	1	13	3/23/2013	3	2013	26	27.175	-81.213	32.36	18.24	23.88	69.95	8.28	2.08	101154.66	3.27	15.3	NA	1889.679419	330.7357724	78356.54838	3741.844684	892.4904757	2935.456324	439.1867361	75 Southern Coastal Plain
0.936577961	1.761510432	1	13	5/2/2013	5	2013	52	27.177	-81.213	25.85	19.97	22.52	79.32	4.33	14.03	101226.91	2.78	12.91	NA	1692.243684	419.7693847	78477.13017	3534.319639	788.7887095	2999.819444	231.7580009	75 Southern Coastal Plain
1.027357336	0.936577961	1	13	5/3/2013	5	2013	49	27.177	-81.221	28.1	19.8	23.36	75.17	5.91	3.82	100795.62	2.11	13.95	NA	1169.252507	65.82964814	77927.83248	3476.007487	1487.748211	3214.424768	174.3629925	75 Southern Coastal Plain
1.415703603	1.718221145	1	13	4/10/2013	4	2013	52	27.176	-81.214	31.86	18.51	24.59	76.13	6.93	0	101721.6	4.41	15.18	NA	1789.85651	461.8000334	78321.6584	3644.139574	939.1587812	3078.887963	341.6609937	75 Southern Coastal Plain
1.361753885	1.248495616	1	13	4/23/2013	4	2013	52	27.176	-81.21	30.29	18.66	23.85	73.75	6.87	0.01	101598.13	5.07	14.47	NA	1690.390265	170.0316872	78636.82708	3583.387588	612.3421845	2750.758132	279.8063192	75 Southern Coastal Plain
0.098868175	0.672775795	1	13	2/24/2013	2	2013	3	27.175	-81.219	31.2	18.31	24.48	73.39	7.71	0	101264.48	3.31	14.75	NA	1256.951546	69.67783376	77840.22782	3770.948188	1458.73848	3359.392602	152.1431319	75 Southern Coastal Plain
0.505252243	0.098868175	1	13	2/26/2013	2	2013	15	27.177	-81.215	31.09	20.35	25.06	74.03	7.17	0.05	100837.87	6.14	15.72	NA	1738.449076	369.058818	78325.19997	3568.69544	955.0257951	3152.928505	266.1364063	75 Southern Coastal Plain
0.907236984	1.296043649	1	13	5/9/2013	5	2013	15	27.178	-81.214	32.57	15.16	23.43	60.08	11.27	0	101822.27	2.22	13.87	NA	1590.809932	327.2304097	78463.8733	3419.749603	847.3982507	3139.28918	117.2705835	75 Southern Coastal Plain
0.534584083	0.598398213	1	13	2/28/2013	2	2013	11	27.177	-81.217	24.98	10.92	18.78	64.48	6.62	0	101324.26	3.89	7.95	NA	1557.345939	243.8908424	78170.4583	3571.617229	1138.923157	3344.343517	106.8727126	75 Southern Coastal Plain
0.717347828	0.534584083	1	13	3/1/2013	3	2013	9	27.174	-81.215	21.73	11.2	15.79	63.88	5.6	0	101277.31	3.83	6.47	NA	1625.887564	441.1746323	78073.88926	3869.790387	1177.044271	3167.758368	232.554509	75 Southern Coastal Plain
0.464673508	0.717347828	1	13	3/2/2013	3	2013	4	27.175	-81.216	18.92	9.02	14.01	53.73	5.84	0	101471.26	4.88	3.97	NA	1542.759277	347.3088056	78070.4713	3758.572078	1196.489609	3280.995394	134.8164044	75 Southern Coastal Plain
0.997215648	0.297992908	1	13	3/19/2013	3	2013	52	27.176	-81.213	32.71	16.63	23.79	71.07	8.78	0.71	101258.13	2.89	14.67	NA	1773.317311	408.5564643	78427.86805	3620.048364	826.5401687	2970.900048	317.4412921	75 Southern Coastal Plain
0.396175912	0.464673508	1	13	3/5/2013	3	2013	12	27.176	-81.216	25.54	4.62	13.82	48.14	7.83	0	101950.59	1.77	5.08	NA	1634.267774	300.9437026	78226.76984	3583.290565	1066.561021	3261.305978	189.7083686	75 Southern Coastal Plain
0.545508431	0.396175912	1	13	3/6/2013	3	2013	16	27.178	-81.216	23.54	9.7	15.78	66.71	5.45	0.44	101608.03	5.44	6.62	NA	1633.898542	216.1087225	78308.21597	3461.486248	1019.442658	3287.693282	158.772487	75 Southern Coastal Plain
0.963145391	0.545508431	1	13	3/7/2013	3	2013	12	27.175	-81.216	21.32	-1.09	9.18	62.07	4.81	0	101939.18	4.7	0.14	NA	1566.229648	371.7844358	78070.59259	3792.854662	1189.593968	3246.954819	163.7755895	75 Southern Coastal Plain
0.578259951	0.714585131	1	13	4/21/2013	4	2013	3	27.177	-81.206	29.71	18.48	23.4	74.79	6.43	4.58	101724.05	3.69	14.09	NA	1671.388319	0	78421.96223	3565.284792	327.6533756	2307.111177	11.8468489	75 Southern Coastal Plain
0.598398213	0.505252243	1	13	2/27/2013	2	2013	15	27.177	-81.216	26.68	16.1	21.97	77.16	5.15	0.49	101134.96	3.66	11.39	NA	1623.988415	249.3177948	78242.01209	3534.475202	1067.739488	3293.172962	168.2993305	75 Southern Coastal Plain
1.248495616	0.578259951	1	13	4/22/2013	4	2013	29	27.172	-81.212	28.51	21.49	24.67	72.73	6.8	44.57	101541.62	2.86	15	NA	1976.297323	50.7018	78235.89415	4048.117963	1051.453315	2793.58026	271.1885776	75 Southern Coastal Plain
1.048861866	1.361753885	1	13	4/24/2013	4	2013	52	27.173	-81.212	30.37	17.52	23.59	69.16	8.45	0	101814.08	3.29	13.94	NA	1948.688688	129.3807201	78281.37522	3942.419011	985.9857638	2834.271376	349.6694359	75 Southern Coastal Plain
0.049831165	0.031675364	1	13	1/23/2013	1	2013	48	27.171	-81.23	22.71	5.85	14.1	62.65	5.63	0	102371.67	4.35	4.28	NA	231.5847	69.55632555	76822.07545	4119.186744	2543.677253	2412.251695	112.8451507	75 Southern Coastal Plain
0.297992908	0.571259754	1	13	3/18/2013	3	2013	29	27.177	-81.217	30.68	16.68	22.55	66.86	8.11	1.23	101528.36	3.46	13.68	NA	1500.551963	167.6643095	78153.42318	3523.164668	1181.060394	3416.350579	43.83913466	75 Southern Coastal Plain
0.297677056	0.037250517	1	13	1/25/2013	1	2013	38	27.172	-81.23	24.8	7.13	14.88	66.37	5.59	0	102346.2	2.79	5.97	NA	227.8887	72.16531152	76830.75463	4104.110127	2539.205032	2406.874979	111.0521906	75 Southern Coastal Plain
0.775838524	0.297677056	1	13	1/26/2013	1	2013	26	27.174	-81.228	25.73	8.41	16.26	63.03	6.65	0	102173.34	2.17	7.07	NA	407.2164378	70.18851298	77150.37169	3787.077357	2292.216865	2489.070741	146.8640659	75 Southern Coastal Plain
0.014087573	0.775838524	1	13	1/27/2013	1	2013	3	27.177	-81.227	26.71	10.22	18.25	66.05	6.56	0	102291.94	3.02	8.46	NA	576.9071451	37.96107921	77418.71731	3533.623394	2099.454839	2603.929656	43.7367057	75 Southern Coastal Plain
0.031675364	0.005941667	1	13	1/22/2013	1	2013	35	27.171	-81.23	23.17	11.03	17.76	67.86	5.62	0	101838.8	4.2	7.1	NA	230.3517	71.09449994	76823.68039	4115.837231	2543.065109	2410.649414	112.0292252	75 Southern Coastal Plain
1.033199159	0.282702916	1	13	4/29/2013	4	2013	29	27.173	-81.211	30.56	17.98	24.23	69.86	8.22	7.25	101443.4	3.97	14.27	NA	2036.491162	66.74276394	78339.64072	3958.888934	943.2654585	2744.774324	266.3104501	75 Southern Coastal Plain
1.812537632	1.033199159	1	13	4/30/2013	4	2013	52	27.174	-81.212	30.77	20.78	25.37	69.66	8.38	15.15	101371.22	2.98	15.78	NA	1958.438577	161.3604394	78315.95683	3897.865333	946.6383386	2833.106024	366.0959162	75 Southern Coastal Plain
1.761510432	1.812537632	1	13	5/1/2013	5	2013	52	27.173	-81.211	30.77	22.02	25.87	73.34	7.25	20.18	101366.45	3.05	16.4	NA	2039.391101	92.17997734	78402.6263	3933.093074	887.1098191	2689.443094	228.8677827	75 Southern Coastal Plain
0.571259754	0.553269587	1	13	3/17/2013	3	2013	3	27.175	-81.215	30.2	9.76	18.81	55.86	9.89	0	101723.12	2.69	9.98	NA	1654.944081	459.4558725	78164.34354	3746.559451	1094.410058	3173.666949	246.197699	75 Southern Coastal Plain
0.037250517	0.049831165	1	13	1/24/2013	1	2013	26	27.172	-81.229	22.71	3.04	12.4	63.39	5.33	0	102396.41	3.71	2.88	NA	236.5783	63.42233731	76838.33204	4103.119058	2530.474161	2415.226597	119.9908645	75 Southern Coastal Plain
0.519246045	0.585205019	1	13	3/15/2013	3	2013	52	27.176	-81.216	23.77	2.97	12.08	55.68	6.73	0	102205.68	3.3	3.37	NA	1557.294807	335.3627641	78127.11183	3667.775695	1155.585706	3300.284058	131.7665544	75 Southern Coastal Plain
0.005941667	0.030338244	1	13	1/18/2013	1	2013	4	27.171	-81.23	19.05	4.5	12.52	77.19	2.87	0	102043.2	5.31	1.78	NA	228.3025	72.17904897	76816.73382	4122.789637	2548.683731	2409.500955	109.050364	75 Southern Coastal Plain
0.78830149	0.875176491	1	13	3/21/2013	3	2013	52	27.177	-81.215	25.72	10.33	18.6	60.67	7.79	0.63	101145.89	5.06	8.02	NA	1678.105666	327.0516051	78357.10706	3508.370157	939.0784578	3176.713399	205.7994774	75 Southern Coastal Plain
0.738222367	0.567149774	1	13	3/9/2013	3	2013	24	27.174	-81.213	24.96	6.49	15.01	62.58	6.36	0	102045.23	2.86	5.72	NA	1912.263411	200.7416259	78289.31184	3881.949252	966.9005891	2882.023132	414.2242342	75 Southern Coastal Plain
0.585205019	0.879274756	1	13	3/14/2013	3	2013	48	27.176	-81.215	22.9	3.61	12.42	50.73	7.14	0	102043.27	5.09	3.25	NA	1662.120276	335.7985084	78240.44184	3602.205543	1043.706462	3224.463325	223.3537356	75 Southern Coastal Plain
0.553269587	0.519246045	1	13	3/16/2013	3	2013	26	27.178	-81.215	27.81	6.97	16.25	49.08	9.15	0	101968.3	1.78	7.39	NA	1621.129766	263.2896476	78364.97745	3450.959279	954.4688005	3228.269158	148.3365611	75 Southern Coastal Plain
0.567149774	0.963145391	1	13	3/8/2013	3	2013	13	27.172	-81.218	24.81	1.13	11.7	59.68	6.25	0	102054.3	3.24	2.97	NA	1316.379697	115.4188546	77742.12225	4019.550491	1513.415349	3452.135301	70.56420938	75 Southern Coastal Plain
0.875176491	0.997215648	1	13	3/20/2013	3	2013	52	27.178	-81.215	31.75	16.48	23.54	67.6	8.76	0.43	101194.94	2.25	14.11	NA	1635.412426	302.2052878	78385.02844	3465.676858	923.3121976	3187.524057	163.1076055	75 Southern Coastal Plain
0.879274756	0.888666056	1	13	3/13/2013	3	2013	52	27.176	-81.214	26.36	7.26	16.57	61.7	7.68	0	101696.87	4.86	6.81	NA	1762.648572	403.9860365	78321.58579	3598.944605	950.0714372	3125.844245	296.4138703	75 Southern Coastal Plain
0.888666056	0.738222367	1	13	3/12/2013	3	2013	52	27.176	-81.216	27.35	16.47	21.84	72.96	6.09	0.56	101258.85	4.74	11.91	NA	1547.157736	333.7895878	78116.69022	3672.881456	1166.176223	3308.302416	122.566192	75 Southern Coastal Plain
0.446899815	0.452220871	1	14	1/14/2013	1	2013	24	27.174	-81.17	29.73	16.14	22.57	73.91	6.92	0	101979.51	2.87	12.93	NA	76.9403295	0	74938.26598	3910.321149	2020.632866	500.441594	137.2824977	75 Southern Coastal Plain
0.006308895	0.426241201	1	14	1/20/2013	1	2013	2	27.17	-81.17	23.78	17.56	20.06	84.34	2.98	0	101867.33	3.11	10.67	NA	48.85779019	9.521699995	74982.89034	4318.487601	1647.286176	483.879626	121.0952802	75 Southern Coastal Plain
0.426241201	0.626619551	1	14	1/19/2013	1	2013	26	27.173	-81.17	23.67	16.55	19.14	82.84	3.15	4.73	102151.22	5.02	10.11	NA	61.895	0	74940.80374	4050.631783	1885.637893	487.8226686	119.0389979	75 Southern Coastal Plain
0.452220871	1.111040484	1	14	1/13/2013	1	2013	3	27.173	-81.169	29.45	16.93	22.43	80.07	5.12	0	101873.91	3.08	13.19	NA	0	18.71171135	74871.01593	4082.395383	1827.107654	557.7608626	43.9188052	75 Southern Coastal Plain
0.815584002	0.446899815	1	14	1/15/2013	1	2013	38	27.173	-81.17	28.83	16.25	22.11	77.08	5.57	0	101893.91	3.08	12.54	NA	79.6332	0	74966.22434	4074.850333	1872.894803	462.0774201	141.0570902	75 Southern Coastal Plain
0.626619551	0.42982387	1	14	1/18/2013	1	2013	32	27.172	-81.17	19.17	4.71	12.66	77.42	2.85	0	102120.39	5.27	1.94	NA	117.5346825	11.62713644	75007.61949	4162.292932	1807.157031	429.3449628	169.7013848	75 Southern Coastal Plain
0.42982387	0.622122408	1	14	1/17/2013	1	2013	48	27.17	-81.17	28.17	21	23.88	78.03	5.22	0	101582.35	3.29	14.59	NA	95.31592704	0	75043.87474	4371.750428	1627.012436	432.6182368	174.4784001	75 Southern Coastal Plain
0.733624312	1.057998464	1	14	1/30/2013	1	2013	32	27.173	-81.17	30.03	19.99	23.9	72.75	7.13	0	101687.11	5.47	15.01	NA	102.531702	0	74979.40621	4032.222616	1919.509738	450.8245357	160.7077743	75 Southern Coastal Plain
1.111040484	1.287338628	1	14	1/12/2013	1	2013	19	27.172	-81.17	29.35	16.2	22.1	79.5	5.18	0	102034.32	3.61	12.77	NA	100.6298078	0	74994.32888	4104.010275	1856.935628	434.9225763	165.0407342	75 Southern Coastal Plain
1.1497265	0.392605243	1	14	1/24/2013	1	2013	52	27.171	-81.17	22.64	3.38	12.58	64.29	5.25	0	102477.13	3.66	3.01	NA	89.1299893	0.976399995	75023.76836	4228.725246	1751.527101	425.6374965	175.968909	75 Southern Coastal Plain
0.800742174	0.006308895	1	14	1/21/2013	1	2013	27	27.168	-81.168	25.88	16.82	20.82	79.7	4.31	0.87	101702.99	2.56	11.35	NA	0	32.7371	74880.94023	4547.838056	1381.925993	643.4595476	17.67398651	75 Southern Coastal Plain
1.057998464	0.174990871	1	14	1/29/2013	1	2013	49	27.168	-81.169	28.02	19.7	23.09	78.76	5.04	0.03	102197.36	4.2	13.86	NA	31.8539	1.853900005	74944.61284	4543.508625	1416.509313	578.8829832	47.2835323	75 Southern Coastal Plain
0.622122408	0.815584002	1	14	1/16/2013	1	2013	39	27.17	-81.17	29.34	17.7	23.27	77.39	5.91	0	101675.03	2.3	13.52	NA	65.53886441	0	75005.23188	4320.42184	1656.056055	461.7416592	143.3393448	75 Southern Coastal Plain
1.287338628	1.148946794	1	14	1/11/2013	1	2013	34	27.172	-81.169	28.93	17.05	22.32	77.69	5.59	0.18	102244.88	3.98	12.99	NA	13.74881959	24.9737	74902.97278	4113.159827	1809.726065	527.7107573	71.53998126	75 Southern Coastal Plain
1.006196408	1.1497265	1	14	1/25/2013	1	2013	50	27.17	-81.17	24.78	7.34	14.99	66.98	5.51	0	102426.76	2.73	6.06	NA	73.60110707	0	75000.18989	4346.064471	1629.443694	471.7170217	134.335815	75 Southern Coastal Plain
0.174990871	1.006196408	1	14	1/26/2013	1	2013	22	27.171	-81.169	25.7	8.59	16.38	63.59	6.58	0	102249.04	2.13	7.14	NA	6.8985	19.94141515	74931.21726	4293.800371	1647.369749	531.2280312	72.72966404	75 Southern Coastal Plain
1.109225028	0.800742174	1	14	1/22/2013	1	2013	51	27.173	-81.17	23.13	11.38	17.92	68.11	5.58	0	101915.62	4.18	7.26	NA	66.04876166	0	74952.13302	3987.312319	1951.504117	483.3882436	139.8826542	75 Southern Coastal Plain
0.392605243	1.109225028	1	14	1/23/2013	1	2013	42	27.171	-81.17	22.65	6.25	14.28	63.61	5.52	0	102450.13	4.33	4.45	NA	78.86797019	0	75026.92516	4304.661792	1681.393349	436.8839573	167.6265822	75 Southern Coastal Plain
0.01905014	0.051607458	1	15	1/29/2013	1	2013	52	27.149	-81.187	28.13	19.7	23.14	78.36	5.16	0.02	102195.2	4.22	13.92	NA	0	195.1322457	77044.1904	6622.33946	611.8081571	1869.934762	260.6586725	75 Southern Coastal Plain
0.059407701	0.01905014	1	15	1/30/2013	1	2013	52	27.149	-81.187	30.13	19.99	23.96	72.38	7.25	0	101687.02	5.45	15.06	NA	0	190.9760393	77040.0312	6613.898889	614.7118779	1861.08599	254.2689517	75 Southern Coastal Plain
0.022810497	0.059407701	1	15	1/31/2013	1	2013	52	27.149	-81.187	23.21	15.59	19	77.47	3.6	3.53	101592.33	4.75	9.4	NA	0	193.2569815	77042.26576	6612.455803	612.2192713	1860.737614	255.8588675	75 Southern Coastal Plain
0.001487696	0.019930997	1	15	1/27/2013	1	2013	3	27.149	-81.187	26.77	10.35	18.34	66.21	6.56	0	102366.84	3.07	8.56	NA	0	197.0604074	77046.09333	6623.787046	610.1030381	1871.921569	262.8273326	75 Southern Coastal Plain
0.051607458	0.001487696	1	15	1/28/2013	1	2013	27	27.149	-81.187	26.63	16.33	20.58	79.59	4.53	0	102439.59	4.71	11.48	NA	0	196.8855028	77045.95344	6622.132551	609.9867662	1870.453877	262.1640975	75 Southern Coastal Plain
0.041842862	0.634518652	1	15	2/10/2013	2	2013	3	27.145	-81.188	27.84	15.85	20.58	74.92	5.69	0.03	102096.66	5.33	11.85	NA	0	545.2100185	77298.2015	7098.645074	478.0094371	2376.521216	470.1709918	75 Southern Coastal Plain
0.0081429	0.014565841	1	15	3/10/2013	3	2013	3	27.148	-81.19	27	10.3	17.44	72.86	5.57	0	101934.91	4.24	8.65	NA	0	357.0998227	77408.91363	6733.367979	259.0384856	2125.821628	292.9379011	75 Southern Coastal Plain
0.024462327	0.0081429	1	15	3/11/2013	3	2013	29	27.148	-81.19	28.4	12.88	20.06	72.72	6.6	0	101656.2	3.99	10.64	NA	0	360.4099103	77412.00239	6736.272444	256.3589811	2129.499237	290.3310065	75 Southern Coastal Plain
0.634518652	0.595855273	1	15	2/9/2013	2	2013	26	27.145	-81.187	26.58	10.38	17.98	71.15	5.81	0	101802.6	3.9	8.48	NA	0	545.1472154	77190.71896	7062.872081	562.4119681	2305.923501	573.1437479	75 Southern Coastal Plain
0.654590372	2.18626271	1	15	1/13/2013	1	2013	3	27.146	-81.209	29.56	16.8	22.41	79.65	5.23	0	101834.81	3.11	13.18	NA	429.0870882	24.4301916	76662.07788	6946.425911	760.4920339	3421.933668	276.0434879	75 Southern Coastal Plain
0.225468054	0.477513855	1	15	2/6/2013	2	2013	52	27.147	-81.185	27.78	12.35	18.93	64.93	7.02	0.02	101696.52	1.68	10.07	NA	0	257.8105896	76937.01803	6854.958078	757.2988069	2039.007375	366.1234626	75 Southern Coastal Plain
0.533166987	0.225468054	1	15	2/7/2013	2	2013	40	27.146	-81.188	29.39	20.44	23.7	72.08	7.09	0	101691.09	3.94	14.91	NA	0	464.5548167	77213.83162	6931.575467	490.7389435	2200.752849	526.9709183	75 Southern Coastal Plain
0.595855273	0.533166987	1	15	2/8/2013	2	2013	52	27.145	-81.188	30.83	17.82	23.52	72.31	7.41	0	101340.62	4.42	14.32	NA	0	542.7438081	77200.83204	7053.296201	548.1172769	2301.130236	561.2066335	75 Southern Coastal Plain
0.044049615	0.022810497	1	15	2/1/2013	2	2013	52	27.149	-81.187	21.77	0.57	10.66	57.11	5.56	0	102298.72	4.6	1.17	NA	0	194.4370967	77043.52058	6616.197612	611.5295362	1864.426827	258.1161445	75 Southern Coastal Plain
1.119793169	0.654590372	1	15	1/14/2013	1	2013	29	27.148	-81.213	29.8	16.04	22.58	73.35	7.08	0	101935.01	2.91	12.92	NA	349.6769409	300.3334773	76488.04843	6687.479086	1200.564034	3600.601097	197.5532486	75 Southern Coastal Plain
0.502353898	0.041842862	1	15	2/11/2013	2	2013	29	27.146	-81.188	29.73	14.8	21.95	74.32	6.58	0.02	102053.21	4.66	12.27	NA	0	522.1626399	77242.22332	6991.707444	481.3248762	2263.257076	508.4970266	75 Southern Coastal Plain
0.42763925	0.502353898	1	15	2/12/2013	2	2013	52	27.147	-81.188	31.79	16.51	23.46	73.46	7.47	0.05	101712.6	3.65	14.15	NA	0	417.0939533	77185.54774	6886.029644	509.9099289	2150.765874	507.2711525	75 Southern Coastal Plain
0.01945902	0.004873336	1	15	2/4/2013	2	2013	29	27.145	-81.187	23.31	5.15	13.06	58.63	6.19	0	101841.9	2.44	4.23	NA	0	518.596533	77118.16546	7079.077941	640.3888692	2251.888776	622.9685772	75 Southern Coastal Plain
0.477513855	0.01945902	1	15	2/5/2013	2	2013	52	27.147	-81.185	26.21	5.84	14.88	53.6	7.45	0	101686.36	2.56	6.02	NA	0	210.1228137	76880.13072	6826.952647	810.5950417	1997.655973	330.4857663	75 Southern Coastal Plain
0.081753952	0.133455435	1	15	1/23/2013	1	2013	50	27.149	-81.187	22.8	6.09	14.24	62.98	5.63	0	102449.02	4.37	4.44	NA	0	197.7992315	77046.85548	6622.915103	609.1935228	1871.478293	263.2223016	75 Southern Coastal Plain
0.004873336	0.066475739	1	15	2/3/2013	2	2013	3	27.145	-81.187	22.74	4.7	14.64	57.79	6.44	0	101969.02	3.39	3.72	NA	0	478.0829393	77180.94646	7128.13987	604.2175927	2303.895663	594.4445168	75 Southern Coastal Plain
2.18626271	1.56499846	1	15	1/12/2013	1	2013	26	27.147	-81.21	29.47	16.18	22.14	79.07	5.31	0.02	101994.82	3.65	12.83	NA	474.8654092	197.363652	76667.84722	6784.81281	887.6872495	3410.541954	321.9591676	75 Southern Coastal Plain
0.019930997	0.054629605	1	15	1/26/2013	1	2013	26	27.149	-81.187	25.78	8.49	16.36	63.04	6.69	0	102249.77	2.12	7.14	NA	0	197.2076433	77046.30189	6619.803499	609.2697085	1868.604158	261.7347113	75 Southern Coastal Plain
0.02413947	0.438313736	1	15	3/8/2013	3	2013	52	27.148	-81.19	24.85	1.25	11.79	59.71	6.27	0	102108.5	3.19	3.05	NA	0	359.7806915	77412.44832	6735.530491	255.7901064	2129.029467	289.7434319	75 Southern Coastal Plain
1.56499846	2.38188818	1	15	1/11/2013	1	2013	52	27.144	-81.207	29.05	17.12	22.39	77.27	5.72	0.16	102212.05	4.02	13.08	NA	406.8090464	6.756759342	76701.00962	7185.539767	589.1965183	3355.717784	246.3382919	75 Southern Coastal Plain
0.019115468	0.016291345	1	15	3/23/2013	3	2013	26	27.148	-81.19	32.44	18.37	23.98	69.85	8.35	3.37	101197.05	3.16	15.41	NA	0	358.3529492	77411.29873	6734.247511	256.7557102	2127.486351	290.6769356	75 Southern Coastal Plain
0.02494611	0.024462327	1	15	3/12/2013	3	2013	52	27.148	-81.19	27.61	16.54	21.96	72.74	6.19	0.6	101309.47	4.71	12.07	NA	0	358.5552662	77412.39247	6734.2562	255.6470491	2127.910219	289.5683584	75 Southern Coastal Plain
0.022200983	0.02494611	1	15	3/13/2013	3	2013	52	27.148	-81.19	26.44	7.31	16.65	61.71	7.72	0	101744.17	4.81	6.88	NA	0	358.3385994	77413.21177	6733.873965	254.7556279	2127.893216	288.6672311	75 Southern Coastal Plain
0.014565841	0.02413947	1	15	3/9/2013	3	2013	26	27.148	-81.19	25	6.63	15.1	62.54	6.39	0	102088.73	2.85	5.81	NA	0	359.0820964	77412.50778	6734.786995	255.6132164	2128.411465	289.5478505	75 Southern Coastal Plain
0.025971054	0.022200983	1	15	3/14/2013	3	2013	52	27.148	-81.19	22.99	3.61	12.49	50.65	7.19	0	102092.37	5.02	3.3	NA	0	358.6251134	77412.1342	6734.377764	255.9282134	2127.916598	289.8526094	75 Southern Coastal Plain
0.020728177	0.025971054	1	15	3/15/2013	3	2013	52	27.148	-81.19	23.82	3.1	12.18	55.67	6.76	0	102255.72	3.28	3.46	NA	0	359.4419144	77411.6081	6735.331148	256.6115954	2128.537974	290.5600145	75 Southern Coastal Plain
0.022047662	0.020728177	1	15	3/16/2013	3	2013	26	27.148	-81.19	27.87	7.12	16.36	49.15	9.19	0	102017.31	1.78	7.5	NA	0	359.3602348	77411.23654	6735.313779	256.9859598	2128.381713	290.9339881	75 Southern Coastal Plain
0.003483125	0.022047662	1	15	3/17/2013	3	2013	3	27.148	-81.19	30.27	9.91	18.91	55.8	9.96	0	101772.61	2.6	10.09	NA	0	356.8669227	77408.5532	6733.188687	259.3761791	2125.530195	293.2711333	75 Southern Coastal Plain
0.020257604	0.003483125	1	15	3/18/2013	3	2013	29	27.148	-81.19	30.78	16.78	22.6	66.96	8.12	1.6	101579.72	3.44	13.78	NA	0	356.9509301	77411.26213	6732.785393	256.5637001	2126.212468	290.4481869	75 Southern Coastal Plain
0.058540398	0.020257604	1	15	3/19/2013	3	2013	51	27.148	-81.19	32.75	16.73	23.88	71.07	8.82	0.83	101298.98	2.86	14.74	NA	0	357.8682888	77412.332	6733.547126	255.597277	2127.276299	289.5007748	75 Southern Coastal Plain
0.033455841	0.058540398	1	15	3/20/2013	3	2013	52	27.148	-81.19	31.87	16.57	23.62	67.46	8.84	0.53	101241.48	2.16	14.22	NA	0	358.5614056	77413.54617	6734.043988	254.4428986	2128.167196	288.3587334	75 Southern Coastal Plain
0.032582413	0.033455841	1	15	3/21/2013	3	2013	52	27.148	-81.19	25.82	10.42	18.68	60.7	7.84	0.71	101191.03	5	8.12	NA	0	358.1812097	77412.71617	6733.802893	255.2474714	2127.643044	289.1573494	75 Southern Coastal Plain
0.016291345	0.032582413	1	15	3/22/2013	3	2013	52	27.148	-81.19	30.52	3.92	15.5	50.88	9.42	0.54	101296.08	3.71	7.22	NA	0	359.6197729	77412.91327	6735.274696	255.2781266	2128.986105	289.2249668	75 Southern Coastal Plain
2.927544321	1.119793169	1	15	1/15/2013	1	2013	52	27.146	-81.21	28.95	16.24	22.14	76.56	5.73	0	101855	3.13	12.6	NA	373.0422024	40.02172406	76593.99272	6951.49206	842.23182	3487.607505	218.6164195	75 Southern Coastal Plain
0.006346726	0.019115468	1	15	3/24/2013	3	2013	3	27.148	-81.19	33.95	19.55	25.61	66.07	10.57	8.13	100707.64	6.64	16.75	NA	0	359.3329665	77413.13096	6734.93278	255.0036042	2128.774471	288.9418254	75 Southern Coastal Plain
0.745370425	0.712658392	1	15	2/21/2013	2	2013	52	27.147	-81.188	29.58	18.15	23.56	72.16	7	0	101665.38	2.04	13.87	NA	0	445.0440449	77206.0133	6908.643055	493.3363198	2178.09362	530.9710475	75 Southern Coastal Plain
0.066475739	0.044049615	1	15	2/2/2013	2	2013	26	27.147	-81.187	23.43	3.07	12.92	60.27	5.79	0	102350.25	2.84	3.25	NA	0	358.3434631	77115.0943	6867.570207	578.4991664	2108.308618	451.043967	75 Southern Coastal Plain
0.513454028	0.689146285	1	15	2/14/2013	2	2013	52	27.146	-81.189	25.17	19.14	21.62	82.63	3.59	24.71	101356.22	2.73	12.16	NA	0	497.6431498	77273.05773	6915.019192	426.7034505	2210.607557	463.9803818	75 Southern Coastal Plain
0.582012106	0.513454028	1	15	2/15/2013	2	2013	52	27.148	-81.186	18.21	13.02	15.73	85.42	1.99	4.12	101560.6	3.94	5.62	NA	0	204.9752017	76984.60803	6759.981204	693.902168	1968.33587	299.5287336	75 Southern Coastal Plain
0.586357337	0.582012106	1	15	2/16/2013	2	2013	26	27.147	-81.188	21.62	12.17	17.27	69.6	4.89	0.02	101345.14	4.4	6.9	NA	0	433.3039413	77187.84789	6909.789046	512.014459	2172.026187	524.5339019	75 Southern Coastal Plain
0.319988899	0.586357337	1	15	2/17/2013	2	2013	3	27.147	-81.186	16.53	3.22	9.92	55.56	4.26	0	102137.93	6.15	0	NA	0	343.1749169	77036.96138	6900.50711	663.3684479	2110.51963	438.4363917	75 Southern Coastal Plain
0.066069945	0.319988899	1	15	2/18/2013	2	2013	29	27.147	-81.187	19.93	-0.59	8.69	63.01	3.69	0	102535.91	3.62	0	NA	0	379.0002448	77099.95339	6908.341405	600.9396859	2138.577882	473.4310539	75 Southern Coastal Plain
0.046610049	0.081753952	1	15	1/24/2013	1	2013	52	27.149	-81.187	22.79	3.19	12.52	63.57	5.35	0	102475.77	3.66	2.99	NA	0	196.2330405	77045.31869	6620.748858	610.4149545	1869.021986	261.1527803	75 Southern Coastal Plain
0.054629605	0.046610049	1	15	1/25/2013	1	2013	52	27.149	-81.187	24.85	7.23	14.95	66.5	5.59	0	102425.7	2.74	6.04	NA	0	198.4936171	77047.55334	6622.86739	608.4779062	1871.713555	263.8298712	75 Southern Coastal Plain
0.643130079	0.066069945	1	15	2/19/2013	2	2013	52	27.147	-81.187	26.16	14.62	19.24	74.95	5.19	0	102056.64	2.78	10.39	NA	0	315.265546	77075.01642	6840.716168	614.9178274	2070.493075	408.6983798	75 Southern Coastal Plain
0.712658392	0.643130079	1	15	2/20/2013	2	2013	52	27.147	-81.186	27.42	14.17	20.67	70.78	6.23	0	101769.04	1.68	10.79	NA	0	284.9158303	77047.66328	6820.652123	639.500991	2043.31819	378.8066061	75 Southern Coastal Plain
0.885177939	0.272761187	1	15	3/5/2013	3	2013	52	27.146	-81.19	25.59	4.81	13.93	48.05	7.88	0	102003.19	1.75	5.2	NA	0	599.2282227	77417.55902	6985.015717	306.0062306	2331.467953	329.2610922	75 Southern Coastal Plain
1.239174762	1.589182631	1	15	1/19/2013	1	2013	26	27.148	-81.212	23.7	16.48	19.1	82.55	3.2	4.26	102106.2	4.99	10.09	NA	392.1274761	303.2739525	76539.43098	6710.600648	1115.407597	3544.714268	234.3774767	75 Southern Coastal Plain
0.108104509	1.239174762	1	15	1/20/2013	1	2013	3	27.157	-81.218	23.8	17.43	19.97	84.2	3	0	101814.63	3.1	10.62	NA	764.989806	319.8936264	76704.82022	5705.182791	1894.524426	3627.646844	361.2965587	75 Southern Coastal Plain
0.689146285	0.42763925	1	15	2/13/2013	2	2013	52	27.146	-81.19	33.4	17.12	23.99	72.07	8.65	0	101309	5.16	15.26	NA	0	608.7918227	77411.03971	6996.181419	317.5726883	2337.647021	337.8058423	75 Southern Coastal Plain
1.589182631	2.575314263	1	15	1/18/2013	1	2013	52	27.147	-81.21	19.12	4.54	12.56	77.23	2.87	0	102083.91	5.3	1.83	NA	444.3288483	113.1144183	76658.33327	6858.04247	835.1230245	3420.980677	295.5132277	75 Southern Coastal Plain
0.821774922	0.453078562	1	15	3/1/2013	3	2013	52	27.147	-81.188	21.82	11.28	15.88	63.79	5.64	0	101329.13	3.78	6.55	NA	0	423.3899331	77179.54073	6902.941997	519.0557196	2162.958708	514.6877964	75 Southern Coastal Plain
0.477338282	0.821774922	1	15	3/2/2013	3	2013	26	27.147	-81.187	19.01	9.13	14.11	53.53	5.9	0	101525.52	4.88	4.07	NA	0	393.0708375	77155.80234	6880.235329	539.1841719	2134.381248	484.427824	75 Southern Coastal Plain
0.209433477	0.108104509	1	15	1/21/2013	1	2013	29	27.16	-81.192	25.94	16.74	20.79	79.58	4.35	0.95	101694.97	2.57	11.34	NA	1006.241635	15.56887733	77387.70685	5471.296316	585.5891526	1195.617678	95.40217287	75 Southern Coastal Plain
0.133455435	0.209433477	1	15	1/22/2013	1	2013	52	27.149	-81.187	23.24	11.2	17.83	68.09	5.61	0	101914.73	4.18	7.22	NA	0	194.082376	77043.17547	6617.22881	612.0406112	1865.170473	258.1230437	75 Southern Coastal Plain
2.575314263	2.015829439	1	15	1/17/2013	1	2013	52	27.147	-81.21	28.29	20.96	23.88	77.81	5.29	0	101544.84	3.31	14.62	NA	418.3235742	149.9956964	76621.96814	6846.049577	890.8107745	3456.602717	268.5473352	75 Southern Coastal Plain
0.695349076	0.406536145	1	15	2/25/2013	2	2013	29	27.147	-81.186	31.13	18.23	24.55	70.13	8.27	0	101100.2	2.92	14.68	NA	0	328.7791806	77049.6413	6876.418283	646.3671015	2093.257699	423.8008713	75 Southern Coastal Plain
0.150713427	0.885177939	1	15	3/6/2013	3	2013	52	27.147	-81.186	23.61	9.81	15.89	66.62	5.5	0.57	101661.04	5.37	6.71	NA	0	301.7779646	77012.25124	6863.399688	682.2556906	2069.458439	397.0393638	75 Southern Coastal Plain
0.438313736	0.150713427	1	15	3/7/2013	3	2013	52	27.147	-81.188	21.39	-0.95	9.28	61.99	4.84	0	101991.6	4.69	0.22	NA	0	462.2130988	77260.8022	6863.047453	429.843833	2161.95206	467.0202975	75 Southern Coastal Plain
0.453078562	0.454633277	1	15	2/28/2013	2	2013	52	27.147	-81.186	25.06	11.09	18.9	64.35	6.67	0	101379.1	3.86	8.07	NA	0	246.5542697	76990.35595	6808.569274	695.7636813	2013.470259	341.7739038	75 Southern Coastal Plain
2.015829439	2.927544321	1	15	1/16/2013	1	2013	52	27.154	-81.208	29.39	17.65	23.29	77.07	6	0	101640.3	2.33	13.52	NA	1043.080404	295.289984	77292.73391	6072.433992	826.6616631	2819.255527	74.32238874	75 Southern Coastal Plain
0.968434588	0.695349076	1	15	2/26/2013	2	2013	52	27.146	-81.185	31.13	20.42	25.12	73.98	7.22	0.09	100888.65	6.04	15.78	NA	0	367.6174503	76984.28535	6963.471021	731.4415906	2144.850278	478.3064586	75 Southern Coastal Plain
0.454633277	0.968434588	1	15	2/27/2013	2	2013	52	27.146	-81.186	26.69	16.21	22.05	77.18	5.15	0.86	101187.91	3.61	11.45	NA	0	373.5235376	77018.00535	6950.907566	693.9676554	2149.780203	475.8581602	75 Southern Coastal Plain
0.272761187	0.07331629	1	15	3/4/2013	3	2013	29	27.146	-81.189	19.62	-1.44	7.95	61.73	4.47	0	102017.27	3.64	0	NA	0	581.715452	77306.06103	7018.853566	429.9415553	2311.662349	448.3462771	75 Southern Coastal Plain
0.753000071	0.838024282	1	15	2/23/2013	2	2013	26	27.147	-81.188	31.56	19.52	25.41	73.57	7.51	0.02	101520.14	4.8	15.54	NA	0	436.2866698	77220.84458	6874.200817	472.1848214	2154.728211	509.646481	75 Southern Coastal Plain
0.07331629	0.477338282	1	15	3/3/2013	3	2013	3	27.147	-81.187	15.55	2.82	9.08	66.12	3.56	0	101638.68	4.56	0	NA	0	361.783103	77148.73856	6836.487655	539.3989733	2094.047308	451.023895	75 Southern Coastal Plain
0.838024282	0.745370425	1	15	2/22/2013	2	2013	52	27.147	-81.186	30.9	16.97	24.04	75.35	6.84	0	101655.43	3.17	13.94	NA	0	292.6053256	77042.35617	6834.901136	647.1527288	2054.066112	387.0980154	75 Southern Coastal Plain
0.406536145	0.753000071	1	15	2/24/2013	2	2013	3	27.147	-81.186	31.26	18.38	24.55	73.32	7.76	0	101323.75	3.24	14.82	NA	0	278.6362336	77008.55348	6837.750405	681.9253788	2045.377335	373.8568584	75 Southern Coastal Plain
0.044029308	0.039963958	1	16	2/8/2013	2	2013	44	27.14	-81.193	30.84	17.82	23.52	72.29	7.42	0	101332.89	4.41	14.33	NA	0	91.8253	77507.75473	7622.623267	705.073068	2933.627847	10.07170066	75 Southern Coastal Plain
0.041456026	0.011122747	1	16	3/18/2013	3	2013	28	27.142	-81.193	30.8	16.78	22.6	66.97	8.11	1.69	101576.26	3.44	13.79	NA	0	227.8396098	77696.3912	7387.814771	471.5137376	2817.023883	49.67094189	75 Southern Coastal Plain
0.316596572	0.361527694	1	16	1/11/2013	1	2013	52	27.142	-81.198	29.05	17.13	22.4	77.3	5.72	0.17	102227.12	4.02	13.09	NA	0	261.9535677	77295.75242	7389.770766	469.7136825	3041.775809	61.63940678	75 Southern Coastal Plain
0.039963958	0.556481906	1	16	2/7/2013	2	2013	22	27.14	-81.193	29.4	20.43	23.7	72.02	7.1	0	101682.72	3.94	14.92	NA	0	93.55847733	77505.17542	7623.668258	706.1490557	2936.172254	12.48680723	75 Southern Coastal Plain
0.794128804	0.60152149	1	16	1/18/2013	1	2013	48	27.145	-81.19	19.13	4.58	12.59	77.29	2.87	0	102117.61	5.28	1.85	NA	0	619.2552413	77411.27256	7033.753125	336.2223342	2368.606123	344.0545079	75 Southern Coastal Plain
0.790474588	0.794128804	1	16	1/19/2013	1	2013	26	27.144	-81.188	23.74	16.53	19.14	82.58	3.2	4.47	102146.73	4.94	10.13	NA	0	480.8983927	77228.20908	7137.498295	565.1547656	2349.766691	548.0577237	75 Southern Coastal Plain
0.021359217	0.044029308	1	16	2/9/2013	2	2013	26	27.14	-81.193	26.6	10.36	17.98	71.1	5.82	0	101794.33	3.9	8.48	NA	0	89.3764	77509.45303	7623.05558	705.4744872	2931.295097	7.656054847	75 Southern Coastal Plain
0.556481906	0.709549106	1	16	2/5/2013	2	2013	29	27.142	-81.192	26.22	5.8	14.86	53.48	7.47	0	101678.48	2.56	6.01	NA	0	203.970546	77689.76821	7410.779445	495.1304945	2833.380172	58.46608413	75 Southern Coastal Plain
0.011122747	0.111977465	1	16	3/17/2013	3	2013	3	27.14	-81.193	30.29	9.93	18.93	55.73	9.98	0	101768.39	2.59	10.11	NA	0	119.188767	77515.18239	7582.017315	664.728188	2948.697918	30.83552012	75 Southern Coastal Plain
0.398767101	0.8717528	1	16	3/31/2013	3	2013	2	27.152	-81.19	29.91	14.11	21.05	65.6	8.18	0	101913.74	3.77	12.01	NA	204.5942971	47.8895	77327.6603	6349.806068	327.3429587	1768.53466	306.5787726	75 Southern Coastal Plain
0.08261943	0.041456026	1	16	3/19/2013	3	2013	46	27.152	-81.189	32.75	16.72	23.87	71.07	8.81	0.81	101301.08	2.85	14.74	NA	193.8032353	0.808299996	77221.51034	6357.465415	421.3407693	1730.407055	415.5922144	75 Southern Coastal Plain
0.403657214	0.08261943	1	16	3/20/2013	3	2013	50	27.151	-81.189	31.86	16.57	23.62	67.49	8.83	0.53	101243.23	2.16	14.21	NA	188.8372579	0.133877333	77220.58429	6362.235225	421.1543456	1734.132363	417.3768835	75 Southern Coastal Plain
0.018820427	0.057549099	1	16	3/25/2013	3	2013	29	27.152	-81.189	25.9	17.43	22.12	67.03	7.17	0.04	100882.95	4.84	11.67	NA	210.4351482	0	77239.18334	6344.328152	408.2610464	1726.25279	395.3413841	75 Southern Coastal Plain
0.648668123	0.018820427	1	16	3/26/2013	3	2013	52	27.151	-81.189	18.57	6.57	12.81	49.65	6.25	0	101774.4	5.99	2.57	NA	189.0551165	0	77251.21972	6368.637413	390.97668	1751.770998	387.4401647	75 Southern Coastal Plain
0.157956885	0.648668123	1	16	3/27/2013	3	2013	52	27.152	-81.189	18.35	0.78	8.89	55.15	4.98	0	102258.37	4.64	0	NA	208.7100919	0	77221.0388	6342.696294	425.385941	1717.588252	413.4546458	75 Southern Coastal Plain
0.057549099	0.108284272	1	16	3/24/2013	3	2013	3	27.152	-81.189	33.94	19.55	25.6	66.09	10.56	8.11	100709.16	6.64	16.75	NA	197.8109746	0.248799995	77220.70862	6353.400545	423.0321462	1726.611366	415.6851005	75 Southern Coastal Plain
0.341637126	0.223488392	1	16	3/29/2013	3	2013	52	27.151	-81.189	25.32	5.8	14.58	51.36	7.94	0	102319.4	2.92	5.56	NA	187.3039686	0	77227.04937	6364.73435	414.5312236	1738.807289	411.2627886	75 Southern Coastal Plain
0.8717528	0.341637126	1	16	3/30/2013	3	2013	26	27.151	-81.19	27.79	10.03	17.74	63.31	7.37	0	102220.87	3.19	8.91	NA	175.2202773	4.930281088	77293.03476	6385.823977	347.9079738	1783.51134	348.0773372	75 Southern Coastal Plain
0.408066212	0.69124087	1	16	1/22/2013	1	2013	52	27.146	-81.188	23.25	11.19	17.82	68.09	5.61	0	101914.63	4.18	7.22	NA	0	474.2223144	77207.78536	6952.73094	502.6848477	2216.560905	536.7522919	75 Southern Coastal Plain
0.223488392	0.157956885	1	16	3/28/2013	3	2013	52	27.152	-81.189	23.26	1.44	10.97	53.73	6.51	0	102295.43	3.61	2.35	NA	209.4173778	4.868099995	77211.90599	6340.907386	434.285458	1712.454785	422.400451	75 Southern Coastal Plain
0.614757668	0.511614067	1	16	4/2/2013	4	2013	52	27.151	-81.189	31.79	14.32	22.28	65.19	9.69	0	101590.87	2.51	13.06	NA	98.26887733	81.73112267	77280.13312	6468.50611	352.160461	1848.504667	375.8823223	75 Southern Coastal Plain
0.09008528	0.403657214	1	16	3/21/2013	3	2013	52	27.152	-81.189	25.81	10.42	18.68	60.7	7.84	0.7	101192.75	5	8.12	NA	208.2263138	0	77241.5809	6347.067785	405.3126155	1729.550682	393.3947326	75 Southern Coastal Plain
0.082992204	0.09008528	1	16	3/22/2013	3	2013	45	27.152	-81.189	30.51	3.93	15.5	50.91	9.42	0.51	101297.99	3.72	7.22	NA	193.8793214	0	77223.39615	6357.666018	419.5293335	1731.319816	413.7151247	75 Southern Coastal Plain
0.511614067	0.398767101	1	16	4/1/2013	4	2013	28	27.152	-81.189	30.49	16.81	23.28	65.82	8.97	0.09	101523.8	4.91	13.65	NA	201.0179448	0	77229.43495	6351.631346	415.3399892	1728.552663	406.5213145	75 Southern Coastal Plain
1.169334492	0.972735343	1	16	1/15/2013	1	2013	52	27.14	-81.197	28.97	16.27	22.16	76.6	5.72	0	101876.84	3.15	12.62	NA	0	35.2368	77185.08337	7657.097952	738.6157127	3122.367603	101.6536713	75 Southern Coastal Plain
0.571524419	1.169334492	1	16	1/16/2013	1	2013	52	27.144	-81.19	29.42	17.66	23.3	77.1	6	0	101670.58	2.33	13.54	NA	0	479.6701374	77488.82637	7163.287568	362.5506727	2509.448045	287.7626998	75 Southern Coastal Plain
0.60152149	0.571524419	1	16	1/17/2013	1	2013	52	27.145	-81.191	28.29	20.98	23.89	77.86	5.28	0	101576.23	3.3	14.63	NA	0	579.4842773	77538.89054	7048.415115	232.6830993	2439.270819	216.9631007	75 Southern Coastal Plain
0.133527303	0.309455639	1	16	2/28/2013	2	2013	52	27.145	-81.191	25.06	11.08	18.9	64.34	6.68	0	101374.71	3.87	8.07	NA	0	556.8355773	77515.8086	7076.224298	272.206488	2450.636157	245.2189588	75 Southern Coastal Plain
0.048835852	0.133527303	1	16	3/1/2013	3	2013	52	27.144	-81.191	21.82	11.28	15.88	63.78	5.64	0	101324.87	3.78	6.55	NA	0	482.2079773	77525.30114	7152.611414	327.7394104	2516.939865	248.8435933	75 Southern Coastal Plain
0.732736364	0.790474588	1	16	1/20/2013	1	2013	3	27.146	-81.19	23.84	17.45	20.01	84.24	3	0	101863.48	3.05	10.65	NA	0	595.1487227	77422.91938	6979.793128	298.3730839	2329.656162	322.9179942	75 Southern Coastal Plain
0.69124087	0.732736364	1	16	1/21/2013	1	2013	29	27.144	-81.188	26	16.72	20.8	79.53	4.37	0.9	101703.4	2.55	11.36	NA	0	406.8135442	77284.80471	7233.906735	577.5848478	2387.751023	507.4468625	75 Southern Coastal Plain
0.595473311	0.696750939	1	16	4/26/2013	4	2013	52	27.147	-81.189	31.95	17.17	23.82	67.1	9.09	0	102182.79	4.24	14.56	NA	0	433.7439313	77263.11077	6829.852413	422.2352154	2135.328998	458.5771982	75 Southern Coastal Plain
0.661533187	0.595473311	1	16	4/27/2013	4	2013	26	27.147	-81.187	30.76	17.2	23.57	70.42	8.17	0	102102.61	4.64	13.98	NA	0	337.5102401	77095.54316	6854.816182	596.319637	2090.128727	430.5758852	75 Southern Coastal Plain
0.534295329	0.661533187	1	16	4/28/2013	4	2013	3	27.147	-81.186	29.99	17.73	23.89	69.58	8.15	0	101800.04	4.71	13.86	NA	0	273.7369327	77023.12836	6823.299049	664.8304735	2037.323463	368.5401501	75 Southern Coastal Plain
1.033787834	0.316596572	1	16	1/12/2013	1	2013	26	27.141	-81.198	29.49	16.21	22.15	79.08	5.32	0.01	102016.19	3.64	12.85	NA	0	146.9419416	77189.82403	7543.673533	623.0324789	3184.637095	214.3007747	75 Southern Coastal Plain
0.737863123	1.033787834	1	16	1/13/2013	1	2013	3	27.14	-81.197	29.57	16.83	22.43	79.66	5.23	0	101854.47	3.11	13.2	NA	0	106.2723209	77194.22239	7574.451347	654.5980976	3180.105447	183.8045821	75 Southern Coastal Plain
0.108284272	0.082992204	1	16	3/23/2013	3	2013	23	27.152	-81.189	32.43	18.37	23.98	69.87	8.34	3.17	101198.62	3.16	15.4	NA	212.6918379	0	77234.6438	6341.122625	413.3058179	1721.693122	399.3780295	75 Southern Coastal Plain
0.760434965	0.554412831	1	16	5/2/2013	5	2013	52	27.147	-81.189	25.81	19.87	22.52	79.46	4.3	14.88	101271.91	2.71	12.84	NA	0	470.0597536	77281.31731	6866.456768	409.5572443	2173.575226	446.8168658	75 Southern Coastal Plain
0.70200582	0.760434965	1	16	5/3/2013	5	2013	52	27.148	-81.189	28.22	19.82	23.39	75.27	5.91	2.98	100854.44	2.06	14.02	NA	0	385.4156704	77267.73278	6781.818872	409.9517367	2097.755331	445.0860622	75 Southern Coastal Plain
0.459286831	0.70200582	1	16	5/4/2013	5	2013	23	27.148	-81.189	30.49	21.53	25.5	70.36	8	1.13	100611.06	2.9	16.01	NA	0	344.0195227	77326.125	6734.435063	343.2290328	2086.626922	377.1654299	75 Southern Coastal Plain
0.322697806	0.459286831	1	16	5/5/2013	5	2013	3	27.147	-81.188	28.06	19.49	24	66.02	8.51	0	100899.44	4.07	13.77	NA	0	401.2242998	77183.46115	6861.250558	508.080371	2128.771124	490.0622083	75 Southern Coastal Plain
0.765378006	0.322697806	1	16	5/6/2013	5	2013	27	27.147	-81.188	28.5	13.29	20.89	60.29	8.84	0	101364.12	3.5	10.89	NA	0	464.2887263	77230.78774	6911.431184	468.786411	2190.290543	506.2905821	75 Southern Coastal Plain
0.657671971	0.765378006	1	16	5/7/2013	5	2013	52	27.147	-81.189	28.9	13.9	21.44	65.13	8.22	0	101516.27	3.46	11.4	NA	0	437.4509227	77354.5254	6827.060718	328.9933047	2174.352017	365.2539041	75 Southern Coastal Plain
0.606377157	0.657671971	1	16	5/8/2013	5	2013	52	27.147	-81.189	30.58	14.6	22.34	62.78	9.58	0	101746.19	2.92	12.59	NA	0	421.6061225	77317.93424	6815.950166	364.3815268	2148.37964	400.3674104	75 Southern Coastal Plain
0.620548695	0.606377157	1	16	5/9/2013	5	2013	24	27.147	-81.189	32.64	15.21	23.49	59.91	11.36	0	101869.86	2.16	13.92	NA	0	487.2462521	77276.85227	6888.739189	417.645507	2190.209882	455.453279	75 Southern Coastal Plain
0.045154562	0.062233032	1	16	2/15/2013	2	2013	42	27.14	-81.193	18.22	13.02	15.73	85.4	1.99	4.26	101552.02	3.95	5.62	NA	0	92.6792	77509.5152	7619.225788	701.6795527	2933.468855	10.40113973	75 Southern Coastal Plain
0.021534441	0.045154562	1	16	2/16/2013	2	2013	26	27.14	-81.193	21.63	12.18	17.28	69.59	4.89	0.02	101337.34	4.4	6.9	NA	0	89.5152	77512.42241	7618.800257	701.2120431	2930.159451	7.124655331	75 Southern Coastal Plain
0.690994487	0.534295329	1	16	4/29/2013	4	2013	29	27.149	-81.189	30.56	18.05	24.28	69.9	8.21	8.16	101484.27	3.94	14.3	NA	0	208.1722227	77294.88689	6598.002455	353.6380223	1963.658975	384.1497169	75 Southern Coastal Plain
0.539572064	0.690994487	1	16	4/30/2013	4	2013	50	27.148	-81.188	30.82	20.83	25.4	69.72	8.37	13.74	101417.91	3	15.83	NA	0	349.9684562	77212.47134	6742.433839	459.8399818	2040.876195	451.0237412	75 Southern Coastal Plain
0.972735343	0.737863123	1	16	1/14/2013	1	2013	29	27.14	-81.197	29.82	16.08	22.6	73.35	7.09	0	101963.05	2.89	12.95	NA	0	48.3138	77175.50702	7655.550852	736.6983745	3118.72964	103.0709039	75 Southern Coastal Plain
0.54021546	0.08563658	1	16	2/20/2013	2	2013	52	27.142	-81.193	27.42	14.17	20.67	70.75	6.23	0	101761.02	1.68	10.8	NA	0	188.4571165	77641.70294	7436.292185	518.5084046	2875.020549	17.90362263	75 Southern Coastal Plain
0.111013298	0.54021546	1	16	2/21/2013	2	2013	52	27.145	-81.192	29.58	18.15	23.56	72.15	7	0	101658.52	2.04	13.86	NA	0	490.9050651	77666.91384	7122.788259	221.0084106	2559.486261	99.7941477	75 Southern Coastal Plain
0.360395141	0.111013298	1	16	2/22/2013	2	2013	52	27.144	-81.192	30.9	16.96	24.03	75.34	6.84	0	101648.61	3.18	13.93	NA	0	484.9858452	77668.32123	7128.697974	226.4274204	2565.082249	99.38976547	75 Southern Coastal Plain
0.210116119	0.360395141	1	16	2/23/2013	2	2013	26	27.144	-81.192	31.56	19.51	25.41	73.56	7.51	0.02	101513.84	4.81	15.54	NA	0	487.0315657	77653.13355	7127.423252	230.8626421	2557.638664	114.5970573	75 Southern Coastal Plain
0.056375217	0.210116119	1	16	2/24/2013	2	2013	3	27.144	-81.192	31.27	18.38	24.54	73.31	7.76	0	101317.66	3.25	14.82	NA	0	475.6202047	77648.60318	7139.367454	244.5082521	2564.762372	121.2733242	75 Southern Coastal Plain
0.193713063	0.056375217	1	16	2/25/2013	2	2013	29	27.145	-81.191	31.13	18.22	24.55	70.12	8.27	0	101094.91	2.92	14.68	NA	0	520.5746773	77585.55272	7101.722785	242.8628346	2504.172867	178.7905049	75 Southern Coastal Plain
0.269316217	0.048835852	1	16	3/2/2013	3	2013	26	27.145	-81.191	19.01	9.13	14.11	53.5	5.91	0	101521.09	4.88	4.07	NA	0	542.2511773	77521.85518	7090.404044	278.5788339	2464.89236	241.5338075	75 Southern Coastal Plain
0.009233599	0.269316217	1	16	3/3/2013	3	2013	3	27.145	-81.191	15.56	2.82	9.08	66.09	3.56	0	101633.63	4.56	0	NA	0	538.9752773	77552.6032	7088.348025	254.2751031	2477.708186	209.9431232	75 Southern Coastal Plain
0.071637242	0.009233599	1	16	3/4/2013	3	2013	29	27.144	-81.191	19.62	-1.44	7.95	61.72	4.47	0	102013.36	3.64	0	NA	0	473.6728773	77558.43584	7155.631495	308.1324793	2534.557176	215.7057944	75 Southern Coastal Plain
0.497822237	0.408066212	1	16	1/23/2013	1	2013	52	27.145	-81.19	22.82	6.07	14.24	62.89	5.64	0	102445.92	4.38	4.44	NA	0	588.5657754	77421.33182	7064.34039	344.7613238	2398.251439	339.1299406	75 Southern Coastal Plain
0.005077595	0.021534441	1	16	2/17/2013	2	2013	3	27.14	-81.193	16.54	3.22	9.93	55.5	4.27	0	102129.68	6.16	0	NA	0	95.04837733	77504.92815	7621.884995	704.3863913	2937.521925	14.10613049	75 Southern Coastal Plain
0.022795443	0.005077595	1	16	2/18/2013	2	2013	29	27.14	-81.193	19.93	-0.62	8.68	62.86	3.7	0	102526.65	3.62	0	NA	0	105.9463	77506.79717	7607.940389	690.5427687	2943.465276	22.07536689	75 Southern Coastal Plain
0.554412831	0.539572064	1	16	5/1/2013	5	2013	51	27.148	-81.189	30.8	22.07	25.92	73.14	7.33	18.84	101405.8	3.02	16.44	NA	0	398.8896283	77290.69323	6794.909588	388.7106122	2118.815331	424.1710889	75 Southern Coastal Plain
0.677499632	0.795665844	1	16	1/27/2013	1	2013	3	27.144	-81.191	26.79	10.33	18.35	66.11	6.59	0	102361.4	3.08	8.56	NA	0	430.2716773	77601.5665	7193.351687	318.6088232	2585.057826	178.4620102	75 Southern Coastal Plain
0.766435252	0.677499632	1	16	1/28/2013	1	2013	29	27.145	-81.187	26.64	16.33	20.59	79.56	4.54	0	102439.38	4.71	11.49	NA	0	518.5391346	77193.64473	7026.568465	543.3389964	2275.234022	563.871719	75 Southern Coastal Plain
0.626493647	0.766435252	1	16	1/29/2013	1	2013	52	27.145	-81.191	28.14	19.71	23.15	78.3	5.17	0.02	102190.42	4.22	13.92	NA	0	506.7244773	77538.07263	7124.68128	295.1602549	2500.108632	231.0088771	75 Southern Coastal Plain
0.512652381	0.626493647	1	16	1/30/2013	1	2013	52	27.145	-81.192	30.14	19.98	23.96	72.32	7.27	0	101681.15	5.45	15.06	NA	0	492.2659014	77631.20235	7124.085885	237.403831	2544.145024	136.2968459	75 Southern Coastal Plain
0.065800588	0.040094061	1	16	3/13/2013	3	2013	52	27.141	-81.198	26.45	7.29	16.64	61.68	7.73	0	101731.99	4.82	6.87	NA	0	210.9248937	77192.81331	7488.358267	567.0805034	3154.770447	161.4492699	75 Southern Coastal Plain
0.124633644	0.065800588	1	16	3/14/2013	3	2013	52	27.141	-81.198	23.01	3.58	12.49	50.57	7.21	0	102079.86	5.04	3.29	NA	0	212.5519164	77199.68113	7482.020897	560.7704113	3147.350227	155.0262692	75 Southern Coastal Plain
0.153630131	0.124633644	1	16	3/15/2013	3	2013	25	27.141	-81.196	23.84	3.09	12.18	55.53	6.78	0	102244.91	3.29	3.46	NA	0	94.12946955	77298.51824	7539.321681	622.4375331	3118.988458	208.5920972	75 Southern Coastal Plain
0.111977465	0.153630131	1	16	3/16/2013	3	2013	26	27.14	-81.193	27.88	7.15	16.38	49.07	9.21	0	102012.48	1.78	7.51	NA	0	108.5749773	77500.10317	7605.078586	687.8104109	2953.370772	32.45548943	75 Southern Coastal Plain
0.484794567	0.563312725	1	16	2/3/2013	2	2013	3	27.144	-81.191	22.74	4.68	14.63	57.76	6.44	0	101963.16	3.39	3.71	NA	0	415.6906773	77613.70026	7206.444995	325.4753762	2601.275236	168.4201221	75 Southern Coastal Plain
0.709549106	0.484794567	1	16	2/4/2013	2	2013	29	27.144	-81.19	23.31	5.14	13.06	58.59	6.19	0	101837.66	2.45	4.23	NA	0	458.2736991	77516.18634	7179.554167	357.0584865	2534.898495	262.8028781	75 Southern Coastal Plain
0.313609339	0.071637242	1	16	3/5/2013	3	2013	52	27.144	-81.191	25.59	4.82	13.94	48.03	7.89	0	102002.07	1.75	5.2	NA	0	492.6401773	77520.84109	7142.491319	322.3549919	2506.670757	251.6125597	75 Southern Coastal Plain
0.772701934	0.497822237	1	16	1/24/2013	1	2013	52	27.145	-81.19	22.81	3.16	12.51	63.46	5.37	0	102471.67	3.66	2.98	NA	0	527.2935751	77489.34213	7112.214038	320.7976648	2467.738271	278.3476236	75 Southern Coastal Plain
0.08563658	0.022795443	1	16	2/19/2013	2	2013	52	27.14	-81.193	26.16	14.61	19.24	74.92	5.2	0	102047.69	2.78	10.39	NA	0	100.8977	77506.37438	7614.244943	696.7949844	2940.251274	17.95042731	75 Southern Coastal Plain
0.795665844	0.637680919	1	16	1/26/2013	1	2013	26	27.144	-81.191	25.8	8.47	16.35	62.94	6.71	0	102245.45	2.12	7.13	NA	0	398.1336773	77556.53985	7235.017631	381.9320208	2598.337475	231.5009508	75 Southern Coastal Plain
1.127655998	0.614757668	1	16	4/3/2013	4	2013	52	27.15	-81.191	33.54	16.78	24.45	63.8	11.14	0.08	101554.14	3.85	15.16	NA	50.81517733	160.5977987	77423.09366	6492.658574	209.2769269	1928.725849	235.1678285	75 Southern Coastal Plain
0.692667377	1.127655998	1	16	4/4/2013	4	2013	52	27.15	-81.191	30.57	18.59	23.97	73.62	6.94	7.25	101426.79	4.16	14.58	NA	0	233.2656255	77462.84642	6565.095881	178.1412174	2006.063045	207.8053615	75 Southern Coastal Plain
0.856026284	0.692667377	1	16	4/5/2013	4	2013	50	27.151	-81.191	26.23	20.39	23.43	78.36	4.91	11.38	101103.77	4.05	13.31	NA	113.9802773	137.1077804	77425.54678	6426.23489	214.9261454	1875.675129	220.8473141	75 Southern Coastal Plain
0.00681814	0.021359217	1	16	2/10/2013	2	2013	3	27.14	-81.193	27.85	15.89	20.6	74.86	5.7	0.03	102088.72	5.34	11.87	NA	0	82.54297733	77495.42761	7634.076951	716.6144494	2942.015047	16.85492024	75 Southern Coastal Plain
0.020908905	0.00681814	1	16	2/11/2013	2	2013	26	27.139	-81.193	29.75	14.8	21.95	74.28	6.59	0.02	102044.62	4.66	12.27	NA	0	37.70447733	77454.91152	7676.251837	759.0270847	2967.269587	35.82360656	75 Southern Coastal Plain
0.060844194	0.020908905	1	16	2/12/2013	2	2013	35	27.14	-81.193	31.8	16.5	23.45	73.41	7.48	0.05	101704.38	3.65	14.15	NA	0	68.32797733	77475.58029	7645.770198	728.5080898	2959.500258	32.75065818	75 Southern Coastal Plain
0.036500523	0.060844194	1	16	2/13/2013	2	2013	52	27.14	-81.193	33.41	17.13	23.99	72.05	8.66	0	101303.92	5.16	15.27	NA	0	98.31787733	77495.00427	7615.723948	698.4378856	2953.306237	30.90404956	75 Southern Coastal Plain
0.062233032	0.036500523	1	16	2/14/2013	2	2013	39	27.14	-81.193	25.18	19.16	21.63	82.63	3.6	25.34	101348.41	2.72	12.17	NA	0	98.30147733	77501.87347	7617.38824	699.9800198	2943.90906	21.19227546	75 Southern Coastal Plain
0.802738311	3.571654646	1	16	4/10/2013	4	2013	52	27.149	-81.189	31.88	18.6	24.64	76.1	6.95	0	101768.27	4.42	15.24	NA	0	296.5121227	77320.11238	6685.843936	341.7208418	2045.165122	374.4368837	75 Southern Coastal Plain
0.696750939	0.633282854	1	16	4/25/2013	4	2013	52	27.147	-81.188	31.62	18.8	25.07	63.83	10.56	0	101973.97	3.03	15.21	NA	0	387.9549381	77186.18858	6832.37526	500.72619	2105.286578	474.5647083	75 Southern Coastal Plain
0.336089307	0.250031666	1	16	3/9/2013	3	2013	26	27.146	-81.191	25.01	6.63	15.11	62.51	6.4	0	102087.98	2.86	5.82	NA	0	616.2198773	77511.97935	7014.785405	232.3834669	2399.543641	238.493163	75 Southern Coastal Plain
0.004114488	0.336089307	1	16	3/10/2013	3	2013	3	27.149	-81.19	26.99	10.3	17.44	72.87	5.57	0	101935.28	4.24	8.65	NA	0	291.0409227	77375.22423	6670.314518	283.3692744	2058.653803	315.688297	75 Southern Coastal Plain
0.637680919	0.772701934	1	16	1/25/2013	1	2013	52	27.145	-81.188	24.86	7.22	14.95	66.44	5.6	0	102425.73	2.74	6.04	NA	0	560.2647908	77228.45073	7058.876504	523.9733538	2315.98966	534.1184888	75 Southern Coastal Plain
0.250031666	0.20030878	1	16	3/8/2013	3	2013	52	27.146	-81.191	24.86	1.25	11.79	59.68	6.28	0	102107.73	3.19	3.05	NA	0	613.2182773	77514.4491	7017.484863	231.879269	2402.881034	236.4500924	75 Southern Coastal Plain
0.322926353	0.574390199	1	16	4/8/2013	4	2013	29	27.147	-81.186	30.82	18.15	23.6	73.23	7.45	0	101802.09	3.7	14.48	NA	0	294.6112243	76998.04507	6861.258863	696.3387683	2063.04177	389.7995351	75 Southern Coastal Plain
0.722725966	0.193713063	1	16	2/26/2013	2	2013	52	27.145	-81.191	31.13	20.42	25.12	73.97	7.22	0.09	100883.64	6.05	15.77	NA	0	600.4239773	77524.74499	7029.032676	230.5014623	2417.029364	227.9844737	75 Southern Coastal Plain
0.618076386	0.856026284	1	16	4/6/2013	4	2013	26	27.15	-81.191	25.14	16	20.49	70.9	5.78	0	101542.16	5.24	10.57	NA	28.77087733	205.6580172	77471.87935	6507.013208	160.9980999	1962.692525	188.2404607	75 Southern Coastal Plain
0.574390199	0.618076386	1	16	4/7/2013	4	2013	3	27.15	-81.189	27.64	16.54	21.89	74.96	5.69	0.02	101812.24	4.25	12.09	NA	27.72727733	152.2727227	77260.2706	6545.745717	380.6666655	1905.350829	409.8694102	75 Southern Coastal Plain
0.758448372	0.594419623	1	16	4/23/2013	4	2013	52	27.149	-81.189	30.3	18.7	23.88	73.83	6.85	0	101637.16	5.07	14.5	NA	0	238.7497908	77245.85335	6635.166504	409.1694147	1968.777309	440.621055	75 Southern Coastal Plain
0.791669533	0.43773281	1	16	4/15/2013	4	2013	28	27.15	-81.189	34.18	22.4	27.39	69.75	10.09	26.32	101393.16	1.92	18.29	NA	59.93651723	94.88784378	77207.023	6490.215593	427.2811478	1835.002919	416.9052109	75 Southern Coastal Plain
0.309455639	0.722725966	1	16	2/27/2013	2	2013	52	27.146	-81.19	26.68	16.2	22.04	77.17	5.15	0.85	101183.98	3.61	11.44	NA	0	627.1662773	77475.05206	7009.91827	263.3537167	2378.1511	275.1594677	75 Southern Coastal Plain
0.633282854	0.758448372	1	16	4/24/2013	4	2013	50	27.147	-81.188	30.37	17.62	23.64	69.26	8.43	0	101859.95	3.31	14	NA	0	417.4857303	77218.30151	6840.71876	469.4479302	2125.429834	502.773034	75 Southern Coastal Plain
0.20030878	0.266202789	1	16	3/7/2013	3	2013	52	27.145	-81.191	21.39	-0.95	9.28	61.96	4.85	0	101987.78	4.7	0.22	NA	0	535.9415773	77521.46979	7097.073949	284.2093918	2470.100356	243.0819339	75 Southern Coastal Plain
0.391730036	0.512652381	1	16	1/31/2013	1	2013	52	27.145	-81.191	23.22	15.59	19	77.46	3.61	3.54	101587.76	4.74	9.41	NA	0	541.4816773	77525.20086	7090.612458	276.2080759	2466.618827	238.1713138	75 Southern Coastal Plain
0.7644803	0.791669533	1	16	4/16/2013	4	2013	51	27.148	-81.186	33.27	23.2	27.91	68.61	10.01	6.64	101680.84	3.32	18.24	NA	0	204.4754689	77021.80167	6722.666164	650.2600015	1948.253544	293.7202851	75 Southern Coastal Plain
0.036881162	0.004114488	1	16	3/11/2013	3	2013	29	27.15	-81.19	28.39	12.88	20.06	72.73	6.59	0	101655.88	4	10.63	NA	19.6208893	177.2488518	77391.55314	6541.761244	246.8667082	1955.817157	275.9532107	75 Southern Coastal Plain
0.040094061	0.036881162	1	16	3/12/2013	3	2013	52	27.142	-81.197	27.65	16.54	21.96	72.69	6.21	0.58	101299.33	4.72	12.09	NA	0	239.61004	77352.74919	7394.031111	476.0811168	3009.064488	64.22918986	75 Southern Coastal Plain
0.266202789	0.313609339	1	16	3/6/2013	3	2013	52	27.144	-81.191	23.61	9.82	15.9	66.59	5.51	0.58	101656.63	5.37	6.72	NA	0	494.0992773	77527.54097	7139.769537	315.3232653	2507.502152	244.3321293	75 Southern Coastal Plain
0.509042378	0.391730036	1	16	2/1/2013	2	2013	52	27.144	-81.192	21.79	0.54	10.66	56.95	5.58	0	102292.09	4.6	1.17	NA	0	453.7299002	77629.16682	7164.078608	277.1492164	2574.787237	145.3168183	75 Southern Coastal Plain
0.563312725	0.509042378	1	16	2/2/2013	2	2013	26	27.145	-81.191	23.44	3.05	12.91	60.19	5.8	0	102344.38	2.85	3.24	NA	0	540.2656339	77598.08347	7079.009878	214.6831805	2492.313574	162.1279705	75 Southern Coastal Plain
3.571654646	0.322926353	1	16	4/9/2013	4	2013	52	27.148	-81.186	31.38	19.33	24.57	73.89	7.33	0	101882.96	4.64	15.36	NA	0	255.6571196	77049.56264	6775.949428	630.4894567	2004.761215	347.2311004	75 Southern Coastal Plain
0.786307816	0.758778946	1	16	4/18/2013	4	2013	52	27.149	-81.186	33.87	20.03	25.98	70.65	9.62	0	101572.88	4.45	16.95	NA	0	167.2330007	76993.32905	6693.300591	674.5397032	1912.434242	255.9441573	75 Southern Coastal Plain
0.724804848	0.802738311	1	16	4/11/2013	4	2013	52	27.148	-81.186	31.7	20.8	25.98	72.97	7.91	0.74	101363.91	5.34	16.25	NA	0	198.9971067	76973.75387	6759.420796	704.8319449	1964.271108	293.922081	75 Southern Coastal Plain
0.794538433	0.724804848	1	16	4/12/2013	4	2013	50	27.148	-81.186	33.06	23.9	27.77	69.28	9.55	3.41	101106.04	5.68	18.48	NA	0	231.3976109	76988.64628	6791.030489	694.7174828	1997.279024	326.4822985	75 Southern Coastal Plain
0.758778946	0.7644803	1	16	4/17/2013	4	2013	51	27.147	-81.185	32.59	20.77	26.3	69.17	9.57	0	101833.91	4.51	16.68	NA	0	267.4126527	76929.21121	6871.351034	767.8422437	2051.722602	380.0450514	75 Southern Coastal Plain
0.594419623	0.720764947	1	16	4/22/2013	4	2013	29	27.146	-81.188	28.59	21.55	24.72	72.65	6.84	42.09	101582.91	2.86	15.07	NA	0	480.3223583	77231.96737	6936.997127	473.8133848	2212.501574	509.4849376	75 Southern Coastal Plain
0.672657059	0.786307816	1	16	4/19/2013	4	2013	49	27.148	-81.186	34.03	21.26	26.94	70.19	9.84	4.49	101491.86	5.43	17.65	NA	0	237.2197813	77040.25862	6756.403269	636.8453238	1984.347852	328.0341249	75 Southern Coastal Plain
0.572201266	0.672657059	1	16	4/20/2013	4	2013	26	27.147	-81.187	29.82	22.92	26.56	70.1	8.24	1.04	101571.16	3.65	16.37	NA	0	290.6585398	77058.63441	6819.692583	628.2103289	2046.292694	384.0240241	75 Southern Coastal Plain
0.720764947	0.572201266	1	16	4/21/2013	4	2013	3	27.15	-81.188	29.79	18.58	23.48	74.7	6.5	4.97	101756.83	3.68	14.18	NA	14.39817733	148.1957118	77193.93434	6540.127535	447.0981364	1867.905739	397.2845016	75 Southern Coastal Plain
0.776290052	0.794538433	1	16	4/13/2013	4	2013	25	27.149	-81.187	33.17	21.14	26.9	70.78	9.49	1.46	101230.09	3.95	17.16	NA	0	200.4015873	77034.6633	6691.537878	632.3103036	1925.839478	283.8000984	75 Southern Coastal Plain
0.43773281	0.776290052	1	16	4/14/2013	4	2013	2	27.148	-81.186	34.87	22.16	27.88	64.65	11.55	0.81	101270.34	3.42	18.51	NA	0	215.0710516	77013.25476	6750.273336	663.2889075	1969.461312	307.4908413	75 Southern Coastal Plain
0.746077072	0.972753657	1	17	2/11/2013	2	2013	29	27.147	-81.171	29.66	14.81	21.93	74.51	6.52	0.02	102055.93	4.64	12.24	NA	0	146.3063109	75491.97509	6848.541762	230.6260862	714.720269	206.9955758	75 Southern Coastal Plain
1.281136037	1.522631512	1	17	2/9/2013	2	2013	26	27.147	-81.176	26.54	10.45	18.01	71.25	5.79	0	101803.49	3.89	8.5	NA	0	377.5079997	76035.13018	6875.286359	776.5312048	1221.693771	371.3754289	75 Southern Coastal Plain
0.972753657	1.281136037	1	17	2/10/2013	2	2013	3	27.147	-81.173	27.79	15.82	20.55	75.1	5.64	0.03	102099.95	5.31	11.81	NA	0	329.3659844	75744.14007	6913.301427	474.7796027	920.5774487	404.5913644	75 Southern Coastal Plain
0.087046632	0.338306898	1	17	1/14/2013	1	2013	20	27.159	-81.175	29.76	16.13	22.59	73.71	6.98	0	101979.41	2.87	12.95	NA	597.6758154	165.9663179	75689.21184	5530.291138	1154.67815	729.758155	425.3940521	75 Southern Coastal Plain
0.194724782	0.046319197	1	17	3/21/2013	3	2013	52	27.141	-81.174	25.84	10.48	18.72	60.73	7.85	0.74	101195.98	4.98	8.16	NA	9.305522666	0	75971.55317	7577.66773	581.195135	1041.598661	342.6086012	75 Southern Coastal Plain
0.321988651	0.087046632	1	17	1/15/2013	1	2013	44	27.139	-81.182	28.96	16.29	22.16	76.72	5.69	0	101892.65	3.15	12.62	NA	3.946699999	0	76748.8628	7756.587068	1340.450879	1820.06438	119.9114317	75 Southern Coastal Plain
0.338306898	2.059878757	1	17	1/13/2013	1	2013	2	27.16	-81.179	29.5	16.89	22.43	79.89	5.17	0	101872.01	3.09	13.19	NA	996.0055388	40.43795005	76073.16704	5445.349745	1480.895596	531.7757264	92.87521827	75 Southern Coastal Plain
0.046319197	0.040996636	1	17	3/20/2013	3	2013	52	27.141	-81.174	31.88	16.61	23.64	67.53	8.83	0.56	101246.73	2.14	14.24	NA	14.14312267	0	75975.24177	7582.041521	583.9643684	1045.529028	337.5822527	75 Southern Coastal Plain
0.36649377	0.479973204	1	17	4/2/2013	4	2013	52	27.148	-81.179	31.78	14.33	22.28	65.23	9.67	0	101594.09	2.51	13.06	NA	0	200.4825465	76279.88111	6781.143632	1041.156381	1500.467485	280.6774489	75 Southern Coastal Plain
0.436358044	0.36649377	1	17	4/3/2013	4	2013	52	27.148	-81.178	33.52	16.8	24.44	63.92	11.1	0.07	101560.75	3.84	15.16	NA	0	216.1622168	76191.67112	6785.352834	951.0242383	1412.43387	283.9575048	75 Southern Coastal Plain
1.522631512	1.660802879	1	17	2/8/2013	2	2013	52	27.147	-81.175	30.79	17.85	23.51	72.4	7.38	0	101341.68	4.41	14.32	NA	0	405.0017185	75966.39227	6878.876467	706.2143388	1152.648473	373.8470085	75 Southern Coastal Plain
2.059878757	0.987094213	1	17	1/12/2013	1	2013	23	27.166	-81.177	29.38	16.2	22.11	79.38	5.22	0	102033.51	3.62	12.79	NA	808.547986	29.59324539	75745.47957	4786.131383	1770.600291	34.89601766	269.8958389	75 Southern Coastal Plain
0.851814784	1.635121995	1	17	2/13/2013	2	2013	52	27.148	-81.175	33.37	17.14	23.99	72.18	8.61	0	101313.74	5.15	15.25	NA	0	384.5317074	75891.62055	6816.127308	641.5010906	1107.650375	310.0660523	75 Southern Coastal Plain
0.647893776	0.851814784	1	17	2/14/2013	2	2013	52	27.148	-81.173	25.19	19.16	21.63	82.65	3.59	24.77	101358.84	2.72	12.18	NA	0	412.3102555	75722.48797	6744.337935	482.7028565	986.0767995	235.7477711	75 Southern Coastal Plain
0.149504159	0.194724782	1	17	3/22/2013	3	2013	52	27.141	-81.175	30.52	4	15.54	51	9.41	0.58	101302.21	3.68	7.26	NA	22.9906	0	76086.09298	7571.243084	698.8012029	1154.123487	329.9376513	75 Southern Coastal Plain
1.635121995	0.746077072	1	17	2/12/2013	2	2013	52	27.147	-81.176	31.75	16.54	23.46	73.58	7.43	0.05	101714.84	3.63	14.15	NA	0	401.3151853	76020.36604	6894.512169	758.1630605	1199.556673	390.3097235	75 Southern Coastal Plain
0.364411751	0.40045973	1	17	3/28/2013	3	2013	52	27.148	-81.176	23.25	1.5	10.99	53.9	6.49	0	102298.85	3.59	2.37	NA	0	240.9935622	76058.17954	6745.388437	822.734566	1301.308655	242.20782	75 Southern Coastal Plain
0.392436076	0.364411751	1	17	3/29/2013	3	2013	52	27.148	-81.177	25.31	5.83	14.59	51.55	7.91	0	102322.34	2.91	5.57	NA	0	195.3721041	76104.03265	6720.161856	873.6083878	1357.383245	217.7896639	75 Southern Coastal Plain
0.408500565	0.392436076	1	17	3/30/2013	3	2013	26	27.148	-81.177	27.77	10.06	17.74	63.5	7.33	0	102225.45	3.19	8.92	NA	0	216.6297317	76111.23341	6747.879364	876.0643149	1351.142489	245.5472519	75 Southern Coastal Plain
0.987094213	5.325992724	1	17	1/11/2013	1	2013	52	27.184	-81.175	28.92	17.02	22.31	77.71	5.59	0.18	102243.73	3.98	12.97	NA	831.5776257	408.279504	75248.69398	2793.884191	1148.174539	1034.134616	602.7759496	75 Southern Coastal Plain
0.479973204	0.522462257	1	17	4/1/2013	4	2013	29	27.148	-81.181	30.49	16.83	23.29	65.85	8.96	0.09	101526.77	4.9	13.66	NA	0	202.2787617	76524.29566	6784.243322	1164.785213	1740.18116	285.4944683	75 Southern Coastal Plain
1.173539287	1.575112771	1	17	1/25/2013	1	2013	52	27.144	-81.175	24.84	7.27	14.97	66.61	5.58	0	102427.52	2.73	6.06	NA	0	333.4364803	76037.88604	7209.975664	719.192272	1126.623074	690.3454942	75 Southern Coastal Plain
1.15722953	1.173539287	1	17	1/26/2013	1	2013	26	27.146	-81.176	25.77	8.51	16.38	63.15	6.67	0	102250.87	2.11	7.14	NA	0	458.5961725	76089.99495	6991.982129	811.4424873	1235.04864	488.6308454	75 Southern Coastal Plain
0.548118898	0.436358044	1	17	4/4/2013	4	2013	52	27.149	-81.179	30.59	18.59	23.97	73.65	6.94	7.43	101433.2	4.15	14.59	NA	0	88.42525584	76335.33332	6678.108499	1115.290107	1599.567249	178.4013151	75 Southern Coastal Plain
0.392900251	0.149504159	1	17	3/23/2013	3	2013	26	27.14	-81.175	32.45	18.44	24.02	69.85	8.35	3.7	101202.71	3.11	15.44	NA	60.57182266	0	76067.25875	7613.151788	670.72871	1138.356446	289.329602	75 Southern Coastal Plain
0.708585894	0.392900251	1	17	3/24/2013	3	2013	3	27.142	-81.177	33.95	19.56	25.61	66.09	10.56	8.15	100713.15	6.61	16.75	NA	0	105.4865958	76233.05407	7449.797857	872.8580651	1296.321064	444.3451491	75 Southern Coastal Plain
0.294022888	0.708585894	1	17	3/25/2013	3	2013	29	27.147	-81.176	25.92	17.46	22.14	67.07	7.17	0.05	100886.13	4.82	11.69	NA	0	361.3949568	76083.39594	6887.756651	823.2546804	1264.451535	384.5894909	75 Southern Coastal Plain
0.484812092	0.294022888	1	17	3/26/2013	3	2013	52	27.148	-81.177	18.58	6.59	12.83	49.73	6.25	0	101776.95	5.97	2.59	NA	0	248.1356299	76163.10246	6808.086905	918.0835219	1374.871718	306.3531124	75 Southern Coastal Plain
0.40045973	0.484812092	1	17	3/27/2013	3	2013	52	27.147	-81.177	18.35	0.81	8.91	55.27	4.98	0	102260.91	4.63	0	NA	0	296.2669129	76106.41548	6831.425501	856.5258289	1309.605969	328.7855952	75 Southern Coastal Plain
0.177358284	0.182285532	1	17	1/20/2013	1	2013	3	27.141	-81.182	23.85	17.46	20.03	84.25	3	0	101867.44	3.03	10.65	NA	0	92.86350612	76723.28095	7580.105323	1297.803987	1786.194872	296.0802645	75 Southern Coastal Plain
0.044725798	0.177358284	1	17	1/21/2013	1	2013	25	27.14	-81.182	26.01	16.73	20.8	79.54	4.37	0.88	101704.25	2.55	11.37	NA	0	39.60799408	76761.24265	7640.018358	1307.183937	1825.312462	235.2645425	75 Southern Coastal Plain
1.128762876	0.044725798	1	17	1/22/2013	1	2013	52	27.142	-81.179	23.25	11.25	17.84	68.15	5.6	0	101915.49	4.18	7.25	NA	0	239.8025096	76417.98232	7421.570606	1065.786258	1483.732368	464.7103748	75 Southern Coastal Plain
0.522462257	0.408500565	1	17	3/31/2013	3	2013	3	27.148	-81.177	29.9	14.13	21.05	65.72	8.15	0	101919.29	3.76	12.02	NA	0	239.8883189	76148.86147	6793.879127	906.143202	1367.00233	292.0214705	75 Southern Coastal Plain
1.575112771	1.195976023	1	17	1/24/2013	1	2013	52	27.143	-81.176	22.79	3.24	12.55	63.69	5.34	0	102477.38	3.65	3.02	NA	0	239.9681441	76134.567	7315.583482	797.8270215	1206.830712	581.5706826	75 Southern Coastal Plain
0.040996636	0.378065345	1	17	3/19/2013	3	2013	51	27.142	-81.174	32.74	16.77	23.9	71.09	8.81	0.85	101304.31	2.84	14.75	NA	0	74.94493053	75922.4878	7467.082469	554.3965509	986.1263179	457.2863353	75 Southern Coastal Plain
0.315344225	0.193574907	1	17	4/29/2013	4	2013	29	27.149	-81.178	30.55	18.06	24.27	70	8.18	8.17	101488.54	3.93	14.3	NA	0	143.0469804	76166.63113	6702.064676	940.1943798	1426.055782	200.5533098	75 Southern Coastal Plain
0.645763839	0.315344225	1	17	4/30/2013	4	2013	52	27.149	-81.177	30.81	20.86	25.4	69.78	8.35	13	101419.65	3	15.84	NA	0	110.4262945	76105.09668	6624.26589	891.355315	1407.278077	122.1725397	75 Southern Coastal Plain
0.741862441	0.548118898	1	17	4/5/2013	4	2013	52	27.149	-81.177	26.25	20.39	23.44	78.35	4.91	11.28	101110.03	4.04	13.32	NA	0	166.3875432	76129.33632	6703.920642	902.0806542	1389.466951	202.0008192	75 Southern Coastal Plain
0.207643503	0.321988651	1	17	1/16/2013	1	2013	51	27.139	-81.182	29.41	17.66	23.3	77.14	5.99	0	101675.3	2.33	13.54	NA	23.2341	0	76760.71741	7735.651668	1355.709105	1830.356438	140.2965587	75 Southern Coastal Plain
1.472149672	0.207643503	1	17	1/17/2013	1	2013	40	27.141	-81.181	28.27	20.98	23.9	77.94	5.26	0	101582.12	3.3	14.63	NA	0	208.0732773	76619.86359	7477.725291	1260.354507	1684.247214	401.3317741	75 Southern Coastal Plain
1.231820088	1.472149672	1	17	1/18/2013	1	2013	48	27.142	-81.177	19.18	4.62	12.62	77.33	2.87	0	102121.24	5.28	1.9	NA	0	142.8433614	76284.982	7435.679952	928.1899603	1348.985362	456.2062955	75 Southern Coastal Plain
0.182285532	1.231820088	1	17	1/19/2013	1	2013	26	27.14	-81.182	23.75	16.54	19.15	82.57	3.21	4.48	102146.99	4.92	10.15	NA	0	45.83785021	76734.92951	7627.021013	1320.180823	1798.729603	249.0796173	75 Southern Coastal Plain
1.328612485	0.360585679	1	17	5/6/2013	5	2013	29	27.144	-81.174	28.49	13.31	20.89	60.38	8.82	0	101366.15	3.48	10.9	NA	0	352.3850466	75889.69843	7188.483139	572.8085816	981.4330234	550.2971738	75 Southern Coastal Plain
0.510144987	1.328612485	1	17	5/7/2013	5	2013	52	27.149	-81.177	28.88	13.92	21.44	65.21	8.19	0	101520.43	3.45	11.4	NA	0	157.5390077	76073.72982	6665.921651	852.3482733	1355.842192	163.2092606	75 Southern Coastal Plain
0.234916169	0.510144987	1	17	5/8/2013	5	2013	51	27.149	-81.177	30.56	14.61	22.34	62.88	9.55	0	101749.47	2.91	12.59	NA	0	111.1362918	76073.65707	6620.11035	860.2223902	1380.19187	117.5215598	75 Southern Coastal Plain
1.394967362	0.234916169	1	17	5/9/2013	5	2013	24	27.147	-81.179	32.62	15.23	23.49	59.99	11.33	0	101871.8	2.15	13.92	NA	0	301.753691	76293.16767	6884.97778	1036.387828	1473.623218	384.4678746	75 Southern Coastal Plain
0.658437576	0.539098177	1	17	2/18/2013	2	2013	29	27.147	-81.171	19.92	-0.51	8.72	63.45	3.65	0	102537.87	3.62	0	NA	0	149.6286251	75533.24759	6934.549063	257.1508493	706.7546392	234.5526893	75 Southern Coastal Plain
1.179536259	0.658437576	1	17	2/19/2013	2	2013	52	27.146	-81.171	26.16	14.66	19.25	75.04	5.18	0	102058.68	2.78	10.41	NA	0	183.5461145	75605.44753	6952.239391	327.202781	768.3620727	304.8202494	75 Southern Coastal Plain
1.777233834	1.179536259	1	17	2/20/2013	2	2013	52	27.148	-81.173	27.41	14.18	20.68	70.85	6.21	0	101770.89	1.68	10.8	NA	0	384.9959567	75720.24839	6806.634069	469.4629571	949.4232388	297.8355415	75 Southern Coastal Plain
1.621536242	1.777233834	1	17	2/21/2013	2	2013	52	27.146	-81.176	29.57	18.17	23.56	72.24	6.98	0	101667.85	2.04	13.87	NA	0	461.779354	76011.33676	6952.742497	738.6752201	1169.160694	448.2321424	75 Southern Coastal Plain
0.496304636	0.645763839	1	17	5/1/2013	5	2013	52	27.149	-81.177	30.8	22.08	25.92	73.23	7.3	18.25	101409.33	3.02	16.44	NA	0	154.1658763	76046.61145	6656.170152	826.5656067	1335.506853	153.0472344	75 Southern Coastal Plain
0.458240537	0.496304636	1	17	5/2/2013	5	2013	52	27.149	-81.177	25.77	19.82	22.5	79.56	4.27	15.38	101275.01	2.71	12.8	NA	0	151.3011394	76068.66042	6658.924477	848.4276423	1354.734295	156.1494592	75 Southern Coastal Plain
0.270704799	0.458240537	1	17	5/3/2013	5	2013	52	27.149	-81.176	28.19	19.82	23.38	75.4	5.88	2.93	100856.97	2.05	14.01	NA	0	126.8350873	76025.37685	6619.107701	811.4813292	1335.959822	115.7434607	75 Southern Coastal Plain
0.307561265	0.270704799	1	17	5/4/2013	5	2013	26	27.149	-81.176	30.47	21.54	25.49	70.46	7.97	1.09	100614.23	2.87	16.01	NA	0	141.5797932	76005.76465	6623.041588	790.9292583	1315.642152	119.3505311	75 Southern Coastal Plain
0.360585679	0.307561265	1	17	5/5/2013	5	2013	3	27.148	-81.179	28.04	19.51	24	66.07	8.49	0	100900.15	4.07	13.78	NA	0	147.8647265	76319.23212	6737.541713	1088.645242	1557.40876	237.5629078	75 Southern Coastal Plain
1.291563054	1.1243527	1	17	2/27/2013	2	2013	52	27.147	-81.174	26.68	16.25	22.05	77.21	5.15	0.86	101188.62	3.6	11.46	NA	0	433.9115813	75844.04528	6837.602691	589.4857657	1051.72919	330.7147145	75 Southern Coastal Plain
1.172749897	1.291563054	1	17	2/28/2013	2	2013	52	27.146	-81.175	25.06	11.12	18.92	64.34	6.68	0	101380.16	3.86	8.09	NA	0	479.434724	75925.21355	6961.84982	649.7311708	1080.15783	455.9248007	75 Southern Coastal Plain
1.019414942	1.172749897	1	17	3/1/2013	3	2013	52	27.147	-81.175	21.81	11.3	15.89	63.84	5.63	0	101330.5	3.78	6.56	NA	0	398.4375914	75923.34141	6850.887795	667.5213821	1122.46537	345.241758	75 Southern Coastal Plain
0.763900749	1.019414942	1	17	3/2/2013	3	2013	26	27.148	-81.174	18.99	9.14	14.11	53.62	5.89	0	101526.35	4.87	4.07	NA	0	392.5006448	75852.98388	6796.19966	605.8488666	1080.340354	289.5704944	75 Southern Coastal Plain
1.195976023	1.128762876	1	17	1/23/2013	1	2013	52	27.143	-81.174	22.79	6.19	14.29	63.18	5.6	0	102450.17	4.38	4.49	NA	0	237.818562	75916.15545	7303.211624	578.4956316	986.9913323	553.9085406	75 Southern Coastal Plain
0.985605718	1.135258192	1	17	3/5/2013	3	2013	52	27.147	-81.176	25.58	4.82	13.94	48.27	7.86	0	102007.49	1.75	5.2	NA	0	358.8877368	76049.39746	6864.296002	792.935577	1240.151296	360.6456467	75 Southern Coastal Plain
1.26847079	0.985605718	1	17	3/6/2013	3	2013	52	27.147	-81.172	23.6	9.82	15.9	66.73	5.49	0.55	101662.05	5.36	6.71	NA	0	295.4845686	75679.96819	6882.185629	415.2487468	872.7867866	372.5273678	75 Southern Coastal Plain
0.863389603	1.26847079	1	17	3/7/2013	3	2013	52	27.148	-81.175	21.37	-0.87	9.31	62.13	4.83	0	101993.98	4.68	0.25	NA	0	353.4732415	75965.72187	6825.661184	714.9323495	1174.855563	320.7684816	75 Southern Coastal Plain
1.324586156	1.621536242	1	17	2/22/2013	2	2013	52	27.147	-81.175	30.89	16.98	24.03	75.45	6.81	0	101656.92	3.17	13.93	NA	0	419.6922785	75908.87306	6865.323534	650.302433	1102.066145	359.4040888	75 Southern Coastal Plain
1.119858282	1.324586156	1	17	2/23/2013	2	2013	26	27.146	-81.177	31.56	19.52	25.4	73.64	7.49	0.01	101521.78	4.79	15.54	NA	0	406.3480002	76135.14267	6957.157221	863.41509	1291.341868	454.6314933	75 Southern Coastal Plain
0.595907992	1.119858282	1	17	2/24/2013	2	2013	3	27.145	-81.176	31.26	18.38	24.55	73.34	7.75	0	101324.88	3.23	14.82	NA	0	409.0435148	76114.36489	7143.154757	809.0008579	1219.896144	639.7710858	75 Southern Coastal Plain
0.709857084	0.595907992	1	17	2/25/2013	2	2013	29	27.146	-81.175	31.12	18.24	24.56	70.17	8.26	0	101101.49	2.9	14.68	NA	0	510.3202321	75972.54037	6987.843472	693.0842589	1118.595849	482.6090959	75 Southern Coastal Plain
1.1243527	0.709857084	1	17	2/26/2013	2	2013	52	27.147	-81.175	31.13	20.42	25.12	74.02	7.21	0.08	100890.39	6.03	15.77	NA	0	399.4895038	75908.42076	6843.345817	653.7285584	1111.323525	337.4800778	75 Southern Coastal Plain
1.513873968	1.233562483	1	17	2/1/2013	2	2013	39	27.147	-81.174	21.75	0.65	10.69	57.37	5.53	0	102300.06	4.58	1.2	NA	0	451.7098238	75870.13025	6903.621624	604.2384795	1047.964054	396.9707498	75 Southern Coastal Plain
1.330385903	1.513873968	1	17	2/2/2013	2	2013	26	27.144	-81.178	23.42	3.14	12.94	60.47	5.77	0	102351.16	2.85	3.28	NA	0	404.647412	76338.84932	7189.330593	1028.261094	1436.082517	688.7546072	75 Southern Coastal Plain
0.044561795	0.336894273	1	17	3/15/2013	3	2013	45	27.141	-81.176	23.81	3.18	12.22	55.82	6.74	0	102261.56	3.27	3.5	NA	5.486922665	0	76138.51409	7573.12427	751.5531487	1205.944362	325.9051371	75 Southern Coastal Plain
0.160614894	0.044561795	1	17	3/16/2013	3	2013	25	27.14	-81.176	27.87	7.16	16.38	49.35	9.17	0	102023.52	1.78	7.52	NA	27.48402266	0	76132.24115	7597.43446	739.8484199	1201.392194	302.0485105	75 Southern Coastal Plain
0.364668642	0.160614894	1	17	3/17/2013	3	2013	3	27.141	-81.176	30.27	9.95	18.94	55.9	9.96	0	101778.66	2.57	10.11	NA	18.83505735	0	76157.72006	7585.859244	768.207673	1225.741348	312.4781948	75 Southern Coastal Plain
0.378065345	0.364668642	1	17	3/18/2013	3	2013	29	27.142	-81.177	30.79	16.81	22.62	67.06	8.1	1.66	101585.27	3.43	13.8	NA	0	75.00969298	76231.49247	7479.573252	865.7159275	1294.361397	414.8699921	75 Southern Coastal Plain
1.566280004	1.344249666	1	17	2/6/2013	2	2013	52	27.147	-81.177	27.77	12.36	18.94	65.04	7	0.02	101697.58	1.67	10.06	NA	0	276.888975	76162.42029	6836.78263	912.3489421	1362.405442	334.9912125	75 Southern Coastal Plain
1.660802879	1.566280004	1	17	2/7/2013	2	2013	52	27.146	-81.173	29.35	20.46	23.69	72.23	7.04	0	101693.66	3.93	14.91	NA	0	315.6134312	75757.02946	6960.31429	479.4691409	913.8449573	451.6805448	75 Southern Coastal Plain
0.341299769	0.511495388	1	17	4/14/2013	4	2013	3	27.148	-81.178	34.87	22.17	27.89	64.66	11.56	0.77	101271.31	3.41	18.52	NA	0	169.7941153	76191.26179	6739.134528	958.6911441	1432.444423	237.8158296	75 Southern Coastal Plain
1.098209653	1.15722953	1	17	1/27/2013	1	2013	2	27.147	-81.176	26.75	10.4	18.35	66.39	6.53	0	102368.2	3.07	8.57	NA	0	393.6788383	76012.61896	6884.574989	752.0682213	1195.819176	380.2752195	75 Southern Coastal Plain
0.937946037	1.098209653	1	17	1/28/2013	1	2013	28	27.142	-81.178	26.63	16.36	20.6	79.61	4.52	0	102440.95	4.71	11.5	NA	0	243.08599	76377.12955	7385.111358	1031.090282	1445.161113	502.5702361	75 Southern Coastal Plain
1.312879324	0.937946037	1	17	1/29/2013	1	2013	49	27.144	-81.178	28.1	19.72	23.13	78.43	5.13	0.02	102196.8	4.21	13.91	NA	0	381.0357024	76256.70067	7183.238286	946.0507172	1354.220626	681.8141332	75 Southern Coastal Plain
0.419960667	0.741862441	1	17	4/6/2013	4	2013	26	27.149	-81.178	25.15	16.02	20.51	70.9	5.78	0	101548.49	5.23	10.59	NA	0	132.2964343	76165.48899	6690.092778	941.1203423	1430.751519	188.5903315	75 Southern Coastal Plain
0.461135764	0.419960667	1	17	4/7/2013	4	2013	3	27.148	-81.18	27.63	16.57	21.89	75	5.68	0.02	101814.89	4.25	12.1	NA	0	170.3509736	76437.07447	6738.180404	1207.990606	1672.392434	239.1533079	75 Southern Coastal Plain
0.499966539	0.461135764	1	17	4/8/2013	4	2013	29	27.148	-81.179	30.81	18.14	23.59	73.25	7.44	0	101803.15	3.7	14.48	NA	0	208.4440602	76311.69424	6796.379743	1070.730533	1525.463205	296.2193023	75 Southern Coastal Plain
1.516474745	0.647893776	1	17	2/15/2013	2	2013	52	27.148	-81.172	18.23	13.05	15.75	85.45	1.99	4.25	101562	3.93	5.64	NA	0	306.7117	75639.66561	6809.939914	387.1924876	872.495323	299.8326795	75 Southern Coastal Plain
1.204265824	1.516474745	1	17	2/16/2013	2	2013	26	27.147	-81.173	21.62	12.24	17.29	69.66	4.88	0.02	101345.44	4.39	6.93	NA	0	307.0172165	75696.86383	6885.193268	431.8443151	887.5724625	375.7991324	75 Southern Coastal Plain
0.539098177	1.204265824	1	17	2/17/2013	2	2013	3	27.145	-81.178	16.53	3.23	9.93	55.68	4.25	0	102138.68	6.14	0	NA	0	469.2779176	76233.60237	7042.73748	948.0035501	1365.400278	541.3245059	75 Southern Coastal Plain
0.367972708	0.763900749	1	17	3/3/2013	3	2013	3	27.143	-81.174	15.56	2.87	9.1	66.16	3.56	0	101639.86	4.57	0	NA	0	235.5683856	75924.17124	7305.878865	586.1355266	994.7792997	561.4972574	75 Southern Coastal Plain
1.135258192	0.367972708	1	17	3/4/2013	3	2013	29	27.147	-81.171	19.6	-1.37	7.97	61.91	4.45	0	102020.15	3.63	0	NA	0	217.5767685	75565.67443	6861.981433	302.9596733	774.9590448	279.4939533	75 Southern Coastal Plain
0.511495388	0.58991579	1	17	4/13/2013	4	2013	26	27.149	-81.177	33.18	21.14	26.9	70.78	9.49	1.51	101231.38	3.94	17.16	NA	0	163.6963589	76120.78258	6695.732322	894.839242	1385.317185	193.6969988	75 Southern Coastal Plain
0.193574907	0.522138678	1	17	4/28/2013	4	2013	3	27.148	-81.177	29.97	17.73	23.88	69.66	8.12	0	101801.48	4.7	13.85	NA	0	171.7608635	76145.0782	6720.537886	915.1358192	1396.560975	218.7691059	75 Southern Coastal Plain
1.233562483	1.251705323	1	17	1/31/2013	1	2013	52	27.148	-81.175	23.19	15.6	18.99	77.58	3.58	3.42	101593.73	4.73	9.39	NA	0	372.2895762	75894.15931	6804.187139	646.1780817	1115.785788	298.1998548	75 Southern Coastal Plain
0.108082822	0.553430579	1	17	3/10/2013	3	2013	3	27.149	-81.175	26.96	10.35	17.45	73.04	5.53	0	101940.74	4.23	8.65	NA	0	274.8570563	75920.79323	6712.34644	689.2839428	1187.702003	207.0415763	75 Southern Coastal Plain
0.55822536	0.499966539	1	17	4/9/2013	4	2013	52	27.148	-81.18	31.37	19.32	24.56	73.94	7.32	0	101883.85	4.64	15.35	NA	0	179.463645	76450.95371	6741.406696	1221.508772	1684.703063	242.4263259	75 Southern Coastal Plain
1.251705323	1.312879324	1	17	1/30/2013	1	2013	51	27.145	-81.174	30.1	19.99	23.94	72.52	7.2	0	101689.78	5.43	15.04	NA	0	409.7109636	75895.15853	7097.608847	594.9295396	1009.552097	574.1003435	75 Southern Coastal Plain
0.474311921	0.440082233	1	17	4/11/2013	4	2013	52	27.149	-81.177	31.69	20.78	25.97	73.01	7.91	0.75	101365.05	5.33	16.23	NA	0	144.1550732	76082.26466	6653.731323	863.1135402	1370.24808	151.1897516	75 Southern Coastal Plain
0.660819393	1.008643079	1	17	2/4/2013	2	2013	29	27.141	-81.179	23.3	5.16	13.07	58.68	6.18	0	101843.3	2.44	4.23	NA	0	142.7826773	76414.71303	7521.947337	1042.976556	1477.607981	365.2619838	75 Southern Coastal Plain
1.344249666	0.660819393	1	17	2/5/2013	2	2013	52	27.146	-81.175	26.19	5.89	14.9	53.76	7.43	0	101687.88	2.54	6.04	NA	0	484.0351989	75951.90306	7026.044648	665.3295796	1086.014046	520.370119	75 Southern Coastal Plain
0.440082233	0.55822536	1	17	4/10/2013	4	2013	52	27.149	-81.177	31.88	18.6	24.64	76.13	6.94	0	101771.88	4.41	15.24	NA	0	151.8042519	76145.56993	6699.01139	919.3849879	1407.373	197.2852944	75 Southern Coastal Plain
0.525641434	0.514542838	1	17	4/26/2013	4	2013	52	27.149	-81.177	31.92	17.16	23.8	67.26	9.04	0	102185.3	4.23	14.54	NA	0	162.5114512	76095.50086	6678.723403	872.1818904	1369.816791	176.3270078	75 Southern Coastal Plain
0.686171276	0.863389603	1	17	3/8/2013	3	2013	52	27.148	-81.172	24.82	1.36	11.84	59.98	6.24	0	102114.19	3.18	3.09	NA	0	310.8260872	75649.74366	6828.516024	394.1234559	871.6470224	318.5197303	75 Southern Coastal Plain
0.553430579	0.686171276	1	17	3/9/2013	3	2013	26	27.148	-81.176	24.96	6.68	15.11	62.77	6.35	0	102094.73	2.85	5.82	NA	0	298.8716987	75997.79534	6783.903849	754.7868263	1225.018498	279.6436647	75 Southern Coastal Plain
0.522138678	0.525641434	1	17	4/27/2013	4	2013	26	27.149	-81.177	30.73	17.2	23.56	70.49	8.14	0	102103.81	4.63	13.96	NA	0	157.7219432	76094.38999	6672.391738	872.1573101	1371.997591	169.9947219	75 Southern Coastal Plain
0.95189657	0.469364631	1	17	4/16/2013	4	2013	52	27.149	-81.179	33.25	23.2	27.9	68.68	9.98	6.71	101681.97	3.31	18.22	NA	0	84.92472267	76250.98066	6659.248316	1033.096574	1527.457601	158.6926323	75 Southern Coastal Plain
1.008643079	1.330385903	1	17	2/3/2013	2	2013	3	27.144	-81.179	22.73	4.76	14.66	57.87	6.43	0	101969.91	3.38	3.74	NA	0	394.9886383	76432.03647	7253.931646	1110.966212	1517.912424	630.4567046	75 Southern Coastal Plain
0.261595816	0.319684282	1	17	3/13/2013	3	2013	52	27.141	-81.176	26.44	7.37	16.7	61.73	7.72	0	101749.62	4.79	6.9	NA	17.39590017	0	76159.42182	7592.476229	768.4834069	1227.864289	305.843774	75 Southern Coastal Plain
0.459963049	0.108082822	1	17	3/11/2013	3	2013	29	27.147	-81.179	28.37	12.91	20.06	72.81	6.57	0	101661.7	3.98	10.64	NA	0	294.4086953	76284.2714	6875.642797	1029.0156	1468.109092	375.0563857	75 Southern Coastal Plain
0.319684282	0.459963049	1	17	3/12/2013	3	2013	50	27.14	-81.179	27.68	16.55	21.99	72.71	6.22	0.62	101315.16	4.7	12.12	NA	0	23.22356196	76469.35256	7637.934722	1074.695865	1536.559065	247.9401818	75 Southern Coastal Plain
0.374545233	0.649019127	1	17	4/21/2013	4	2013	3	27.149	-81.177	29.78	18.62	23.49	74.72	6.49	4.79	101758.98	3.68	14.2	NA	0	155.4121278	76139.6813	6698.987167	913.4223462	1401.756841	197.199589	75 Southern Coastal Plain
0.600734763	0.374545233	1	17	4/22/2013	4	2013	29	27.149	-81.179	28.55	21.54	24.7	72.73	6.81	41.44	101584.95	2.86	15.04	NA	0	102.5763473	76299.61403	6689.445744	1077.132584	1559.878795	189.3457067	75 Southern Coastal Plain
0.336894273	0.261595816	1	17	3/14/2013	3	2013	52	27.141	-81.174	22.99	3.63	12.52	50.75	7.19	0	102097.62	4.99	3.31	NA	0	24.70657733	75988.15875	7538.753601	606.6765083	1055.358805	373.7208821	75 Southern Coastal Plain
0.58991579	0.474311921	1	17	4/12/2013	4	2013	52	27.149	-81.177	33.07	23.89	27.76	69.3	9.54	3.52	101107.32	5.68	18.48	NA	0	174.425165	76107.08713	6699.514809	880.3030454	1370.396361	197.2483689	75 Southern Coastal Plain
0.514542838	0.538622867	1	17	4/25/2013	4	2013	52	27.149	-81.177	31.59	18.8	25.05	63.97	10.51	0	101975.36	3.03	15.2	NA	0	160.6985698	76093.10834	6674.85456	870.4304778	1369.525059	172.4301616	75 Southern Coastal Plain
0.405077912	0.479351856	1	17	4/19/2013	4	2013	52	27.148	-81.181	34.02	21.26	26.94	70.23	9.82	4.46	101492.91	5.42	17.64	NA	0	166.9141438	76513.55116	6732.688677	1167.488212	1749.861142	233.932909	75 Southern Coastal Plain
0.409008609	0.95189657	1	17	4/17/2013	4	2013	52	27.149	-81.182	32.58	20.78	26.29	69.22	9.55	0	101834.45	4.51	16.68	NA	0	99.06424097	76543.4082	6671.674854	1127.552264	1778.222925	173.0599492	75 Southern Coastal Plain
0.649019127	0.405077912	1	17	4/20/2013	4	2013	26	27.148	-81.18	29.82	22.92	26.56	70.13	8.23	1.19	101571.77	3.65	16.37	NA	0	214.8182227	76405.50871	6797.323152	1165.645525	1617.522829	298.1057136	75 Southern Coastal Plain
0.479351856	0.409008609	1	17	4/18/2013	4	2013	52	27.148	-81.18	33.86	20.04	25.98	70.69	9.6	0	101573.86	4.44	16.95	NA	0	162.6631023	76439.97842	6727.008368	1212.881658	1679.904504	227.9981073	75 Southern Coastal Plain
0.538622867	0.585445026	1	17	4/24/2013	4	2013	52	27.149	-81.176	30.34	17.63	23.63	69.38	8.39	0	101861.59	3.3	13.98	NA	0	165.7048463	76046.83639	6667.773079	824.7768257	1329.573629	164.6221261	75 Southern Coastal Plain
0.585445026	0.600734763	1	17	4/23/2013	4	2013	52	27.149	-81.177	30.27	18.7	23.87	73.91	6.82	0	101640.3	5.06	14.49	NA	0	152.5201025	76081.95994	6661.978155	861.3725257	1365.647577	159.4091859	75 Southern Coastal Plain
0.469364631	0.341299769	1	17	4/15/2013	4	2013	28	27.148	-81.178	34.18	22.4	27.39	69.82	10.06	26.77	101395.55	1.92	18.29	NA	0	211.5411446	76195.91083	6781.876276	955.9298912	1418.062089	280.5313477	75 Southern Coastal Plain
1.236166399	0.69686673	1	18	1/17/2013	1	2013	52	27.175	-81.178	28.2	21	23.88	77.94	5.24	0	101581.27	3.3	14.6	NA	704.283629	46.90407733	75728.07695	3738.991383	1420.509877	32.96980925	772.3002245	75 Southern Coastal Plain
0.396658976	0.579848597	1	18	2/12/2013	2	2013	52	27.173	-81.176	31.7	16.55	23.45	73.73	7.38	0.05	101712.52	3.65	14.12	NA	632.9592712	23.95757085	75542.30892	4065.623718	1819.099037	0	453.9789472	75 Southern Coastal Plain
0.310894509	0.417069158	1	18	3/27/2013	3	2013	11	27.172	-81.176	18.31	0.85	8.92	55.56	4.94	0	102260.3	4.62	0	NA	602.5990065	59.13438814	75523.3054	4171.008389	1925.657344	0	349.8268555	75 Southern Coastal Plain
0.579848597	0.018951011	1	18	2/11/2013	2	2013	29	27.174	-81.177	29.63	14.77	21.9	74.6	6.48	0.01	102053.97	4.69	12.2	NA	685.5319094	30.48867733	75667.51666	3954.843479	1650.630896	0	559.7138065	75 Southern Coastal Plain
0.990679661	0.405128945	1	18	1/15/2013	1	2013	52	27.176	-81.176	28.83	16.25	22.11	77	5.59	0	101892.9	3.08	12.54	NA	476.6539604	134.7752043	75500.5334	3695.489338	1517.252999	134.3214088	735.2043636	75 Southern Coastal Plain
0.783539812	0.396658976	1	18	2/13/2013	2	2013	52	27.174	-81.178	33.33	17.11	23.97	72.26	8.57	0	101310.04	5.2	15.22	NA	692.9476387	0.663077334	75697.20967	3886.597609	1572.221273	0	626.5482547	75 Southern Coastal Plain
1.341045285	0.791599354	1	18	1/11/2013	1	2013	51	27.175	-81.176	28.94	17.04	22.33	77.64	5.61	0.18	102243.88	3.98	12.99	NA	468.4735667	79.21207237	75489.29937	3750.824507	1571.54517	90.37072944	715.927127	75 Southern Coastal Plain
0.5173794	0.310894509	1	18	3/28/2013	3	2013	20	27.171	-81.175	23.2	1.55	11	54.28	6.44	0	102298.55	3.6	2.37	NA	518.323127	5.380300005	75456.96648	4240.049607	1983.70259	0	285.4372663	75 Southern Coastal Plain
0.018951011	0.624537045	1	18	2/10/2013	2	2013	2	27.174	-81.176	27.75	15.63	20.44	75.27	5.58	0.01	102098.86	5.29	11.69	NA	534.2312807	0	75509.94729	3920.788012	1707.127459	0	599.2168136	75 Southern Coastal Plain
0.69686673	0.990679661	1	18	1/16/2013	1	2013	52	27.176	-81.181	29.35	17.69	23.28	77.31	5.93	0	101673.66	2.3	13.52	NA	925.7296125	2.266900003	75946.70698	3681.111805	1259.934376	176.4745496	822.0987003	75 Southern Coastal Plain
0.141708561	0.085105277	1	18	4/10/2013	4	2013	52	27.172	-81.177	31.87	18.55	24.6	76.19	6.92	0	101770.65	4.4	15.21	NA	774.7388314	32.17174034	75695.95452	4170.348971	1838.371895	0	344.3186082	75 Southern Coastal Plain
0.128180784	0.141708561	1	18	4/11/2013	4	2013	49	27.171	-81.178	31.64	20.75	25.95	73.05	7.89	0.87	101363.19	5.34	16.19	NA	862.1052491	11.75924026	75784.75901	4175.944777	1804.115533	0	335.5817467	75 Southern Coastal Plain
0.859246084	0.783539812	1	18	2/14/2013	2	2013	52	27.174	-81.177	25.13	19.07	21.58	82.67	3.57	22.21	101358.62	2.78	12.1	NA	639.410316	37.23954759	75645.50911	3866.198532	1581.202302	0	648.6875423	75 Southern Coastal Plain
0.417069158	0.268056624	1	18	3/26/2013	3	2013	14	27.172	-81.177	18.5	6.6	12.82	50	6.2	0	101776.5	5.99	2.55	NA	773.6451748	0	75695.35495	4106.036166	1777.876834	0	408.3146853	75 Southern Coastal Plain
0.330127208	0.352964456	1	18	3/30/2013	3	2013	6	27.172	-81.176	27.71	10.02	17.71	63.65	7.29	0	102226.1	3.15	8.87	NA	651.555164	52.3693026	75547.56274	4094.099282	1842.19124	0	425.4650132	75 Southern Coastal Plain
0.023840294	0.841403091	1	18	2/16/2013	2	2013	25	27.175	-81.178	21.58	12.12	17.24	69.68	4.87	0.02	101343.47	4.42	6.85	NA	696.4973555	0	75711.55725	3835.37852	1517.553077	0	676.9929113	75 Southern Coastal Plain
0.048520461	0.128180784	1	18	4/12/2013	4	2013	52	27.172	-81.178	33.08	23.87	27.76	69.34	9.54	3.01	101104.92	5.72	18.47	NA	869.8839149	9.476427237	75791.56503	4172.099957	1797.529139	0	339.1633179	75 Southern Coastal Plain
0.841403091	0.859246084	1	18	2/15/2013	2	2013	52	27.175	-81.178	18.2	13.02	15.7	85.47	1.98	3.55	101560.67	3.9	5.61	NA	710.1953077	35.59227733	75733.75208	3749.69007	1427.22274	22.16703183	761.453277	75 Southern Coastal Plain
0.092414522	0.936074555	1	18	4/5/2013	4	2013	38	27.172	-81.177	26.23	20.37	23.43	78.34	4.92	11.08	101107.91	4.03	13.3	NA	734.0994	45.9006	75647.20175	4143.242857	1836.180618	0	373.0225046	75 Southern Coastal Plain
0.024457895	0.092414522	1	18	4/6/2013	4	2013	25	27.172	-81.177	25.15	16.02	20.51	70.88	5.79	0	101547.37	5.22	10.58	NA	734.471	45.529	75646.30017	4139.142425	1832.783572	0	377.1335477	75 Southern Coastal Plain
1.162832828	1.341045285	1	18	1/12/2013	1	2013	26	27.176	-81.178	29.36	16.19	22.1	79.44	5.2	0	102033.13	3.62	12.77	NA	638.1040402	51.79927924	75661.71795	3700.206989	1422.59096	76.92148948	813.2558635	75 Southern Coastal Plain
0.405128945	0.267823922	1	18	1/14/2013	1	2013	29	27.176	-81.176	29.74	16.13	22.58	73.84	6.94	0	101978.33	2.88	12.93	NA	516.7793419	121.8743511	75539.99504	3677.542435	1476.656473	137.5386988	777.5374467	75 Southern Coastal Plain
0.085105277	0.037857307	1	18	4/9/2013	4	2013	44	27.172	-81.177	31.35	19.27	24.52	74.01	7.29	0	101883.54	4.64	15.31	NA	732.6344	47.3656	75642.18398	4131.863399	1828.006894	0	384.5212416	75 Southern Coastal Plain
0.465529855	0.409342367	1	18	1/27/2013	1	2013	3	27.175	-81.177	26.67	10.41	18.31	66.68	6.45	0	102366.22	3.02	8.54	NA	589.6830807	84.86072131	75609.46308	3781.736988	1525.449562	20.45161926	734.0035928	75 Southern Coastal Plain
0.669332437	0.465529855	1	18	1/28/2013	1	2013	27	27.174	-81.174	26.54	16.35	20.54	79.87	4.45	0.01	102442.23	4.67	11.45	NA	347.000315	40.19688668	75303.95891	3878.16633	1800.144698	168.7828547	510.6401335	75 Southern Coastal Plain
0.352964456	0.5173794	1	18	3/29/2013	3	2013	18	27.172	-81.174	25.24	5.86	14.58	51.91	7.85	0	102320.7	2.89	5.55	NA	452.4352717	0	75355.85164	4125.903408	1980.054706	72.52174584	413.6000508	75 Southern Coastal Plain
0.079939839	0.048520461	1	18	4/13/2013	4	2013	24	27.171	-81.178	33.18	21.09	26.88	70.78	9.49	1.43	101230.38	3.96	17.14	NA	822.8259102	12.15187734	75752.99989	4207.712469	1848.290997	0	305.1156637	75 Southern Coastal Plain
1.3939067	1.236166399	1	18	1/18/2013	1	2013	52	27.175	-81.175	19.15	4.69	12.65	77.41	2.85	0	102120.14	5.27	1.92	NA	412.802556	71.3826	75432.30798	3750.198597	1607.926925	129.1763697	658.5852203	75 Southern Coastal Plain
0.169608328	0.330127208	1	18	4/2/2013	4	2013	8	27.172	-81.177	31.75	14.32	22.26	65.33	9.63	0	101592.12	2.49	13.03	NA	761.9142198	32.48591076	75682.39798	4167.747783	1842.272438	0	347.3900867	75 Southern Coastal Plain
0.857524962	0.669332437	1	18	1/29/2013	1	2013	50	27.175	-81.179	28.05	19.68	23.09	78.67	5.07	0.03	102195.76	4.21	13.86	NA	768.75467	0	75791.30128	3780.422905	1425.891356	6.643258539	728.8231899	75 Southern Coastal Plain
0.936074555	0.693975935	1	18	4/4/2013	4	2013	24	27.173	-81.177	30.49	18.55	23.93	73.86	6.85	6.95	101431.68	4.15	14.52	NA	700.8216301	15.08237733	75679.208	3968.674147	1657.402623	0	545.5374376	75 Southern Coastal Plain
0.965042736	0.850454563	1	18	1/22/2013	1	2013	52	27.173	-81.178	23.15	11.32	17.9	68.06	5.59	0	101915.22	4.18	7.23	NA	706.4336843	19.76057733	75688.04035	3962.135577	1646.833754	0	551.7269393	75 Southern Coastal Plain
0.809895876	0.965042736	1	18	1/23/2013	1	2013	52	27.173	-81.177	22.66	6.19	14.25	63.48	5.53	0	102449.74	4.33	4.42	NA	684.4894664	10.37027733	75656.9197	3977.789861	1677.32174	0	537.2644336	75 Southern Coastal Plain
0.0104524	0.024457895	1	18	4/7/2013	4	2013	2	27.172	-81.177	27.59	16.58	21.87	75.1	5.65	0.01	101814.55	4.24	12.08	NA	732.6499	47.3501	75641.76938	4130.480513	1826.919569	0	385.9116588	75 Southern Coastal Plain
0.267823922	1.162832828	1	18	1/13/2013	1	2013	3	27.176	-81.179	29.46	16.89	22.42	79.99	5.14	0	101872	3.08	13.17	NA	782.1345348	0	75800.558	3644.138176	1295.102439	144.2097445	864.0897841	75 Southern Coastal Plain
0.409342367	1.081646447	1	18	1/26/2013	1	2013	25	27.175	-81.182	25.72	8.56	16.36	63.45	6.6	0	102248.04	2.14	7.14	NA	1046.673722	0	76070.47618	3756.832467	1286.133895	191.2481479	743.092579	75 Southern Coastal Plain
0.268056624	0.650712593	1	18	3/23/2013	3	2013	14	27.174	-81.182	32.36	18.32	23.93	69.98	8.28	2.08	101200.02	3.2	15.34	NA	1157.535557	29.26758502	76172.82459	3924.623412	1423.647865	130.39753	570.582263	75 Southern Coastal Plain
0.709200598	0.708094773	1	18	5/7/2013	5	2013	52	27.176	-81.178	28.81	13.9	21.4	65.42	8.12	0	101519.37	3.47	11.36	NA	659.2541392	42.57486707	75682.95889	3705.955899	1415.634891	67.07130616	806.7782288	75 Southern Coastal Plain
0.608528799	0.709200598	1	18	5/8/2013	5	2013	52	27.174	-81.182	30.51	14.59	22.31	63.06	9.48	0	101747.67	2.94	12.55	NA	1127.165501	0	76146.95833	3876.454179	1382.050068	143.8265334	620.061712	75 Southern Coastal Plain
0.346650296	0.608528799	1	18	5/9/2013	5	2013	23	27.176	-81.178	32.55	15.24	23.46	60.26	11.21	0	101870.88	2.18	13.89	NA	722.3455711	50.01979465	75746.23598	3731.081163	1403.538031	41.29607466	779.5225633	75 Southern Coastal Plain
0.381989625	0.324569479	1	18	2/25/2013	2	2013	29	27.173	-81.176	31.07	18.24	24.56	70.23	8.24	0	101098.13	2.91	14.66	NA	675.122306	36.25412267	75594.93523	4069.285151	1794.113671	0	448.4580449	75 Southern Coastal Plain
1.277448367	1.3939067	1	18	1/19/2013	1	2013	26	27.175	-81.176	23.66	16.53	19.13	82.83	3.15	4.7	102150.97	5.03	10.09	NA	520.3938069	99.28018942	75542.82378	3743.027264	1531.261751	77.40743778	770.9879989	75 Southern Coastal Plain
0.693975935	0.169608328	1	18	4/3/2013	4	2013	52	27.175	-81.18	33.47	16.72	24.38	64.11	11.01	0.02	101559.9	3.84	15.1	NA	925.4612821	39.2098	75949.28767	3765.72634	1340.254083	101.8062271	737.8087629	75 Southern Coastal Plain
0.850454563	0.760808812	1	18	1/21/2013	1	2013	27	27.175	-81.179	25.86	16.8	20.8	79.68	4.31	0.91	101701.8	2.57	11.33	NA	817.5919216	11.41027733	75840.24948	3785.969813	1407.44587	29.77866632	721.5580766	75 Southern Coastal Plain
0.688832627	0.419256388	1	18	3/1/2013	3	2013	52	27.173	-81.178	21.75	11.27	15.83	63.94	5.6	0	101328.75	3.82	6.51	NA	819.4936061	0	75786.40784	4033.815794	1667.256793	0	476.9076717	75 Southern Coastal Plain
0.541365597	0.023840294	1	18	2/17/2013	2	2013	3	27.174	-81.177	16.49	3.2	9.9	55.77	4.24	0	102136	6.12	0	NA	610.0019915	31.7577	75611.97454	3874.210062	1607.071193	0	641.9138149	75 Southern Coastal Plain
0.748078676	0.809895876	1	18	1/24/2013	1	2013	52	27.173	-81.175	22.65	3.35	12.56	64.22	5.25	0	102476.56	3.67	3	NA	490.9260986	28.86507575	75428.28011	3966.856142	1796.524662	27.31442843	556.5619891	75 Southern Coastal Plain
0.037857307	0.0104524	1	18	4/8/2013	4	2013	24	27.172	-81.177	30.8	18.09	23.55	73.32	7.41	0	101802.68	3.69	14.44	NA	745.8218064	33.2558	75652.14133	4118.14832	1810.248586	0	397.8087768	75 Southern Coastal Plain
0.907925265	0.448489506	1	18	2/20/2013	2	2013	52	27.174	-81.177	27.39	14.15	20.62	70.94	6.18	0	101769.12	1.71	10.77	NA	597.3422802	40.52427414	75605.23727	3848.730564	1587.86689	0	667.5030135	75 Southern Coastal Plain
0.814461963	0.907925265	1	18	2/21/2013	2	2013	51	27.173	-81.174	29.56	18.14	23.54	72.24	6.98	0	101668.02	2.04	13.85	NA	486.2290588	33.61537734	75372.31291	4038.594458	1893.3989	63.20394947	493.1447488	75 Southern Coastal Plain
0.736886138	0.814461963	1	18	2/22/2013	2	2013	52	27.174	-81.175	30.88	16.97	24.04	75.42	6.82	0.01	101655.45	3.17	13.92	NA	492.9621268	25.45797734	75450.41855	3938.622031	1758.356991	16.57824229	583.5995715	75 Southern Coastal Plain
0.417927918	0.736886138	1	18	2/23/2013	2	2013	26	27.175	-81.179	31.51	19.48	25.38	73.72	7.46	0.02	101520.23	4.81	15.5	NA	823.260133	7.785999998	75846.19444	3781.509953	1400.454635	36.63734672	725.7831795	75 Southern Coastal Plain
0.324569479	0.417927918	1	18	2/24/2013	2	2013	2	27.173	-81.176	31.22	18.34	24.53	73.43	7.71	0	101321.19	3.27	14.78	NA	619.8679422	7.745755955	75586.47477	3968.793509	1706.818148	0	548.7284226	75 Southern Coastal Plain
0.952708636	0.857524962	1	18	1/30/2013	1	2013	52	27.175	-81.178	30.06	19.99	23.92	72.65	7.16	0	101685.59	5.48	15.02	NA	654.9319692	58.73598618	75677.1965	3766.89128	1473.772549	11.5378579	746.3571286	75 Southern Coastal Plain
0.665841371	0.381989625	1	18	2/26/2013	2	2013	52	27.173	-81.178	31.12	20.39	25.1	74.08	7.18	0.05	100888.45	6.08	15.76	NA	801.2794246	4.372699999	75753.87085	4059.796053	1706.72856	0	452.2241433	75 Southern Coastal Plain
0.760808812	1.277448367	1	18	1/20/2013	1	2013	3	27.173	-81.177	23.78	17.55	20.04	84.32	2.98	0	101866.7	3.12	10.66	NA	697.3589876	0	75654.34127	4014.990489	1713.066221	0	500.3489843	75 Southern Coastal Plain
0.419256388	0.530966335	1	18	2/28/2013	2	2013	52	27.175	-81.178	25.01	11.03	18.85	64.43	6.64	0	101377.61	3.87	8.02	NA	703.0744039	5.025577333	75721.31586	3815.061032	1493.746627	0	696.8584485	75 Southern Coastal Plain
0.190365686	0.015904703	1	18	2/3/2013	2	2013	2	27.175	-81.175	22.64	4.85	14.58	58.38	6.32	0	101969.98	3.41	3.74	NA	447.0701522	30.61317916	75446.94111	3836.141232	1671.51951	65.77603796	660.8848636	75 Southern Coastal Plain
0.295936418	0.688832627	1	18	3/2/2013	3	2013	26	27.173	-81.178	18.92	9.08	14.05	53.86	5.84	0	101524.28	4.86	4	NA	734.5157302	19.77173483	75717.18601	3967.660552	1637.374194	0	545.1903402	75 Southern Coastal Plain
0.62055633	0.541365597	1	18	2/18/2013	2	2013	29	27.174	-81.179	19.91	-0.5	8.69	63.53	3.65	0	102537.02	3.59	0	NA	810.15452	0	75821.39869	3881.045889	1506.133822	0	627.6398342	75 Southern Coastal Plain
0.448489506	0.62055633	1	18	2/19/2013	2	2013	52	27.175	-81.176	26.14	14.62	19.22	75.09	5.17	0	102058.59	2.77	10.38	NA	488.3947497	0	75490.46991	3841.360727	1648.951305	31.47756602	678.9304283	75 Southern Coastal Plain
1.081646447	0.748078676	1	18	1/25/2013	1	2013	52	27.175	-81.175	24.78	7.32	14.99	66.95	5.52	0	102425.88	2.73	6.05	NA	453.1258424	25.39588084	75460.70475	3813.903608	1643.725307	69.64205944	677.9866599	75 Southern Coastal Plain
0.352898072	0.336584303	1	18	3/7/2013	3	2013	52	27.172	-81.179	21.32	-0.92	9.27	62.35	4.79	0	101993.77	4.66	0.2	NA	874.0462233	0	75832.95566	4070.084174	1681.851932	0	439.166718	75 Southern Coastal Plain
0.499208779	0.352898072	1	18	3/8/2013	3	2013	52	27.174	-81.179	24.78	1.33	11.8	60.17	6.2	0	102112.56	3.21	3.05	NA	783.6966602	0	75798.63199	3853.816552	1491.06268	0	655.5421243	75 Southern Coastal Plain
0.33076576	0.499208779	1	18	3/9/2013	3	2013	25	27.175	-81.178	24.9	6.62	15.05	63.05	6.29	0	102093.59	2.85	5.76	NA	699.6069109	0	75716.81299	3822.005555	1502.496723	0	690.1100308	75 Southern Coastal Plain
0.337561506	0.33076576	1	18	3/10/2013	3	2013	2	27.172	-81.177	26.91	10.3	17.4	73.19	5.48	0	101939.6	4.23	8.6	NA	745.7705698	10.1724	75667.98508	4094.252697	1780.068633	0	421.0134711	75 Southern Coastal Plain
0.032700863	0.245317725	1	18	4/22/2013	4	2013	27	27.173	-81.178	28.45	21.5	24.66	72.92	6.74	40.56	101587.17	2.86	14.97	NA	818.9909369	5.983477334	75791.66649	4019.371686	1651.132024	0	491.0889962	75 Southern Coastal Plain
0.200345262	0.337561506	1	18	3/11/2013	3	2013	29	27.174	-81.177	28.29	12.86	20.02	72.99	6.52	0	101661.35	4.01	10.58	NA	664.4102541	32.43143585	75654.30153	3927.094632	1632.035505	0	587.7909589	75 Southern Coastal Plain
0.530966335	0.665841371	1	18	2/27/2013	2	2013	52	27.174	-81.181	26.7	16.21	22.02	77.2	5.15	0.56	101185.89	3.63	11.45	NA	1003.226819	0	76017.04701	3905.001895	1450.483505	32.04814718	597.084923	75 Southern Coastal Plain
0.005181499	0.079939839	1	18	4/14/2013	4	2013	3	27.172	-81.178	34.87	22.11	27.85	64.75	11.52	0.89	101270	3.45	18.49	NA	880.0004273	5.38302266	75797.24657	4155.11595	1778.774821	0	355.8550867	75 Southern Coastal Plain
0.401949069	0.005181499	1	18	4/15/2013	4	2013	26	27.172	-81.178	34.23	22.37	27.38	69.86	10.05	25.83	101393.94	1.9	18.3	NA	817.5608263	8.086577331	75760.09072	4085.623692	1728.457139	0	426.3093611	75 Southern Coastal Plain
0.702848632	0.190365686	1	18	2/4/2013	2	2013	29	27.175	-81.177	23.23	5.2	13.07	59.12	6.11	0	101839.3	2.44	4.22	NA	628.529163	42.29485908	75644.72485	3814.566563	1534.932149	0	700.0832485	75 Southern Coastal Plain
0.014940881	0.295936418	1	18	3/3/2013	3	2013	2	27.174	-81.178	15.48	2.84	9.03	66.33	3.52	0	101637.6	4.53	0	NA	769.5020794	0	75772.75309	3909.288086	1555.615873	0	601.2785848	75 Southern Coastal Plain
0.206549898	0.014940881	1	18	3/4/2013	3	2013	29	27.174	-81.178	19.54	-1.4	7.92	62.05	4.42	0	102018.41	3.57	0	NA	683.2129986	6.811199999	75691.7061	3866.448046	1556.558508	0	646.7907993	75 Southern Coastal Plain
0.848253202	0.25999106	1	18	3/21/2013	3	2013	41	27.173	-81.176	25.74	10.46	18.68	60.74	7.81	0.63	101195.6	5.02	8.1	NA	602.4238747	0	75555.18453	3988.454837	1742.012638	0	530.2859221	75 Southern Coastal Plain
0.650712593	0.848253202	1	18	3/22/2013	3	2013	43	27.176	-81.179	30.44	3.98	15.5	51.2	9.38	0.4	101299.73	3.75	7.21	NA	772.1237867	30.92442267	75795.69913	3713.568996	1361.591909	74.09010503	795.1816297	75 Southern Coastal Plain
1.030273946	0.77432869	1	18	2/7/2013	2	2013	52	27.175	-81.176	29.3	20.44	23.66	72.43	6.98	0	101692.45	3.97	14.87	NA	507.8082476	66.16078951	75527.07995	3770.298055	1564.641734	57.95070002	748.323685	75 Southern Coastal Plain
[truncated: 16,459 more rows]
