# Supplementary material for: Quantifying drivers of wild pig movement across multiple spatial and temporal scales
Source: Mov Ecol. 2017 Jun 15;5:14. doi: 10.1186/s40462-017-0105-1 (PMC5471724; doi:10.1186/s40462-017-0105-1)
Supplement: Supplementary file 2 — Raw data and R code. (ZIP 2500 kb) [file 40462_2017_105_MOESM2_ESM.zip › monthlyMxD.csv]

MxD	StudyID	ID	yr	mo	Long	Lat	near_dis_AG	near_dis_FOREST	near_dis_major_rds	near_dis_medium_rds	near_dis_minor_rds	near_dis_water_bodies	near_dis_streams	eco3	sex.age	avg.no.fix	pressure	humidity	wind	sat	grow	t.avg.max	t.avg.min	t.avg	tot.precip	t.max1	t.min1	t.avg1	p1	t.max2	t.min2	t.avg2	p2	t.max3	t.min3	t.avg3	p3	t.max4	t.min4	t.avg4	p4	t.max5	t.min5	t.avg5	p5	t.max6	t.min6	t.avg6	p6
2.378353646	1	1	2013	1	-81.21796548	27.12885578	0.995958786	0.172152507	74.79444239	8.823524273	2.534115193	1.90406136	0.242448062	75 Southern Coastal Plain	NA	38	102012.0068	74.43090909	3.780909091	5.267272727	10.33181818	26.46	15.08	20.22	19.39	25.7	14.28	19.32	63.12	25.29	12.62	18.63	3.46	28.64	20.62	24.23	97.62	30.96	23.62	26.92	222.59	33.02	25.08	28.65	246.91	33.16	24.65	28.71	140.66
1.866139613	1	1	2013	2	-81.2191254	27.12863969	1.002029687	0.188385271	74.68780053	8.845404074	2.629559171	1.935448601	0.167726201	75 Southern Coastal Plain	NA	37.64285714	101642.9982	69.31142857	3.721785714	6.211785714	9.766071429	26.7	12.8	19.33	32.44	26.46	15.08	20.22	19.39	25.7	14.28	19.32	63.12	25.29	12.62	18.63	3.46	28.64	20.62	24.23	97.62	30.96	23.62	26.92	222.59	33.02	25.08	28.65	246.91
1.927977785	1	1	2013	3	-81.22332387	27.12268469	1.639869319	0.044234834	73.9586789	9.495777126	3.397704595	1.693859896	0.178713031	75 Southern Coastal Plain	NA	37.9	101672.9143	60.70066667	3.913333333	7.261	7.602666667	25.8	8.77	16.49	19.74	26.7	12.8	19.33	32.44	26.46	15.08	20.22	19.39	25.7	14.28	19.32	63.12	25.29	12.62	18.63	3.46	28.64	20.62	24.23	97.62	30.96	23.62	26.92	222.59
2.251279643	1	1	2013	4	-81.22408278	27.12270907	1.632810461	0.110392446	73.89976917	9.491978755	3.445488973	1.753997735	0.181685378	75 Southern Coastal Plain	NA	40.15384615	101552.6404	70.11923077	4.127307692	8.579230769	15.39192308	31.17	19.34	24.8	142.05	25.8	8.77	16.49	19.74	26.7	12.8	19.33	32.44	26.46	15.08	20.22	19.39	25.7	14.28	19.32	63.12	25.29	12.62	18.63	3.46	28.64	20.62	24.23	97.62
1.228063806	1	2	2013	1	-81.23112904	27.12244058	1.741354623	0.188349021	73.32130186	9.510278238	3.96590035	1.74620077	0.105784407	75 Southern Coastal Plain	NA	37.95454545	101992.9514	74.37	3.789090909	5.28	10.32772727	26.46	15.07	20.22	19.26	25.69	14.28	19.31	63.51	25.29	12.62	18.63	3.41	28.63	20.61	24.23	96.87	30.96	23.61	26.91	224.9	33.01	25.07	28.65	249.7	33.15	24.64	28.7	140.96
1.293735176	1	2	2013	2	-81.23192	27.12075744	1.937152745	0.164471972	73.14637248	9.694425603	4.148335449	1.61728742	0.030855648	75 Southern Coastal Plain	NA	37.60714286	101625.7268	69.27785714	3.733214286	6.216071429	9.763571429	26.7	12.79	19.32	32.63	26.46	15.07	20.22	19.26	25.69	14.28	19.31	63.51	25.29	12.62	18.63	3.41	28.63	20.61	24.23	96.87	30.96	23.61	26.91	224.9	33.01	25.07	28.65	249.7
1.0821539	1	2	2013	3	-81.22889798	27.12069383	1.897008023	0.078681665	73.38257885	9.706158586	3.936127423	1.9096556	0.038473999	75 Southern Coastal Plain	NA	35.06451613	101661.7313	60.85709677	3.940967742	7.142580645	7.353548387	25.8	8.76	16.48	20.18	26.7	12.79	19.32	32.63	26.46	15.07	20.22	19.26	25.69	14.28	19.31	63.51	25.29	12.62	18.63	3.41	28.63	20.61	24.23	96.87	30.96	23.61	26.91	224.9
1.348974125	1	2	2013	4	-81.22854266	27.12560801	1.357047923	0.006717023	73.73789057	9.165448822	3.543170921	2.115532223	0.145529475	75 Southern Coastal Plain	NA	39.03571429	101547.4054	70.07428571	4.146428571	8.553214286	15.29142857	31.17	19.33	24.8	143.62	25.8	8.76	16.48	20.18	26.7	12.79	19.32	32.63	26.46	15.07	20.22	19.26	25.69	14.28	19.31	63.51	25.29	12.62	18.63	3.41	28.63	20.61	24.23	96.87
0.823983441	1	3	2013	1	-81.22487202	27.17743765	0.761304743	0	77.60619063	3.462277751	1.905930061	2.785958726	0.143300727	75 Southern Coastal Plain	NA	38.54545455	101987.9727	74.55090909	3.793636364	5.22	10.26181818	26.35	15.06	20.17	19.62	25.6	14.24	19.25	68	25.23	12.56	18.57	3.5	28.66	20.54	24.2	99.92	30.98	23.59	26.9	220.84	33.03	25.06	28.65	236.28	33.18	24.62	28.72	151.91
0.781710047	1	3	2013	2	-81.22046429	27.17714484	1.18635341	0.091498443	77.92034583	3.500570082	1.482999485	3.225361675	0.19890365	75 Southern Coastal Plain	NA	37.85714286	101628.8725	69.42928571	3.739285714	6.170357143	9.693571429	26.62	12.72	19.25	26.62	26.35	15.06	20.17	19.62	25.6	14.24	19.25	68	25.23	12.56	18.57	3.5	28.66	20.54	24.2	99.92	30.98	23.59	26.9	220.84	33.03	25.06	28.65	236.28
0.700190837	1	3	2013	3	-81.21635037	27.17703237	1.586712568	0.21609649	78.22605853	3.517874303	1.094395747	3.330652689	0.133598008	75 Southern Coastal Plain	NA	36.5	101600.8983	62.07208333	3.878333333	7.104166667	7.595833333	25.66	8.68	16.39	14.35	26.62	12.72	19.25	26.62	26.35	15.06	20.17	19.62	25.6	14.24	19.25	68	25.23	12.56	18.57	3.5	28.66	20.54	24.2	99.92	30.98	23.59	26.9	220.84
1.348417936	1	4	2013	1	-81.17852677	27.16700957	0.93919266	0.0108684	75.9000966	4.669508967	1.835273764	0	0.15944427	75 Southern Coastal Plain	NA	37.31818182	102059.0095	74.84454545	3.762272727	5.169545455	10.31909091	26.36	15.16	20.22	19.73	25.63	14.35	19.32	64.3	25.22	12.7	18.64	3.65	28.65	20.62	24.24	102.67	30.98	23.64	26.93	210.76	33.07	25.1	28.69	226.87	33.24	24.64	28.75	147.39
0.935953771	1	4	2013	2	-81.17831856	27.16731324	0.91035242	0.001352323	75.87423146	4.636582328	1.855931509	0	0.125774263	75 Southern Coastal Plain	NA	36.25	101690.4796	69.63857143	3.701071429	6.149642857	9.754285714	26.64	12.83	19.33	27.47	26.36	15.16	20.22	19.73	25.63	14.35	19.32	64.3	25.22	12.7	18.64	3.65	28.65	20.62	24.24	102.67	30.98	23.64	26.93	210.76	33.07	25.1	28.69	226.87
0.733705092	1	4	2013	3	-81.17945921	27.16686086	1.033083268	0	75.99446772	4.683565691	1.742375095	0.024908116	0.17679585	75 Southern Coastal Plain	NA	36.06451613	101722.9652	61.33483871	3.904516129	7.046451613	7.313225806	25.68	8.8	16.47	15.21	26.64	12.83	19.33	27.47	26.36	15.16	20.22	19.73	25.63	14.35	19.32	64.3	25.22	12.7	18.64	3.65	28.65	20.62	24.24	102.67	30.98	23.64	26.93	210.76
1.446081972	1	4	2013	4	-81.18103266	27.16581208	1.21713704	0.0028651	76.16792622	4.79562619	1.586244421	0.074135844	0.240479444	75 Southern Coastal Plain	NA	8.173913043	101641.4109	69.92869565	4.020869565	8.82173913	15.75869565	31.13	19.33	24.77	128.48	25.68	8.8	16.47	15.21	26.64	12.83	19.33	27.47	26.36	15.16	20.22	19.73	25.63	14.35	19.32	64.3	25.22	12.7	18.64	3.65	28.65	20.62	24.24	102.67
1.963772636	1	5	2013	1	-81.20048176	27.09690028	4.588261604	0	74.14291456	11.80719545	3.717056676	0.823366703	0.241013873	75 Southern Coastal Plain	NA	35.18181818	102042.9441	74.31909091	3.765909091	5.309545455	10.38636364	26.5	15.11	20.25	19.58	25.73	14.31	19.35	60.79	25.32	12.66	18.66	3.53	28.64	20.64	24.25	98.13	30.97	23.63	26.93	219.19	33.04	25.1	28.67	245.99	33.17	24.67	28.72	136.17
1.535807894	1	5	2013	2	-81.20364458	27.11239664	2.859405578	0	74.87649201	10.65075575	3.71836306	0.337962955	0.967595138	75 Southern Coastal Plain	NA	36.57692308	101641.9396	70.25653846	3.618846154	6.295769231	10.41346154	26.73	12.84	19.36	34.17	26.5	15.11	20.25	19.58	25.73	14.31	19.35	60.79	25.32	12.66	18.66	3.53	28.64	20.64	24.25	98.13	30.97	23.63	26.93	219.19	33.04	25.1	28.67	245.99
2.281399666	1	5	2013	3	-81.21061289	27.11594826	2.439407464	0	74.5396643	10.25259112	3.45164257	0.306932502	0.570186418	75 Southern Coastal Plain	NA	34.38709677	101690.8713	60.85225806	3.918064516	7.15483871	7.379354839	25.84	8.81	16.53	20.75	26.73	12.84	19.36	34.17	26.5	15.11	20.25	19.58	25.73	14.31	19.35	60.79	25.32	12.66	18.66	3.53	28.64	20.64	24.25	98.13	30.97	23.63	26.93	219.19
2.359892352	1	5	2013	4	-81.21191922	27.11529699	2.511058388	0	74.39203766	10.32240967	3.557928072	0.310678257	0.562173695	75 Southern Coastal Plain	NA	36.92592593	101593.3778	70.37888889	4.195185185	8.332962963	15.08259259	31.19	19.37	24.83	142.73	25.84	8.81	16.53	20.75	26.73	12.84	19.36	34.17	26.5	15.11	20.25	19.58	25.73	14.31	19.35	60.79	25.32	12.66	18.66	3.53	28.64	20.64	24.25	98.13
4.148378351	1	6	2013	1	-81.22408428	27.17647211	0.838481258	0.04250852	77.59710262	3.56979785	1.85102469	2.866125599	0.210072555	75 Southern Coastal Plain	NA	32.45	102018.158	73.823	3.8855	5.375	10.198	26.35	15.07	20.18	19.64	25.61	14.25	19.25	67.75	25.23	12.57	18.57	3.51	28.66	20.55	24.21	100.21	30.98	23.59	26.9	219.76	33.04	25.06	28.65	234.64	33.19	24.62	28.72	151.87
1.94104673	1	6	2013	2	-81.22077901	27.1773795	1.149098306	0.05264557	77.91307802	3.474357686	1.507411668	3.193906406	0.172755643	75 Southern Coastal Plain	NA	35.28571429	101627.2157	69.43785714	3.74	6.167857143	9.689285714	26.63	12.73	19.26	26.52	26.35	15.07	20.18	19.64	25.61	14.25	19.25	67.75	25.23	12.57	18.57	3.51	28.66	20.55	24.21	100.21	30.98	23.59	26.9	219.76	33.04	25.06	28.65	234.64
2.52269295	1	6	2013	3	-81.21376069	27.17836571	1.54540007	0.325735852	78.51823439	3.372880046	0.803008282	3.122683284	0.070445669	75 Southern Coastal Plain	NA	36.77419355	101672.2374	61.16903226	3.939677419	7.052903226	7.254516129	25.66	8.69	16.4	14.33	26.63	12.73	19.26	26.52	26.35	15.07	20.18	19.64	25.61	14.25	19.25	67.75	25.23	12.57	18.57	3.51	28.66	20.55	24.21	100.21	30.98	23.59	26.9	219.76
2.910128972	1	6	2013	4	-81.21058772	27.17584615	1.762197134	0.187608303	78.58355819	3.654353679	0.668397464	2.741852726	0.350786953	75 Southern Coastal Plain	NA	38.1	101570.2143	70.44866667	4.079	8.373	15.203	31.12	19.27	24.75	131.56	25.66	8.69	16.4	14.33	26.63	12.73	19.26	26.52	26.35	15.07	20.18	19.64	25.61	14.25	19.25	67.75	25.23	12.57	18.57	3.51	28.66	20.55	24.21	100.21
1.364905593	1	8	2013	1	-81.23115755	27.12278366	1.704457423	0.156234962	73.34191472	9.472445563	3.943250949	1.75631264	0.109407227	75 Southern Coastal Plain	NA	33.54545455	101992.8064	74.37318182	3.789545455	5.279090909	10.32727273	26.46	15.07	20.22	19.27	25.69	14.28	19.31	63.56	25.29	12.62	18.63	3.41	28.63	20.61	24.23	96.97	30.96	23.61	26.91	224.69	33.01	25.07	28.65	249.33	33.15	24.64	28.7	141.1
1.018657873	1	8	2013	2	-81.23000645	27.12146677	1.830003123	0.107893666	73.3456829	9.619292108	3.95539379	1.821623205	0.008365426	75 Southern Coastal Plain	NA	37.28571429	101628.4154	69.28428571	3.730714286	6.214642857	9.765	26.69	12.79	19.32	32.52	26.46	15.07	20.22	19.27	25.69	14.28	19.31	63.56	25.29	12.62	18.63	3.41	28.63	20.61	24.23	96.97	30.96	23.61	26.91	224.69	33.01	25.07	28.65	249.33
1.770456697	1	8	2013	3	-81.22944363	27.12222687	1.738593323	0.0611448	73.44097629	9.53645208	3.85712141	1.898633012	0.062754482	75 Southern Coastal Plain	NA	31.06666667	101694.436	60.69333333	3.849666667	7.025666667	7.037333333	25.8	8.76	16.48	20.06	26.69	12.79	19.32	32.52	26.46	15.07	20.22	19.27	25.69	14.28	19.31	63.56	25.29	12.62	18.63	3.41	28.63	20.61	24.23	96.97	30.96	23.61	26.91	224.69
1.516328621	1	8	2013	4	-81.22735261	27.12676755	1.212361628	0	73.90972328	9.039590714	3.370332544	2.260702383	0.26430897	75 Southern Coastal Plain	NA	36.56666667	101552.9233	70.30066667	4.086333333	8.432	15.25066667	31.17	19.33	24.8	143.34	25.8	8.76	16.48	20.06	26.69	12.79	19.32	32.52	26.46	15.07	20.22	19.27	25.69	14.28	19.31	63.56	25.29	12.62	18.63	3.41	28.63	20.61	24.23	96.97
1.502145122	1	9	2013	1	-81.16747326	27.17792673	0.091731877	0.001731877	74.62591501	3.493127531	2.068257656	0.908154862	0.117888994	75 Southern Coastal Plain	NA	34.9047619	102068.67	74.81095238	3.788571429	5.11952381	10.1747619	26.31	15.19	20.22	19.6	25.6	14.38	19.32	64.75	25.18	12.75	18.65	3.7	28.64	20.63	24.24	104.36	30.97	23.65	26.92	208.35	33.08	25.1	28.69	224.32	33.26	24.63	28.75	148.92
1.784561095	1	9	2013	2	-81.16843663	27.17797791	0.054445969	0	74.72004986	3.486550804	1.980031444	0.827645862	0.021933628	75 Southern Coastal Plain	NA	35.62962963	101704.5011	69.6762963	3.714074074	6.056666667	9.562592593	26.6	12.86	19.32	26.13	26.31	15.19	20.22	19.6	25.6	14.38	19.32	64.75	25.18	12.75	18.65	3.7	28.64	20.63	24.24	104.36	30.97	23.65	26.92	208.35	33.08	25.1	28.69	224.32
1.530162976	1	9	2013	3	-81.16801284	27.17841474	0.117263993	0	74.6711945	3.438935897	1.996376844	0.889035391	0.064644327	75 Southern Coastal Plain	NA	37.68965517	101714.0717	61.33655172	3.93137931	6.957586207	7.164482759	25.63	8.83	16.47	14.25	26.6	12.86	19.32	26.13	26.31	15.19	20.22	19.6	25.6	14.38	19.32	64.75	25.18	12.75	18.65	3.7	28.64	20.63	24.24	104.36	30.97	23.65	26.92	208.35
1.232699805	1	9	2013	4	-81.16776706	27.17948901	0.233752382	0.012788423	74.62967943	3.32077671	1.917904571	0.977556273	0.090306919	75 Southern Coastal Plain	NA	36.5	101612.8443	70.67166667	4.054333333	8.308666667	15.20666667	31.1	19.32	24.75	125.57	25.63	8.83	16.47	14.25	26.6	12.86	19.32	26.13	26.31	15.19	20.22	19.6	25.6	14.38	19.32	64.75	25.18	12.75	18.65	3.7	28.64	20.63	24.24	104.36
2.013276645	1	10	2013	1	-81.19228979	27.14716695	0	0.524571448	77.62965048	6.833159652	0.05068037	2.300851414	0.087060447	75 Southern Coastal Plain	NA	35.0952381	102036.2705	75.00095238	3.8	5.168571429	10.42095238	26.43	15.14	20.24	19.84	25.68	14.33	19.33	62.35	25.28	12.68	18.65	3.63	28.66	20.63	24.25	101.07	30.98	23.64	26.93	212.66	33.07	25.11	28.69	232.73	33.22	24.66	28.75	142.03
2.892113077	1	10	2013	2	-81.1901871	27.1493221	0	0.223690802	77.37996752	6.598433501	0.267381141	1.998942994	0.297893224	75 Southern Coastal Plain	NA	27.36	101650.3648	70.1292	3.7024	6.2	10.1464	26.69	12.84	19.35	30.43	26.43	15.14	20.24	19.84	25.68	14.33	19.33	62.35	25.28	12.68	18.65	3.63	28.66	20.63	24.25	101.07	30.98	23.64	26.93	212.66	33.07	25.11	28.69	232.73
3.138968599	1	10	2013	3	-81.17354458	27.138404	0.25440181	0.013565323	75.98225661	7.83228617	0.550055992	1.081782956	0.112197268	75 Southern Coastal Plain	NA	34.09677419	101724.7213	61.17290323	3.89	7.093225806	7.36516129	25.76	8.81	16.5	17.33	26.69	12.84	19.35	30.43	26.43	15.14	20.24	19.84	25.68	14.33	19.33	62.35	25.28	12.68	18.65	3.63	28.66	20.63	24.25	101.07	30.98	23.64	26.93	212.66
2.713488716	1	10	2013	4	-81.18999486	27.14240543	0	0.301111863	77.50378074	7.36058492	0.528857576	2.590224447	0.307613017	75 Southern Coastal Plain	NA	36.66666667	101607.271	70.41933333	4.063333333	8.402333333	15.25666667	31.16	19.35	24.8	133.65	25.76	8.81	16.5	17.33	26.69	12.84	19.35	30.43	26.43	15.14	20.24	19.84	25.68	14.33	19.33	62.35	25.28	12.68	18.65	3.63	28.66	20.63	24.25	101.07
1.194531437	1	11	2013	1	-81.21838471	27.12878323	0.995940763	0.194628214	74.75626319	8.830801133	2.567940612	1.915171439	0.215982923	75 Southern Coastal Plain	NA	27.14285714	102020.1024	73.96142857	3.817619048	5.375714286	10.31714286	26.45	15.08	20.22	19.45	25.69	14.28	19.31	63.61	25.28	12.62	18.63	3.47	28.64	20.61	24.23	98.06	30.97	23.61	26.92	221.85	33.03	25.08	28.66	244.99	33.17	24.65	28.71	141.94
1.056315584	1	11	2013	2	-81.21999021	27.13167251	0.66367686	0.103855409	74.82118051	8.510322227	2.460438582	2.271450607	0.423758961	75 Southern Coastal Plain	NA	27	101618.2454	70.27653846	3.676923077	6.282307692	10.34961538	26.69	12.79	19.32	31.71	26.45	15.08	20.22	19.45	25.69	14.28	19.31	63.61	25.28	12.62	18.63	3.47	28.64	20.61	24.23	98.06	30.97	23.61	26.92	221.85	33.03	25.08	28.66	244.99
1.13001196	1	11	2013	3	-81.22051055	27.13279606	0.541790041	0.17385953	74.85510343	8.385963612	2.42300928	2.405371744	0.509366085	75 Southern Coastal Plain	NA	33.06666667	101664.3733	60.53033333	3.923666667	7.175333333	7.293333333	25.78	8.76	16.48	19.01	26.69	12.79	19.32	31.71	26.45	15.08	20.22	19.45	25.69	14.28	19.31	63.61	25.28	12.62	18.63	3.47	28.64	20.61	24.23	98.06	30.97	23.61	26.92	221.85
1.413675473	1	11	2013	4	-81.21962988	27.13211922	0.615892372	0.0730131	74.87959674	8.461529316	2.401211839	2.300009216	0.484019021	75 Southern Coastal Plain	NA	37.63333333	101563.197	70.32666667	4.083	8.423666667	15.24766667	31.17	19.33	24.8	140.53	25.78	8.76	16.48	19.01	26.69	12.79	19.32	31.71	26.45	15.08	20.22	19.45	25.69	14.28	19.31	63.61	25.28	12.62	18.63	3.47	28.64	20.61	24.23	98.06
1.879175122	1	12	2013	1	-81.18414825	27.13328642	0.565047149	0.277390335	77.13209734	8.372592814	1.673407963	2.275027712	0.444894202	75 Southern Coastal Plain	NA	36.47619048	102068.0886	74.33238095	3.79	5.244761905	10.22238095	26.45	15.14	20.25	19.86	25.7	14.33	19.34	61.62	25.29	12.68	18.66	3.64	28.65	20.64	24.25	100.76	30.98	23.64	26.94	212.85	33.07	25.11	28.69	234.61	33.22	24.67	28.75	140.13
1.429530052	1	12	2013	2	-81.18573717	27.13605068	0.34593691	0.158495723	77.22532912	8.065985846	1.347336653	2.314955253	0.143580719	75 Southern Coastal Plain	NA	36.32142857	101690.4679	69.42	3.693214286	6.204285714	9.790714286	26.7	12.84	19.35	31.38	26.45	15.14	20.25	19.86	25.7	14.33	19.34	61.62	25.29	12.68	18.66	3.64	28.65	20.64	24.25	100.76	30.98	23.64	26.94	212.85	33.07	25.11	28.69	234.61
1.784485476	1	12	2013	3	-81.18479265	27.13636935	0.289193423	0.133167417	77.12600268	8.032080168	1.37120093	2.214476544	0.106617103	75 Southern Coastal Plain	NA	35.35483871	101722.7684	61.05903226	3.899354839	7.113225806	7.362903226	25.78	8.81	16.51	17.98	26.7	12.84	19.35	31.38	26.45	15.14	20.25	19.86	25.7	14.33	19.34	61.62	25.29	12.68	18.66	3.64	28.65	20.64	24.25	100.76	30.98	23.64	26.94	212.85
1.539290356	1	12	2013	4	-81.18952036	27.13645067	0.168948617	0.203528794	77.56948727	8.017123283	1.148323533	2.662438892	0.099276918	75 Southern Coastal Plain	NA	37.9	101609.5157	70.388	4.063333333	8.414333333	15.26666667	31.17	19.36	24.81	135.12	25.78	8.81	16.51	17.98	26.7	12.84	19.35	31.38	26.45	15.14	20.25	19.86	25.7	14.33	19.34	61.62	25.29	12.68	18.66	3.64	28.65	20.64	24.25	100.76
0.790005554	1	13	2013	2	-81.2208841	27.17686906	1.15545696	0.071630852	77.86877559	3.530470202	1.531142004	3.183885606	0.228891068	75 Southern Coastal Plain	NA	27.18181818	101631.1891	68.11954545	3.677727273	6.177272727	8.986818182	26.63	12.73	19.26	26.79	26.35	15.07	20.18	19.63	25.61	14.25	19.25	67.6	25.23	12.57	18.58	3.5	28.66	20.55	24.21	100.05	30.98	23.59	26.9	220.08	33.04	25.06	28.65	235.49
1.565196746	1	13	2013	3	-81.21525442	27.17546242	1.663294218	0.420136536	78.19886471	3.691642155	1.066758494	3.185224256	0.244746813	75 Southern Coastal Plain	NA	31.62962963	101657.8519	60.06666667	3.914814815	7.357407407	7.627777778	25.67	8.7	16.4	14.55	26.63	12.73	19.26	26.79	26.35	15.07	20.18	19.63	25.61	14.25	19.25	67.6	25.23	12.57	18.58	3.5	28.66	20.55	24.21	100.05	30.98	23.59	26.9	220.08
1.812537632	1	13	2013	4	-81.21128445	27.17458191	1.910082523	0.229576566	78.44124777	3.792933965	0.81752286	2.778108399	0.356765465	75 Southern Coastal Plain	NA	38.06666667	101568.9323	70.44266667	4.08	8.376	15.20333333	31.12	19.27	24.75	132.14	25.67	8.7	16.4	14.55	26.63	12.73	19.26	26.79	26.35	15.07	20.18	19.63	25.61	14.25	19.25	67.6	25.23	12.57	18.58	3.5	28.66	20.55	24.21	100.05
2.927544321	1	15	2013	1	-81.19811464	27.1481953	0.171806232	0.223616094	77.65946888	6.713479114	0.09847956	2.509233782	0.160274273	75 Southern Coastal Plain	NA	38.45454545	102039.165	74.59454545	3.773636364	5.230909091	10.32954545	26.42	15.13	20.23	19.81	25.68	14.32	19.32	63.15	25.27	12.66	18.64	3.6	28.66	20.62	24.24	100.84	30.99	23.63	26.93	213.85	33.06	25.1	28.68	232.51	33.22	24.66	28.74	143.67
0.968434588	1	15	2013	2	-81.18689966	27.14674753	0	0.368376016	77.1101849	6.886212757	0.586466161	2.122795669	0.461934087	75 Southern Coastal Plain	NA	37.57142857	101690.3782	69.45107143	3.698214286	6.193214286	9.775357143	26.68	12.82	19.34	29.82	26.42	15.13	20.23	19.81	25.68	14.32	19.32	63.15	25.27	12.66	18.64	3.6	28.66	20.62	24.24	100.84	30.99	23.63	26.93	213.85	33.06	25.1	28.68	232.51
0.885177939	1	15	2013	3	-81.18955757	27.14765346	0	0.394928323	77.35203011	6.783044913	0.324579147	2.137867413	0.359733931	75 Southern Coastal Plain	NA	36.58333333	101652.4333	62.01541667	3.837916667	7.149583333	7.685	25.75	8.79	16.49	16.99	26.68	12.82	19.34	29.82	26.42	15.13	20.23	19.81	25.68	14.32	19.32	63.15	25.27	12.66	18.64	3.6	28.66	20.62	24.24	100.84	30.99	23.63	26.93	213.85
1.169334492	1	16	2013	1	-81.19159885	27.14389564	0	0.424533284	77.62945655	7.1943911	0.306725149	2.599070036	0.150306227	75 Southern Coastal Plain	NA	38.45454545	102052.215	74.57954545	3.765909091	5.237727273	10.34045455	26.42	15.13	20.23	19.82	25.68	14.32	19.33	62.94	25.27	12.66	18.65	3.61	28.66	20.62	24.25	100.82	30.99	23.64	26.93	213.73	33.06	25.1	28.68	232.73	33.22	24.66	28.74	143.2
0.722725966	1	16	2013	2	-81.19231377	27.14247056	0	0.26296965	77.7293334	7.35045812	0.437487465	2.771288571	0.076402943	75 Southern Coastal Plain	NA	33.62962963	101683.1863	69.57740741	3.775925926	6.168888889	9.764444444	26.69	12.83	19.34	30.03	26.42	15.13	20.23	19.82	25.68	14.32	19.33	62.94	25.27	12.66	18.65	3.61	28.66	20.62	24.25	100.82	30.99	23.64	26.93	213.73	33.06	25.1	28.68	232.73
0.8717528	1	16	2013	3	-81.19128297	27.14707064	0	0.492633056	77.53296669	6.845050998	0.150697269	2.269916836	0.187388051	75 Southern Coastal Plain	NA	35.41935484	101717.6616	61.08580645	3.907741935	7.1	7.34	25.75	8.79	16.49	17.13	26.69	12.83	19.34	30.03	26.42	15.13	20.23	19.82	25.68	14.32	19.33	62.94	25.27	12.66	18.65	3.61	28.66	20.62	24.25	100.82	30.99	23.64	26.93	213.73
3.571654646	1	16	2013	4	-81.18791587	27.14840963	0	0.316388379	77.17578888	6.701834185	0.490693589	1.991287329	0.404046128	75 Southern Coastal Plain	NA	37.6	101610.6573	70.43366667	4.062666667	8.396333333	15.25233333	31.16	19.35	24.8	133.63	25.75	8.79	16.49	17.13	26.69	12.83	19.34	30.03	26.42	15.13	20.23	19.82	25.68	14.32	19.33	62.94	25.27	12.66	18.65	3.61	28.66	20.62	24.25	100.82
5.325992724	1	17	2013	1	-81.17711947	27.14767735	0	0.255042871	76.13313839	6.802133615	0.888759442	1.348112849	0.300005443	75 Southern Coastal Plain	NA	36.45454545	102059.7009	74.74181818	3.755	5.197727273	10.33818182	26.4	15.16	20.24	19.76	25.67	14.35	19.34	62.07	25.25	12.71	18.66	3.69	28.65	20.64	24.25	101.99	30.98	23.65	26.93	210.51	33.07	25.11	28.69	232.25	33.23	24.65	28.75	141.74
1.777233834	1	17	2013	2	-81.17458636	27.14681579	0	0.458496931	75.90300806	6.90331677	0.637625279	1.080393975	0.39719703	75 Southern Coastal Plain	NA	37.53571429	101692.0596	69.55821429	3.689285714	6.1725	9.780357143	26.67	12.86	19.35	30.18	26.4	15.16	20.24	19.76	25.67	14.35	19.34	62.07	25.25	12.71	18.66	3.69	28.65	20.64	24.25	101.99	30.98	23.65	26.93	210.51	33.07	25.11	28.69	232.25
1.26847079	1	17	2013	3	-81.1753471	27.14457855	0	0.395639634	76.0245178	7.147812362	0.717018965	1.127884491	0.642965666	75 Southern Coastal Plain	NA	36.58064516	101724.4568	61.21322581	3.891612903	7.083548387	7.35516129	25.73	8.83	16.5	16.95	26.67	12.86	19.35	30.18	26.4	15.16	20.24	19.76	25.67	14.35	19.34	62.07	25.25	12.71	18.66	3.69	28.65	20.64	24.25	101.99	30.98	23.65	26.93	210.51
0.95189657	1	17	2013	4	-81.17824495	27.14856891	0	0.124474435	76.22501498	6.701144106	0.999513265	1.482558185	0.200244337	75 Southern Coastal Plain	NA	38.13333333	101613.0877	70.488	4.056666667	8.377666667	15.24966667	31.15	19.35	24.8	132.2	25.73	8.83	16.5	16.95	26.67	12.86	19.35	30.18	26.4	15.16	20.24	19.76	25.67	14.35	19.34	62.07	25.25	12.71	18.66	3.69	28.65	20.64	24.25	101.99
1.3939067	1	18	2013	1	-81.17741554	27.17510786	0.631247393	0.054724018	75.65200807	3.780347003	1.499990989	0.007680971	0.733868518	75 Southern Coastal Plain	NA	37.81818182	102058.9055	74.90772727	3.761363636	5.151363636	10.31181818	26.34	15.16	20.22	19.7	25.62	14.35	19.31	64.96	25.21	12.71	18.64	3.65	28.65	20.62	24.24	103.1	30.98	23.64	26.93	210.43	33.07	25.1	28.69	225.05	33.25	24.64	28.75	149.12
1.030273946	1	18	2013	2	-81.17748264	27.1743922	0.661440053	0.0255986	75.67046904	3.859001599	1.561067739	0	0.654956896	75 Southern Coastal Plain	NA	37.78571429	101690.2571	69.68642857	3.7025	6.138928571	9.746071429	26.63	12.83	19.32	26.55	26.34	15.16	20.22	19.7	25.62	14.35	19.31	64.96	25.21	12.71	18.64	3.65	28.65	20.62	24.24	103.1	30.98	23.64	26.93	210.43	33.07	25.1	28.69	225.05
0.848253202	1	18	2013	3	-81.17790986	27.17351522	0.739378563	0.010033923	75.72718593	3.954528166	1.620165819	0	0.557897923	75 Southern Coastal Plain	NA	31.80769231	101789.9846	60.815	3.835769231	6.702307692	6.243076923	25.66	8.8	16.46	14.59	26.63	12.83	19.32	26.55	26.34	15.16	20.22	19.7	25.62	14.35	19.31	64.96	25.21	12.71	18.64	3.65	28.65	20.62	24.24	103.1	30.98	23.64	26.93	210.43
0.936074555	1	18	2013	4	-81.17812792	27.17316801	0.776337913	0.038800777	75.75448851	3.992227177	1.642460145	0	0.519419599	75 Southern Coastal Plain	NA	34	101614.9021	70.73206897	4.02862069	8.323448276	15.27413793	31.12	19.32	24.77	127.02	25.66	8.8	16.46	14.59	26.63	12.83	19.32	26.55	26.34	15.16	20.22	19.7	25.62	14.35	19.31	64.96	25.21	12.71	18.64	3.65	28.65	20.62	24.24	103.1
1.928175671	2	19	2006	4	-84.75830565	32.37028633	1.338081899	0	63.29469278	6.261874877	0.85826594	3.563715993	0.193109167	65 Southeastern Plains	adult_female	3.111111111	100099.7489	67.29518519	3.974814815	6.357407407	10.52222222	25.95	15.12	20.21	77.1	19.73	8.78	13.72	73.65	14.7	5.61	9.44	118.57	17.7	8.13	12.03	93.85	13.15	3.54	7.71	72.6	20.28	10.29	14.89	116.3	24.16	14.81	19.09	41.21
1.808163861	2	19	2006	5	-84.75804488	32.37058839	1.331637932	0	63.29660072	6.295713076	0.825863127	3.590680375	0.182999808	65 Southeastern Plains	adult_female	3.045454545	99849.26	69.48272727	3.515454545	6.885454545	12.77	27.85	18.4	23.02	81.91	25.95	15.12	20.21	77.1	19.73	8.78	13.72	73.65	14.7	5.61	9.44	118.57	17.7	8.13	12.03	93.85	13.15	3.54	7.71	72.6	20.28	10.29	14.89	116.3
2.48938384	2	20	2005	11	-84.81167184	32.45000935	0.126469585	0	54.38544254	5.846080007	0.257504006	6.276074097	0.193319419	65 Southeastern Plains	adult_female	3.416666667	100579.1692	71.54875	4.158333333	3.85625	5.835416667	20.3	10.26	14.9	122.61	24.22	14.85	19.15	43.75	30.59	21.83	25.86	24.8	31.38	25.46	28.1	177.02	32.07	25.29	28.5	298.81	29.51	22.32	25.76	185.51	26.28	17.12	21.61	77.49
2.807647994	2	21	2005	6	-84.75258311	32.39358041	0.412123172	0	62.34309589	8.813257043	0.707380326	4.694963951	0.114852972	65 Southeastern Plains	adult_female	3.608695652	99971.51826	72.34826087	2.900869565	7.515217391	16.31086957	29.42	22.28	25.69	184.92	26.26	17.12	21.61	70.71	22.21	11.85	16.62	166.69	18.49	8.66	13.04	217.65	17.14	8.02	11.86	103.6	16.65	6.44	10.45	68.57	14.27	4.75	8.75	60.45
1.528262531	2	25	2004	6	-84.77559165	32.49780996	1.659074451	0.027131823	54.28820543	5.865286896	0.232967956	4.632153259	0.216334012	65 Southeastern Plains	adult_female	3.896551724	100163.1228	72.03724138	2.687241379	7.853103448	16.78310345	30.33	23.39	26.83	173.96	28.56	19.62	23.99	100.1	23.73	11.95	17.43	63.39	21.55	10.23	15.55	12.26	13.72	4.94	8.61	130.17	13.61	4.11	7.9	98.66	13.46	2.95	7.32	74.44
3.278609326	2	26	2004	7	-84.76146845	32.37466206	1.039228874	0	62.77957744	6.748224643	0.981276347	3.343266291	0.069855471	65 Southeastern Plains	adult_female	3.090909091	99978.99636	69.66681818	2.597727273	9.202727273	18.16181818	32.13	24.52	28.16	118.19	30.34	23.45	26.87	200.3	28.65	19.63	24.05	97.33	23.83	11.96	17.48	62.09	21.67	10.34	15.66	10.96	13.85	5.08	8.75	130.32	13.77	4.21	8.04	110.78
2.492503713	2	26	2004	8	-84.76235785	32.37680659	0.869209841	0	62.57910223	6.871349921	0.928931361	3.325343618	0.011949021	65 Southeastern Plains	adult_female	3.291666667	100090.7121	69.15791667	2.369583333	8.898333333	17.60291667	30.96	23.81	27.06	138.96	32.13	24.52	28.16	118.19	30.34	23.45	26.87	200.3	28.65	19.63	24.05	97.33	23.83	11.96	17.48	62.09	21.67	10.34	15.66	10.96	13.85	5.08	8.75	130.32
4.711406779	2	27	2004	10	-84.77287208	32.3689832	1.172937948	0	62.22881723	5.55663379	0.668715978	2.193617219	0.067500266	65 Southeastern Plains	adult_female	3.333333333	100167.7259	73.98555556	2.997777778	5.544814815	12.49814815	26.41	18.12	22	42.92	27.83	20.35	23.74	272.08	30.98	23.82	27.08	139.13	32.16	24.54	28.19	117.52	30.37	23.46	26.89	201.21	28.67	19.63	24.06	97.19	23.85	11.95	17.49	62.7
3.999090527	2	27	2004	11	-84.7737822	32.36833023	1.137337853	0	62.19085207	5.444665895	0.606086908	2.105743346	0.154451127	65 Southeastern Plains	adult_female	3	100608.3765	72.7175	3.9875	3.5865	5.208	20.42	11.29	15.31	156.61	26.41	18.12	22	42.92	27.83	20.35	23.74	272.08	30.98	23.82	27.08	139.13	32.16	24.54	28.19	117.52	30.37	23.46	26.89	201.21	28.67	19.63	24.06	97.19
4.487524197	2	27	2004	7	-84.77465015	32.37620351	0.81244836	0	61.65366004	5.981501468	0.22476918	2.224374917	0.225742317	65 Southeastern Plains	adult_female	3.304347826	100017.0943	67.89347826	2.564347826	9.859130435	18.3126087	32.16	24.54	28.19	117.52	30.37	23.46	26.89	201.21	28.67	19.63	24.06	97.19	23.85	11.95	17.49	62.7	21.69	10.34	15.67	11.02	13.87	5.1	8.76	129.85	13.79	4.21	8.05	110.82
4.258404433	2	27	2004	8	-84.77706811	32.37468548	0.5957708	0	61.5564649	5.700699688	0.100633207	1.949163145	0.416327516	65 Southeastern Plains	adult_female	4.310344828	100132.9041	68.74275862	2.452068966	8.893448276	17.40103448	30.98	23.82	27.08	139.13	32.16	24.54	28.19	117.52	30.37	23.46	26.89	201.21	28.67	19.63	24.06	97.19	23.85	11.95	17.49	62.7	21.69	10.34	15.67	11.02	13.87	5.1	8.76	129.85
4.366989651	2	27	2004	9	-84.77420118	32.36719366	1.176041626	0	62.21977274	5.329702092	0.598416602	2.067669435	0.205732422	65 Southeastern Plains	adult_female	3.35	100025.469	76.4525	4.755	5.606	14.129	27.83	20.35	23.74	272.08	30.98	23.82	27.08	139.13	32.16	24.54	28.19	117.52	30.37	23.46	26.89	201.21	28.67	19.63	24.06	97.19	23.85	11.95	17.49	62.7	21.69	10.34	15.67	11.02
0.660178819	2	28	2004	8	-84.77087862	32.48082723	0.145782423	0	55.76791339	7.781855606	0.305787573	4.162784589	0.126965813	65 Southeastern Plains	adult_female	2.44	100087.3616	68.3332	2.4896	8.848	17.0724	30.98	23.76	27.06	134.71	32.2	24.54	28.21	124.95	30.34	23.42	26.85	178.34	28.59	19.64	24.02	100.34	23.76	11.98	17.46	62.88	21.59	10.27	15.59	12.03	13.76	4.99	8.65	130.31
0.267688142	2	29	2004	6	-84.72780523	32.37455283	1.884020213	0	65.43347933	6.66259473	0.560052043	3.949788691	0.334364844	65 Southeastern Plains	adult_female	2.64	100159.4284	72.684	2.5912	7.7264	16.9932	30.29	23.41	26.82	199.45	28.6	19.62	24.01	97.25	23.78	11.97	17.47	60.82	21.62	10.34	15.64	10.78	13.8	5.05	8.71	131.3	13.72	4.22	8.02	111.12	13.58	3	7.4	71.32
1.5684788	2	33	2004	6	-84.77134032	32.48033571	0.196842068	0	55.76627948	7.833391829	0.236606624	4.216527266	0.169967617	65 Southeastern Plains	adult_female	2.45	100210.6245	71.47	2.6645	8.2375	17.3705	30.35	23.42	26.86	178.7	28.6	19.64	24.02	100.34	23.76	11.98	17.46	62.89	21.59	10.27	15.59	12.03	13.77	4.99	8.65	130.29	13.66	4.15	7.95	101.19	13.51	2.97	7.36	74.02
1.296950574	2	33	2004	7	-84.77189564	32.48056154	0.142564526	0	55.70965	7.804761041	0.23653865	4.261925454	0.132327419	65 Southeastern Plains	adult_female	2.4	99990.002	68.7348	2.9188	9.778	18.6368	32.2	24.54	28.21	124.84	30.35	23.42	26.86	178.7	28.6	19.64	24.02	100.34	23.76	11.98	17.46	62.89	21.59	10.27	15.59	12.03	13.77	4.99	8.65	130.29	13.66	4.15	7.95	101.19
1.071232512	2	35	2004	6	-84.75589415	32.4007909	0.915650063	0.007587877	61.65899937	9.133218074	0.111074148	4.054187382	0.512759314	65 Southeastern Plains	adult_female	2.4	100225.582	72.0485	2.481	8.1205	17.5285	30.35	23.45	26.87	196.08	28.64	19.65	24.05	98.68	23.83	11.99	17.5	61.59	21.67	10.35	15.67	11.08	13.85	5.08	8.74	130.65	13.76	4.23	8.04	109.61	13.61	3.01	7.42	72.1
2.51741281	2	35	2004	7	-84.75542936	32.39826964	0.749220482	0	61.84236402	8.973568653	0.276212634	4.294024732	0.379193713	65 Southeastern Plains	adult_female	2.416666667	99984.48458	68.975	2.745416667	9.441666667	18.18708333	32.14	24.54	28.17	118.97	30.35	23.45	26.87	196.08	28.64	19.65	24.05	98.68	23.83	11.99	17.5	61.59	21.67	10.35	15.67	11.08	13.85	5.08	8.74	130.65	13.76	4.23	8.04	109.61
2.024369266	2	35	2004	8	-84.75261069	32.39255181	0.434411897	0	62.40128773	8.733321207	0.60280739	4.805367909	0.222863413	65 Southeastern Plains	adult_female	2.44	100044.6576	68.3416	2.4688	8.9896	17.3188	30.96	23.82	27.06	137.12	32.14	24.54	28.17	118.97	30.35	23.45	26.87	196.08	28.64	19.65	24.05	98.68	23.83	11.99	17.5	61.59	21.67	10.35	15.67	11.08	13.85	5.08	8.74	130.65
1.932655871	3	42	2009	4	-84.77187146	32.49024648	0.763533154	0	55.06798126	6.727511729	0.096724261	4.171215125	0.272708866	65 Southeastern Plains	sub_male	11.76666667	100175.7367	71.953	4.692666667	4.672666667	8.064666667	23.19	12.65	17.46	167.04	20.15	9.64	14.54	285.08	15.54	4.06	9.05	126.38	13.7	4.23	8.24	66.67	16.3	7.21	11.2	141.87	16.65	6.56	11.25	137.28	22.93	13.23	17.8	154.7
1.975676078	3	42	2009	6	-84.7755592	32.4951741	1.366294538	0.0070652	54.46503193	6.159138287	0.193090468	4.572283712	0.07721957	65 Southeastern Plains	sub_male	9.130434783	99681.21739	61.64521739	3.426086957	12.65217391	19.41565217	33.23	23.9	28.44	71.65	27.16	19.1	22.86	175.44	23.19	12.65	17.46	167.04	20.15	9.64	14.54	285.08	15.54	4.06	9.05	126.38	13.7	4.23	8.24	66.67	16.3	7.21	11.2	141.87
1.683596908	3	42	2009	7	-84.77753017	32.49651363	1.543802873	0	54.2281756	6.00603521	0.394655381	4.779781294	0.103770016	65 Southeastern Plains	sub_male	9.741935484	99989.96161	60.51774194	3.369354839	12.03419355	18.00419355	33.12	22.9	27.81	97.99	33.23	23.9	28.44	71.65	27.16	19.1	22.86	175.44	23.19	12.65	17.46	167.04	20.15	9.64	14.54	285.08	15.54	4.06	9.05	126.38	13.7	4.23	8.24	66.67
1.478341922	3	43	2009	3	-84.76937593	32.49214756	0.947991153	0.074607207	55.13059156	6.537960024	0.027990625	3.954384896	0.190782075	65 Southeastern Plains	sub_male	11.06451613	100482.4548	72.00354839	4.016774194	3.721935484	5.580645161	20.16	9.65	14.55	285.12	15.55	4.07	9.05	125.95	13.71	4.24	8.25	66.57	16.31	7.22	11.21	142.01	16.66	6.57	11.26	137.54	22.93	13.24	17.8	154.29	30.03	20.3	24.81	33.99
2.233397064	3	43	2009	4	-84.77224744	32.48858392	0.597983728	0.092794481	55.14985757	6.909989012	0.039772925	4.201828389	0.118365395	65 Southeastern Plains	sub_male	11.1	100180.7847	71.95633333	4.692	4.673666667	8.069	23.2	12.66	17.47	166.63	20.16	9.65	14.55	285.12	15.55	4.07	9.05	125.95	13.71	4.24	8.25	66.57	16.31	7.22	11.21	142.01	16.66	6.57	11.26	137.54	22.93	13.24	17.8	154.29
1.947931766	3	43	2009	5	-84.77197085	32.48921443	0.656363543	0.039075123	55.1288637	6.841624427	0.072669909	4.176722016	0.185886192	65 Southeastern Plains	sub_male	11.06451613	100099.6348	75.78612903	4.497096774	5.548064516	13.13032258	27.16	19.1	22.87	175.31	23.2	12.66	17.47	166.63	20.16	9.65	14.55	285.12	15.55	4.07	9.05	125.95	13.71	4.24	8.25	66.57	16.31	7.22	11.21	142.01	16.66	6.57	11.26	137.54
1.932878575	3	43	2009	6	-84.77099997	32.48507989	0.191835469	0	55.47575249	7.308178543	7.39E-05	4.10299656	0.270509365	65 Southeastern Plains	sub_male	10.43333333	99740.36967	63.47866667	3.179666667	11.63433333	18.57333333	33.23	23.9	28.44	71.76	27.16	19.1	22.87	175.31	23.2	12.66	17.47	166.63	20.16	9.65	14.55	285.12	15.55	4.07	9.05	125.95	13.71	4.24	8.25	66.57	16.31	7.22	11.21	142.01
2.325849138	3	44	2009	4	-84.77233361	32.48842032	0.58114597	0.078993077	55.15422228	6.927651048	0.030136617	4.209882283	0.099879783	65 Southeastern Plains	sub_male	10.43333333	100180.7563	71.95566667	4.691666667	4.673666667	8.069333333	23.2	12.66	17.47	166.42	20.17	9.65	14.55	285.31	15.55	4.07	9.06	125.83	13.72	4.24	8.26	66.56	16.32	7.22	11.21	142	16.66	6.57	11.26	137.7	22.93	13.24	17.81	154.17
1.99622579	3	44	2009	5	-84.77229956	32.48884251	0.627218201	0.084640563	55.12880265	6.880891448	0.037646525	4.206861114	0.134954108	65 Southeastern Plains	sub_male	10.87096774	100100.8161	75.78612903	4.497096774	5.548064516	13.1316129	27.17	19.11	22.88	175.56	23.2	12.66	17.47	166.42	20.17	9.65	14.55	285.31	15.55	4.07	9.06	125.83	13.72	4.24	8.26	66.56	16.32	7.22	11.21	142	16.66	6.57	11.26	137.7
1.868714149	3	44	2009	6	-84.771045	32.48500129	0.184957168	0	55.47757507	7.316585188	0.009222578	4.108011493	0.278167494	65 Southeastern Plains	sub_male	10.1	99741.08767	63.479	3.179666667	11.63466667	18.57466667	33.24	23.91	28.44	71.95	27.17	19.11	22.88	175.56	23.2	12.66	17.47	166.42	20.17	9.65	14.55	285.31	15.55	4.07	9.06	125.83	13.72	4.24	8.26	66.56	16.32	7.22	11.21	142
2.101180802	3	44	2009	7	-84.77247144	32.48262384	0.005610077	0.024389923	55.52867699	7.571702303	0.293563625	4.273327303	0.103271793	65 Southeastern Plains	sub_male	10	100019.9129	60.55290323	3.365806452	12.04	18.02612903	33.13	22.91	27.82	98.21	33.24	23.91	28.44	71.95	27.17	19.11	22.88	175.56	23.2	12.66	17.47	166.42	20.17	9.65	14.55	285.31	15.55	4.07	9.06	125.83	13.72	4.24	8.26	66.56
2.37551961	3	45	2009	3	-84.80991905	32.49861739	0.728087167	0	51.66144856	4.801491755	0.562897754	2.590318325	0.292023902	65 Southeastern Plains	sub_male	11.13043478	100393.7278	73.75391304	3.913043478	3.91173913	6.717826087	20.15	9.63	14.53	287.91	15.55	4.04	9.03	128.86	13.69	4.19	8.21	67.38	16.27	7.19	11.17	139.94	16.66	6.54	11.24	137.29	22.94	13.21	17.79	156.76	30.06	20.3	24.83	34.51
1.984017364	3	45	2009	4	-84.81435309	32.49607513	1.070991554	0	51.50632413	5.021282672	0.432694666	2.277486264	0.108815893	65 Southeastern Plains	sub_male	10	100207.5033	72.07466667	4.697666667	4.651666667	8.055333333	23.2	12.62	17.44	167.66	20.15	9.63	14.53	287.91	15.55	4.04	9.03	128.86	13.69	4.19	8.21	67.38	16.27	7.19	11.17	139.94	16.66	6.54	11.24	137.29	22.94	13.21	17.79	156.76
2.978840437	3	46	2008	11	-84.81475142	32.50935769	0.081108693	0.011186277	50.57880963	3.547526329	0.136888567	2.170598953	0.423440911	65 Southeastern Plains	sub_male	11.64	100510.3772	69.182	3.8192	3.0656	2.5612	16.63	6.52	11.22	136.26	22.92	13.19	17.76	157.49	30.04	20.27	24.81	34.35	31.43	23.15	27	160.43	32.46	23.79	27.95	130.62	32.1	22.97	27.58	61.31	28.13	17.49	22.63	81.78
3.308991283	3	46	2008	9	-84.81190251	32.50484742	0.067029323	0.033854207	51.09348804	4.084971853	0.313647034	2.346156853	0.26544795	65 Southeastern Plains	sub_male	11.03571429	100109.8546	68.54285714	3.72	7.948214286	15.01107143	30.04	20.27	24.81	34.35	31.43	23.15	27	160.43	32.46	23.79	27.95	130.62	32.1	22.97	27.58	61.31	28.13	17.49	22.63	81.78	23.84	13.78	18.31	89.62	20.54	7.95	13.52	93.98
1.887326598	3	48	2009	12	-84.80406109	32.52631063	1.153004207	0	50.26098539	2.104333692	1.553434515	2.351177576	0.014503552	65 Southeastern Plains	sub_male	11.93548387	100303.9381	78.01741935	4.573548387	1.810322581	1.236451613	13.23	4.16	8.07	331.2	19.28	7.99	13.25	148.59	25.32	14.76	19.41	196.31	33.26	21.84	26.93	145.71	34.54	24.24	28.94	146.54	33.06	22.84	27.76	96.96	33.18	23.85	28.39	70.92
2.66335829	3	48	2009	3	-84.80199213	32.52403301	1.361511816	0.019778294	50.56726071	2.423400129	1.748043989	2.647136472	0.201226753	65 Southeastern Plains	sub_male	11.12903226	100414.0506	72.10645161	4.026774194	3.686129032	5.510322581	20.05	9.58	14.45	284.41	15.47	4	8.97	130.22	13.6	4.13	8.13	67.42	16.17	7.13	11.09	139.66	16.6	6.48	11.18	134.8	22.89	13.15	17.72	158.19	30.01	20.23	24.77	34.15
3.009168023	3	48	2009	4	-84.80323804	32.52332037	1.255511015	0	50.5204529	2.423785802	1.634577763	2.593906954	0.060820916	65 Southeastern Plains	sub_male	10.63333333	100101.4103	72.03766667	4.703666667	4.636	8.001666667	23.13	12.57	17.38	169.88	20.05	9.58	14.45	284.41	15.47	4	8.97	130.22	13.6	4.13	8.13	67.42	16.17	7.13	11.09	139.66	16.6	6.48	11.18	134.8	22.89	13.15	17.72	158.19
1.480661708	3	48	2009	5	-84.8049765	32.52369273	1.090316928	0	50.36506573	2.304348418	1.470766454	2.437673616	0.045893519	65 Southeastern Plains	sub_male	10.64516129	100025.2703	75.94645161	4.509354839	5.481935484	13.05709677	27.07	19.03	22.79	176.71	23.13	12.57	17.38	169.88	20.05	9.58	14.45	284.41	15.47	4	8.97	130.22	13.6	4.13	8.13	67.42	16.17	7.13	11.09	139.66	16.6	6.48	11.18	134.8
1.325330083	3	48	2009	6	-84.80643727	32.52501924	0.935988338	0	50.16743431	2.108218308	1.329158983	2.240432649	0.104316173	65 Southeastern Plains	sub_male	9.9	99654.95867	63.52733333	3.198666667	11.577	18.51833333	33.18	23.85	28.39	70.92	27.07	19.03	22.79	176.71	23.13	12.57	17.38	169.88	20.05	9.58	14.45	284.41	15.47	4	8.97	130.22	13.6	4.13	8.13	67.42	16.17	7.13	11.09	139.66
1.753413664	3	48	2009	7	-84.80613865	32.525039	0.963488423	0	50.1885912	2.120136007	1.357000643	2.261992188	0.076989153	65 Southeastern Plains	sub_male	8.620689655	99913.46793	60.08896552	3.287586207	12.02724138	17.81862069	33.06	22.84	27.76	96.96	33.18	23.85	28.39	70.92	27.07	19.03	22.79	176.71	23.13	12.57	17.38	169.88	20.05	9.58	14.45	284.41	15.47	4	8.97	130.22	13.6	4.13	8.13	67.42
1.250246115	3	48	2010	1	-84.80423772	32.52664489	1.138462054	0	50.22558858	2.064437317	1.538042137	2.318663799	0.05438796	65 Southeastern Plains	sub_male	12.77419355	100333.7442	72.09258065	4.478064516	1.863870968	0.982903226	9.96	1.54	5.12	157.64	13.23	4.16	8.07	331.2	19.28	7.99	13.25	148.59	25.32	14.76	19.41	196.31	33.26	21.84	26.93	145.71	34.54	24.24	28.94	146.54	33.06	22.84	27.76	96.96
1.48917766	3	48	2010	2	-84.80464665	32.52640746	1.098788787	0	50.21053878	2.064051772	1.49907177	2.298258481	0.060432105	65 Southeastern Plains	sub_male	13.25	99977.97357	70.63178571	4.361071429	2.146071429	0.336071429	10.6	1.68	5.51	96.13	9.96	1.54	5.12	157.64	13.23	4.16	8.07	331.2	19.28	7.99	13.25	148.59	25.32	14.76	19.41	196.31	33.26	21.84	26.93	145.71	34.54	24.24	28.94	146.54
1.521631486	3	48	2010	3	-84.8051144	32.52623468	1.054371707	0	50.18678737	2.055669606	1.454821105	2.270207981	0.031300515	65 Southeastern Plains	sub_male	12.83870968	99811.50839	70.95387097	4.252903226	3.202258065	2.664193548	16.99	6.79	11.39	104.37	10.6	1.68	5.51	96.13	9.96	1.54	5.12	157.64	13.23	4.16	8.07	331.2	19.28	7.99	13.25	148.59	25.32	14.76	19.41	196.31	33.26	21.84	26.93	145.71
0.387171934	3	48	2010	4	-84.80519497	32.52580186	1.046468307	0	50.20929489	2.092165635	1.44587005	2.288846945	0.007772178	65 Southeastern Plains	sub_male	12.3	100071.3273	65.03466667	3.727666667	6.192666667	9.064666667	25.01	13.12	18.77	50.27	16.99	6.79	11.39	104.37	10.6	1.68	5.51	96.13	9.96	1.54	5.12	157.64	13.23	4.16	8.07	331.2	19.28	7.99	13.25	148.59	25.32	14.76	19.41	196.31
6.740888596	3	50	2009	3	-84.82025074	32.50406009	0.733384029	0	50.52592897	4.068753572	0.919748068	1.562980075	0.283843287	65 Southeastern Plains	adult_male	10.96153846	100477.1973	71.99423077	4.097307692	3.477307692	4.943461538	20.15	9.62	14.52	287.87	15.56	4.03	9.03	129.59	13.7	4.18	8.2	67.35	16.27	7.17	11.16	138.19	16.67	6.53	11.24	135.12	22.95	13.21	17.79	155.29	30.08	20.31	24.85	34.2
4.018400049	3	50	2009	4	-84.82671891	32.49933675	1.223502567	0	50.37249232	4.006977666	0.451713798	1.0713839	0.505574524	65 Southeastern Plains	adult_male	12	100205.639	72.11466667	4.699	4.643333333	8.045333333	23.2	12.61	17.44	165.51	20.15	9.62	14.52	287.87	15.56	4.03	9.03	129.59	13.7	4.18	8.2	67.35	16.27	7.17	11.16	138.19	16.67	6.53	11.24	135.12	22.95	13.21	17.79	155.29
2.546285363	3	50	2009	5	-84.82450351	32.49490058	1.125768549	0	50.84222835	4.220916678	0.317535088	1.473200949	0.735607446	65 Southeastern Plains	adult_male	11.95833333	100267.2563	76.9325	4.834166667	5.1025	12.62166667	27.15	19.09	22.86	183.23	23.2	12.61	17.44	165.51	20.15	9.62	14.52	287.87	15.56	4.03	9.03	129.59	13.7	4.18	8.2	67.35	16.27	7.17	11.16	138.19	16.67	6.53	11.24	135.12
3.740322825	3	51	2009	12	-84.80048846	32.47437115	0.553867721	0	54.02360828	6.462093518	0.120864558	4.649119385	0.311601292	65 Southeastern Plains	sub_male	11.16	100563.0796	77.0344	4.4076	1.8552	1.2412	13.37	4.26	8.21	330.84	19.42	8.09	13.37	139.27	25.51	14.93	19.6	191.53	33.4	21.93	27.05	141.62	34.61	24.31	29.02	145.32	33.17	22.94	27.86	99.57	33.28	23.94	28.48	74.88
2.503418182	3	51	2009	6	-84.79224618	32.4692119	0.776266206	0	54.98490558	7.246648964	0.498731596	5.608386243	0.113432182	65 Southeastern Plains	sub_male	9.545454545	99827.03955	64.93227273	3.145	11.25727273	18.57909091	33.28	23.94	28.48	74.88	27.2	19.13	22.9	181.66	23.24	12.67	17.5	165.85	20.21	9.67	14.58	288.77	15.6	4.07	9.08	126.72	13.75	4.25	8.28	66.99	16.35	7.24	11.23	141.06
1.372283299	3	51	2010	1	-84.80346252	32.47982272	0.285821984	0	53.42780424	6.187568411	0.250649665	4.049047439	0.101142187	65 Southeastern Plains	sub_male	12.41935484	100491.9239	71.94419355	4.466129032	1.89	1.043548387	10.13	1.69	5.27	154.27	13.37	4.26	8.21	330.84	19.42	8.09	13.37	139.27	25.51	14.93	19.6	191.53	33.4	21.93	27.05	141.62	34.61	24.31	29.02	145.32	33.17	22.94	27.86	99.57
1.024430134	3	51	2010	2	-84.80170044	32.48257821	0.135168439	0	53.3658507	6.334686654	0.140188869	4.008886969	0.131132608	65 Southeastern Plains	sub_male	10.4	100134.6268	72.6692	4.3516	2.0468	0.404	10.75	1.81	5.65	94.92	10.13	1.69	5.27	154.27	13.37	4.26	8.21	330.84	19.42	8.09	13.37	139.27	25.51	14.93	19.6	191.53	33.4	21.93	27.05	141.62	34.61	24.31	29.02	145.32
2.697384842	3	52	2009	3	-84.80179921	32.52420361	1.376973009	0.027644554	50.57049497	2.418663737	1.765371016	2.652432976	0.22636206	65 Southeastern Plains	sub_male	11.5483871	100413.2055	72.10903226	4.026774194	3.68516129	5.509677419	20.06	9.58	14.45	284.5	15.47	4.01	8.97	130.12	13.61	4.13	8.13	67.4	16.18	7.13	11.1	139.72	16.6	6.48	11.18	134.9	22.89	13.15	17.73	158.1	30.02	20.23	24.78	34.16
3.11255608	3	52	2009	4	-84.80256584	32.52309594	1.320465509	0	50.58587087	2.478953499	1.698240971	2.659773538	0.103331174	65 Southeastern Plains	sub_male	11.16666667	100101.816	72.03633333	4.704	4.637333333	8.002	23.13	12.57	17.38	169.79	20.06	9.58	14.45	284.5	15.47	4.01	8.97	130.12	13.61	4.13	8.13	67.4	16.18	7.13	11.1	139.72	16.6	6.48	11.18	134.9	22.89	13.15	17.73	158.1
1.405905229	3	52	2009	5	-84.80537714	32.52409238	1.04786749	0	50.30848984	2.247086418	1.431756413	2.381160451	0.048794046	65 Southeastern Plains	sub_male	11.19354839	100024.2697	75.9483871	4.509677419	5.481612903	13.05612903	27.08	19.04	22.79	176.79	23.13	12.57	17.38	169.79	20.06	9.58	14.45	284.5	15.47	4.01	8.97	130.12	13.61	4.13	8.13	67.4	16.18	7.13	11.1	139.72	16.6	6.48	11.18	134.9
1.404161781	3	52	2009	6	-84.80650619	32.52506761	0.929004754	0	50.15904997	2.100341472	1.322603767	2.232059497	0.109335849	65 Southeastern Plains	sub_male	10.96666667	99654.967	63.52666667	3.198666667	11.57666667	18.518	33.18	23.86	28.39	71	27.08	19.04	22.79	176.79	23.13	12.57	17.38	169.79	20.06	9.58	14.45	284.5	15.47	4.01	8.97	130.12	13.61	4.13	8.13	67.4	16.18	7.13	11.1	139.72
1.816441127	3	52	2009	7	-84.80561592	32.52456411	1.018141902	0	50.25931967	2.190340304	1.407569673	2.332390003	0.053403435	65 Southeastern Plains	sub_male	11.4	99902.5885	61.802	3.1605	11.2405	17.597	33.07	22.84	27.76	97.02	33.18	23.86	28.39	71	27.08	19.04	22.79	176.79	23.13	12.57	17.38	169.79	20.06	9.58	14.45	284.5	15.47	4.01	8.97	130.12	13.61	4.13	8.13	67.4
2.728597446	3	54	2007	9	-84.81245294	32.51500555	0.363784084	0	50.37703408	2.963162153	0.456906409	2.615945035	0.216598868	65 Southeastern Plains	adult_male	5.875	100164.3521	67.23875	4.040416667	9.289583333	16.60375	31.32	21.27	25.81	87.16	35.86	26.25	30.84	89.19	32.53	24.16	28.1	134.94	32.9	22.14	27.34	80.32	28.76	17.2	22.81	12.18	22.88	11.44	16.64	86.11	22.93	11.32	16.79	86.3
2.719005289	3	55	2009	3	-84.79474039	32.47663652	0.663630319	0	54.28736229	7.001553086	0.485299377	4.917589988	0.155785532	65 Southeastern Plains	adult_male	11.12903226	100556.6603	72.02451613	4.011935484	3.731290323	5.610645161	20.21	9.67	14.58	288.51	15.59	4.08	9.08	126.48	13.75	4.26	8.28	66.92	16.35	7.24	11.23	141.19	16.7	6.59	11.29	138.91	22.96	13.27	17.84	154.57	30.07	20.34	24.86	34.42
2.089655251	3	55	2009	4	-84.79605854	32.47504807	0.715627724	0	54.3009422	6.876039607	0.538232224	4.922267326	0.050777026	65 Southeastern Plains	adult_male	12	100249.4493	72.022	4.690333333	4.673	8.096666667	23.24	12.68	17.5	165.74	20.21	9.67	14.58	288.51	15.59	4.08	9.08	126.48	13.75	4.26	8.28	66.92	16.35	7.24	11.23	141.19	16.7	6.59	11.29	138.91	22.96	13.27	17.84	154.57
3.095666222	3	58	2009	4	-84.80315712	32.52407591	1.253055649	0	50.47664547	2.357352339	1.63909939	2.552927196	0.115375564	65 Southeastern Plains	adult_male	8.75	99954.74458	71.91958333	4.846666667	4.337916667	7.09625	23.13	12.57	17.38	169.86	20.05	9.58	14.45	284.48	15.47	4	8.97	130.28	13.6	4.13	8.13	67.43	16.17	7.13	11.09	139.59	16.6	6.48	11.18	134.81	22.89	13.15	17.72	158.23
2.186512989	3	59	2009	4	-84.80371988	32.52447347	1.195234	0	50.40802811	2.291357328	1.584960541	2.484659758	0.100263144	65 Southeastern Plains	adult_male	11.8	100098.5033	72.03933333	4.704666667	4.636	7.999	23.13	12.57	17.38	169.78	20.06	9.58	14.45	284.46	15.47	4.01	8.97	130.06	13.61	4.13	8.13	67.39	16.18	7.13	11.1	139.78	16.6	6.49	11.18	134.93	22.89	13.15	17.73	158.04
1.97385712	3	60	2007	8	-84.82270088	32.50050528	1.154025711	0	50.58726684	4.313319422	0.761852593	1.379713029	0.131523095	65 Southeastern Plains	adult_male	6.387096774	100002.7	59.38709677	2.664193548	15.27193548	21.08935484	35.9	26.28	30.88	87.69	32.59	24.21	28.15	132.96	32.95	22.17	27.37	81.81	28.81	17.22	22.85	11.7	22.93	11.47	16.68	88.24	22.99	11.35	16.84	86.73	14.43	3.99	8.48	66.79
1.993906358	3	62	2009	6	-84.82855465	32.4645639	0.403472632	0	52.21821035	3.896846029	0.304487295	4.244387607	0.415670225	65 Southeastern Plains	sub_male	9.066666667	99886.319	63.566	3.161333333	11.67	18.65033333	33.33	23.97	28.53	77.55	27.26	19.16	22.95	187.87	23.29	12.68	17.53	162.75	20.28	9.68	14.63	291.27	15.66	4.07	9.11	127.39	13.82	4.26	8.31	67.08	16.41	7.24	11.26	139.06
0.84606263	3	62	2009	7	-84.83314577	32.4585644	0.085419323	0	52.16775195	3.632230616	0.292194177	4.842458088	0.009979077	65 Southeastern Plains	sub_male	7.483870968	100187.1361	60.57387097	3.339354839	12.1116129	18.11774194	33.23	22.98	27.91	99.86	33.33	23.97	28.53	77.55	27.26	19.16	22.95	187.87	23.29	12.68	17.53	162.75	20.28	9.68	14.63	291.27	15.66	4.07	9.11	127.39	13.82	4.26	8.31	67.08
1.656052812	3	64	2009	12	-84.75991998	32.51851613	0.616290441	0	54.06873626	3.846221787	0.540029533	3.73883146	0.056609768	65 Southeastern Plains	adult_male	12.19354839	100313.1823	78.02870968	4.571290323	1.814193548	1.246774194	13.25	4.18	8.11	328.97	19.31	8.03	13.29	145.31	25.37	14.83	19.47	198.41	33.29	21.84	26.94	143.69	34.55	24.23	28.95	146.69	33.07	22.86	27.77	96.36	33.19	23.86	28.39	68.59
2.682915955	3	64	2010	1	-84.75939245	32.51828332	0.561329801	0	54.12252928	3.884398482	0.508055117	3.758109153	0.101383953	65 Southeastern Plains	adult_male	12.61290323	100344.1339	71.97129032	4.465483871	1.875483871	0.999677419	10	1.59	5.16	160.26	13.25	4.18	8.11	328.97	19.31	8.03	13.29	145.31	25.37	14.83	19.47	198.41	33.29	21.84	26.94	143.69	34.55	24.23	28.95	146.69	33.07	22.86	27.77	96.36
1.998103949	3	64	2010	2	-84.75984278	32.51870705	0.616738067	0	54.05954744	3.827674515	0.560186824	3.716752088	0.039925496	65 Southeastern Plains	adult_male	12.71428571	99986.47393	70.6025	4.343571429	2.151428571	0.343928571	10.64	1.71	5.54	95.55	10	1.59	5.16	160.26	13.25	4.18	8.11	328.97	19.31	8.03	13.29	145.31	25.37	14.83	19.47	198.41	33.29	21.84	26.94	143.69	34.55	24.23	28.95	146.69
1.971309186	3	64	2010	3	-84.75918395	32.51758378	0.523251741	0	54.18987426	3.96478215	0.428398615	3.833206326	0.179367584	65 Southeastern Plains	adult_male	12.58064516	99821.92355	70.83064516	4.236774194	3.22	2.681290323	17.02	6.81	11.41	102.91	10.64	1.71	5.54	95.55	10	1.59	5.16	160.26	13.25	4.18	8.11	328.97	19.31	8.03	13.29	145.31	25.37	14.83	19.47	198.41	33.29	21.84	26.94	143.69
1.448300518	3	64	2010	4	-84.76489111	32.5185866	1.06801783	0	53.71663935	3.71518351	0.642809809	3.804175488	0.061841894	65 Southeastern Plains	adult_male	11.03333333	100079.5297	64.97933333	3.719	6.213333333	9.093333333	25.04	13.16	18.8	50.15	17.02	6.81	11.41	102.91	10.64	1.71	5.54	95.55	10	1.59	5.16	160.26	13.25	4.18	8.11	328.97	19.31	8.03	13.29	145.31	25.37	14.83	19.47	198.41
2.468880156	3	65	2009	12	-84.78760417	32.45504214	1.0182107	0	56.09509382	7.85245915	0.159489684	4.934001137	0.329834794	65 Southeastern Plains	sub_male	11.91666667	100563.5121	77.35833333	4.602916667	1.844166667	1.312916667	13.39	4.28	8.23	331.32	19.44	8.1	13.39	138.52	25.53	14.95	19.62	190.72	33.42	21.95	27.07	141.59	34.63	24.33	29.04	145.07	33.19	22.96	27.87	100.15	33.29	23.95	28.5	76.03
3.853926447	3	65	2010	1	-84.78910508	32.45620144	1.175298936	0	55.91074998	7.689562012	0.251154248	5.115033419	0.184904279	65 Southeastern Plains	sub_male	12.80645161	100540.8787	71.8316129	4.457741935	1.904516129	1.073548387	10.15	1.7	5.29	153.2	13.39	4.28	8.23	331.32	19.44	8.1	13.39	138.52	25.53	14.95	19.62	190.72	33.42	21.95	27.07	141.59	34.63	24.33	29.04	145.07	33.19	22.96	27.87	100.15
4.733588388	3	65	2010	2	-84.79264643	32.46457854	0.841735024	0	55.18770118	7.235261568	0.561263774	5.848031182	0.327014387	65 Southeastern Plains	sub_male	12.42857143	100164.7736	70.63464286	4.339285714	2.166785714	0.367857143	10.78	1.82	5.67	94.84	10.15	1.7	5.29	153.2	13.39	4.28	8.23	331.32	19.44	8.1	13.39	138.52	25.53	14.95	19.62	190.72	33.42	21.95	27.07	141.59	34.63	24.33	29.04	145.07
2.807297794	3	65	2010	3	-84.80861473	32.47475597	0.860521597	0	53.34287597	5.702192826	0.367466666	4.075806639	0.121932819	65 Southeastern Plains	sub_male	12.90322581	99988.18677	70.82967742	4.234516129	3.237741935	2.737419355	17.15	6.89	11.52	97.96	10.78	1.82	5.67	94.84	10.15	1.7	5.29	153.2	13.39	4.28	8.23	331.32	19.44	8.1	13.39	138.52	25.53	14.95	19.62	190.72	33.42	21.95	27.07	141.59
2.154458461	3	65	2010	4	-84.82810921	32.48403714	0.208758	0.028758	51.24991286	3.861909693	0.025107781	2.184051093	0.487740682	65 Southeastern Plains	sub_male	12.5	100240.407	65.13266667	3.707333333	6.219333333	9.148666667	25.16	13.21	18.89	47.89	17.15	6.89	11.52	97.96	10.78	1.82	5.67	94.84	10.15	1.7	5.29	153.2	13.39	4.28	8.23	331.32	19.44	8.1	13.39	138.52	25.53	14.95	19.62	190.72
1.935353089	3	65	2010	5	-84.83100794	32.48258501	0.477458977	0	51.08076873	3.598293872	0.290536929	2.239039734	0.530211915	65 Southeastern Plains	sub_male	12.38709677	100170.6113	71.76935484	3.165806452	7.109354839	14.85354839	29.32	20.44	24.68	154.79	25.16	13.21	18.89	47.89	17.15	6.89	11.52	97.96	10.78	1.82	5.67	94.84	10.15	1.7	5.29	153.2	13.39	4.28	8.23	331.32	19.44	8.1	13.39	138.52
2.455300162	3	67	2009	3	-84.80057093	32.47021761	0.115317564	0	54.24223603	6.466092933	0.103738824	4.960766134	0.102159718	65 Southeastern Plains	adult_male	10.69565217	100473.7217	73.67304348	3.896956522	3.947826087	6.795652174	20.22	9.67	14.59	289.59	15.61	4.08	9.09	126.8	13.77	4.26	8.29	67.07	16.36	7.24	11.24	140.96	16.71	6.6	11.3	139.28	22.97	13.27	17.85	154.81	30.09	20.36	24.87	34.63
1.376597888	3	67	2009	4	-84.80415825	32.4735981	0.510275488	0	53.77311025	6.120387164	0.226065574	4.457035601	0.194088914	65 Southeastern Plains	adult_male	9.166666667	100265.7737	72.05566667	4.688333333	4.668333333	8.096333333	23.25	12.68	17.5	165.68	20.22	9.67	14.59	289.59	15.61	4.08	9.09	126.8	13.77	4.26	8.29	67.07	16.36	7.24	11.24	140.96	16.71	6.6	11.3	139.28	22.97	13.27	17.85	154.81
2.291583904	3	68	2009	11	-84.75197344	32.51828459	0.17826824	0	54.63026269	3.884274311	0.111160749	3.7357301	0.277412549	65 Southeastern Plains	adult_male	9	100276.2954	71.50538462	3.518076923	3.638076923	3.872307692	19.32	8.05	13.3	143.88	25.39	14.85	19.49	198.54	33.3	21.84	26.95	142.78	34.56	24.23	28.95	146.69	33.08	22.86	27.77	96.29	33.19	23.86	28.4	68.08	27.11	19.07	22.83	169.07
1.34065026	3	68	2009	12	-84.7489833	32.51267128	0.345727449	0.02255213	55.26066037	4.291409266	0.037491623	3.266838893	0.676417223	65 Southeastern Plains	adult_male	11.12903226	100319.8994	78.03419355	4.570322581	1.81516129	1.251612903	13.27	4.19	8.12	328.26	19.32	8.05	13.3	143.88	25.39	14.85	19.49	198.54	33.3	21.84	26.95	142.78	34.56	24.23	28.95	146.69	33.08	22.86	27.77	96.29	33.19	23.86	28.4	68.08
1.821187831	3	68	2010	1	-84.74685301	32.51361052	0.488053802	0	55.33536367	4.107074504	0.255965082	3.213519898	0.543498116	65 Southeastern Plains	adult_male	11.93548387	100346.8281	71.92935484	4.461612903	1.881290323	1.011290323	10.02	1.61	5.18	160.85	13.27	4.19	8.12	328.26	19.32	8.05	13.3	143.88	25.39	14.85	19.49	198.54	33.3	21.84	26.95	142.78	34.56	24.23	28.95	146.69	33.08	22.86	27.77	96.29
1.783511309	3	68	2010	2	-84.74447548	32.51002442	0.851123987	0	55.77012056	4.379228477	0.327855888	2.764913495	0.507381338	65 Southeastern Plains	adult_male	12.42307692	100013.4788	71.81	4.321923077	2.076538462	0.376923077	10.65	1.72	5.56	95.32	10.02	1.61	5.18	160.85	13.27	4.19	8.12	328.26	19.32	8.05	13.3	143.88	25.39	14.85	19.49	198.54	33.3	21.84	26.95	142.78	34.56	24.23	28.95	146.69
1.750735996	3	69	2007	8	-84.76326563	32.48076971	0.088663568	0.0333794	56.34285455	7.871802063	0.118460384	3.470999549	0.218889434	65 Southeastern Plains	adult_male	8.548387097	99993.97194	59.62483871	2.674193548	15.15032258	21.05967742	35.84	26.29	30.85	88.51	32.59	24.21	28.15	128.56	32.95	22.19	27.38	81.67	28.84	17.26	22.89	13.05	22.96	11.53	16.73	86.49	23.02	11.4	16.88	86.2	14.51	4.09	8.58	66.58
1.342413482	3	69	2007	9	-84.76619587	32.48060347	0.131656191	0	56.13371569	7.851812371	0.302894254	3.741272846	0.218064327	65 Southeastern Plains	adult_male	6.482758621	100263.5731	66.52862069	4.152413793	9.235517241	16.26551724	31.36	21.32	25.86	83.74	35.84	26.29	30.85	88.51	32.59	24.21	28.15	128.56	32.95	22.19	27.38	81.67	28.84	17.26	22.89	13.05	22.96	11.53	16.73	86.49	23.02	11.4	16.88	86.2
2.752828601	3	69	2008	3	-84.76611368	32.47781268	0.42724016	0	56.32594581	8.161422582	0.360790802	3.819186062	0.041642803	65 Southeastern Plains	adult_male	10.82758621	100433.88	66.53103448	4.591724138	4.21862069	4.608965517	20.6	8.03	13.6	91.74	17.71	6.12	10.92	160.86	12.3	3.2	7	112.94	17.91	8.28	12.61	71.75	19.91	8.2	13.67	78.59	26.94	16.11	21.11	53.87	31.36	21.32	25.86	83.74
2.974516187	3	69	2008	4	-84.76702637	32.47513821	0.272374599	0	56.43724367	8.447344226	0.284508057	4.001549863	0.206361734	65 Southeastern Plains	adult_male	12.04	100226.996	70.0996	3.8176	4.946	8.8052	23.88	13.82	18.37	91.22	20.6	8.03	13.6	91.74	17.71	6.12	10.92	160.86	12.3	3.2	7	112.94	17.91	8.28	12.61	71.75	19.91	8.2	13.67	78.59	26.94	16.11	21.11	53.87
1.675901239	3	70	2009	12	-84.81278356	32.53182712	0.664676537	0.001169177	49.2400387	1.161681257	0.66632269	1.346465302	0.471511153	65 Southeastern Plains	adult_male	12.4516129	100288.1245	78.01903226	4.577741935	1.808387097	1.23	13.21	4.15	8.05	331.7	19.27	7.98	13.24	150.23	25.3	14.73	19.39	196.04	33.24	21.83	26.92	146.52	34.53	24.23	28.94	146.99	33.06	22.83	27.75	96.62	33.17	23.85	28.38	71.15
1.836898548	3	70	2010	2	-84.82207878	32.53010335	0.024679148	0.087090491	48.654845	1.16583275	0.034493555	0.815433816	0.697202398	65 Southeastern Plains	adult_male	12.03571429	99974.35893	70.64785714	4.369285714	2.142142857	0.332142857	10.59	1.67	5.5	96.35	9.93	1.52	5.1	157.13	13.21	4.15	8.05	331.7	19.27	7.98	13.24	150.23	25.3	14.73	19.39	196.04	33.24	21.83	26.92	146.52	34.53	24.23	28.94	146.99
1.813373004	3	70	2010	3	-84.81602747	32.5303825	0.321831061	0	49.09136044	1.216809099	0.50437772	1.163992967	0.767149861	65 Southeastern Plains	adult_male	11.07142857	99806.15357	71.19928571	4.196071429	3.283928571	2.942142857	16.98	6.78	11.37	105.09	10.59	1.67	5.5	96.35	9.93	1.52	5.1	157.13	13.21	4.15	8.05	331.7	19.27	7.98	13.24	150.23	25.3	14.73	19.39	196.04	33.24	21.83	26.92	146.52
1.798761182	3	71	2009	12	-84.83264561	32.45942266	0	0.045104477	52.16147188	3.647246727	0.190160201	4.751821468	0.078786582	65 Southeastern Plains	adult_male	12.13333333	100586.906	78.04733333	4.536	1.819333333	1.349	13.44	4.3	8.26	331.73	19.49	8.08	13.4	141.88	25.59	14.95	19.65	188.39	33.47	22	27.13	141.48	34.66	24.38	29.08	147.48	33.24	22.99	27.92	98.85	33.35	23.97	28.54	77.78
1.485168147	3	71	2010	1	-84.85157331	32.45765371	0.0573823	0	50.72500395	2.126472646	0.088072182	4.718389804	0.582554204	65 Southeastern Plains	adult_male	11.1	100654.1287	72.77466667	4.466333333	1.881666667	1.109	10.19	1.71	5.31	151.2	13.44	4.3	8.26	331.73	19.49	8.08	13.4	141.88	25.59	14.95	19.65	188.39	33.47	22	27.13	141.48	34.66	24.38	29.08	147.48	33.24	22.99	27.92	98.85
2.617273975	3	71	2010	2	-84.84035769	32.45871816	0.214595803	0	51.57297598	2.99495831	0.425954276	4.805434138	0.019024831	65 Southeastern Plains	adult_male	11.03571429	100283.5646	70.72428571	4.335	2.168571429	0.374285714	10.82	1.84	5.71	94.88	10.19	1.71	5.31	151.2	13.44	4.3	8.26	331.73	19.49	8.08	13.4	141.88	25.59	14.95	19.65	188.39	33.47	22	27.13	141.48	34.66	24.38	29.08	147.48
3.152152261	3	71	2010	3	-84.85071265	32.46553211	0.646941328	0	50.35570924	1.837464976	0.079532938	4.202744458	0.269045506	65 Southeastern Plains	adult_male	12.5483871	100096.1665	70.95451613	4.230645161	3.233225806	2.754516129	17.19	6.89	11.54	98.02	10.82	1.84	5.71	94.88	10.19	1.71	5.31	151.2	13.44	4.3	8.26	331.73	19.49	8.08	13.4	141.88	25.59	14.95	19.65	188.39	33.47	22	27.13	141.48
2.273413428	3	71	2010	4	-84.85625319	32.47056237	0.859071203	0.059791423	49.62871508	1.260702422	0.449964844	3.816834233	0.341993646	65 Southeastern Plains	adult_male	12.03333333	100335.3813	65.26933333	3.689666667	6.213	9.17	25.2	13.18	18.9	47.34	17.19	6.89	11.54	98.02	10.82	1.84	5.71	94.88	10.19	1.71	5.31	151.2	13.44	4.3	8.26	331.73	19.49	8.08	13.4	141.88	25.59	14.95	19.65	188.39
2.029064897	3	72	2010	3	-84.77127702	32.4860068	0.298205858	0.0008699	55.3935285	7.203119116	0.052201788	4.120516084	0.163999838	65 Southeastern Plains	sub_male	11.7	99940.9425	71.754	4.48	3.2375	2.877	17.09	6.86	11.47	99.23	10.72	1.78	5.62	94.95	10.1	1.67	5.24	156.97	13.34	4.24	8.19	329.41	19.38	8.08	13.35	140.13	25.47	14.92	19.57	193.57	33.36	21.9	27.01	141.25
1.986911968	3	72	2010	4	-84.77357876	32.48662135	0.406213145	0.045253168	55.1797386	7.120404897	0.110053003	4.3313384	0.123376726	65 Southeastern Plains	sub_male	11.76666667	100161.0113	64.986	3.71	6.238333333	9.149666667	25.11	13.2	18.85	48.61	17.09	6.86	11.47	99.23	10.72	1.78	5.62	94.95	10.1	1.67	5.24	156.97	13.34	4.24	8.19	329.41	19.38	8.08	13.35	140.13	25.47	14.92	19.57	193.57
6.290137524	3	73	2007	10	-84.82225454	32.4990382	1.206667192	0.013937923	50.72090551	4.424553043	0.723953314	1.46945203	0.240855053	65 Southeastern Plains	adult_male	6.966666667	100182.6103	66.35833333	4.365333333	6.908333333	11.57433333	26.9	16.04	21.06	52.69	31.38	21.3	25.86	85.79	35.89	26.28	30.87	87.88	32.58	24.2	28.15	133.25	32.94	22.17	27.37	81.84	28.81	17.22	22.85	11.9	22.93	11.47	16.68	88.24
4.364774622	3	73	2007	8	-84.81176951	32.50051227	0.547286317	0	51.3956726	4.564068114	0.658841611	2.381418541	0.040873038	65 Southeastern Plains	adult_male	10.67857143	100005.7375	60.51821429	2.706071429	14.68964286	20.93392857	35.89	26.28	30.87	87.88	32.58	24.2	28.15	133.25	32.94	22.17	27.37	81.84	28.81	17.22	22.85	11.9	22.93	11.47	16.68	88.24	22.99	11.35	16.84	86.8	14.42	4	8.49	66.73
4.784088168	3	73	2007	9	-84.82323059	32.50038376	1.204048251	0	50.5565924	4.28867312	0.716993638	1.335597725	0.174741732	65 Southeastern Plains	adult_male	8.933333333	100265.37	66.41566667	4.120666667	9.315	16.33733333	31.38	21.3	25.86	85.79	35.89	26.28	30.87	87.88	32.58	24.2	28.15	133.25	32.94	22.17	27.37	81.84	28.81	17.22	22.85	11.9	22.93	11.47	16.68	88.24	22.99	11.35	16.84	86.8
2.644593744	3	74	2010	3	-84.74736387	32.51258673	0.484025958	0	55.37791203	4.230506129	0.182045244	3.157731544	0.663278365	65 Southeastern Plains	adult_male	12.15	99725.3945	74.159	4.4695	3.1975	3.3105	17.03	6.82	11.43	101.94	10.65	1.72	5.56	95.29	10.03	1.61	5.18	160.75	13.27	4.19	8.13	328.23	19.33	8.05	13.3	143.61	25.39	14.86	19.5	198.32	33.3	21.85	26.95	142.62
2.448260662	3	74	2010	4	-84.74732376	32.51176022	0.526939745	0	55.44339178	4.311382069	0.163398783	3.086779735	0.707320692	65 Southeastern Plains	adult_male	12.7	100085.868	64.93533333	3.717	6.228	9.114666667	25.05	13.17	18.81	49.9	17.03	6.82	11.43	101.94	10.65	1.72	5.56	95.29	10.03	1.61	5.18	160.75	13.27	4.19	8.13	328.23	19.33	8.05	13.3	143.61	25.39	14.86	19.5	198.32
1.314168021	3	75	2008	8	-84.7886533	32.47027502	1.122557124	0	55.1740938	7.579603838	0.362630431	5.79550643	0.15970246	65 Southeastern Plains	sub_male	10.62962963	99832.06	69.60481481	4.229259259	9.032222222	17.15	31.42	23.19	27.02	164.49	32.47	23.83	27.97	129.71	32.14	23.04	27.63	66.05	28.23	17.57	22.72	76.97	23.92	13.84	18.39	91.1	20.63	8.04	13.62	92.82	17.75	6.13	10.94	161.54
1.431945913	3	77	2007	10	-84.82329764	32.52849316	0.226994879	0.093366423	48.66958972	1.329587929	0.206486171	0.942410796	0.490313665	65 Southeastern Plains	adult_male	9.870967742	100081.4245	66.43483871	4.393870968	6.807096774	11.37967742	26.82	15.97	20.98	54.28	31.31	21.25	25.81	88	35.87	26.23	30.84	89.25	32.52	24.14	28.09	135.85	32.89	22.13	27.32	79.61	28.74	17.18	22.79	11.82	22.86	11.42	16.62	85.6
2.117161297	3	77	2007	9	-84.82506821	32.52384053	0.455153936	0	48.84374969	1.825531065	0.405746117	1.429355681	0.165888702	65 Southeastern Plains	adult_male	6.766666667	100185.2637	66.40133333	4.131333333	9.289666667	16.28466667	31.31	21.25	25.81	88	35.87	26.23	30.84	89.25	32.52	24.14	28.09	135.85	32.89	22.13	27.32	79.61	28.74	17.18	22.79	11.82	22.86	11.42	16.62	85.6	22.91	11.3	16.77	86.13
2.321682024	3	78	2008	5	-84.74546628	32.34273204	0.994823493	0	65.91829974	3.26237812	0.817963021	2.781865015	0.085605375	65 Southeastern Plains	adult_male	9.516129032	99784.81677	67.12806452	3.741935484	7.368387097	12.88612903	28.23	17.54	22.72	64.57	23.86	13.77	18.36	97.16	20.6	8.05	13.62	89.11	17.75	6.17	10.95	164.25	12.38	3.27	7.08	121.55	17.96	8.29	12.65	77.55	20.02	8.19	13.71	77.89
2.260925783	3	78	2008	6	-84.74792805	32.34603784	0.712700248	0.021949355	65.53220294	3.608922941	0.624734832	3.216560888	0.317619154	65 Southeastern Plains	adult_male	7.931034483	100065.2679	64.15310345	2.674137931	10.62586207	17.5037931	32.02	22.99	27.55	72.73	28.23	17.54	22.72	64.57	23.86	13.77	18.36	97.16	20.6	8.05	13.62	89.11	17.75	6.17	10.95	164.25	12.38	3.27	7.08	121.55	17.96	8.29	12.65	77.55
2.647005457	3	78	2008	7	-84.7458977	32.34692597	0.544798615	0	65.64590003	3.724832453	0.578078835	3.205963512	0.196486924	65 Southeastern Plains	adult_male	8.130434783	100099.03	66.05	2.629565217	10.17913043	17.75478261	32.29	23.73	27.82	127.95	32.02	22.99	27.55	72.73	28.23	17.54	22.72	64.57	23.86	13.77	18.36	97.16	20.6	8.05	13.62	89.11	17.75	6.17	10.95	164.25	12.38	3.27	7.08	121.55
1.874911356	3	79	2007	10	-84.8001648	32.48411485	0	0.0142446	53.37247514	6.473314688	0.011553673	4.044572142	0.33167184	65 Southeastern Plains	sub_male	6.967741935	100213.5613	66.34032258	4.385806452	6.89	11.51193548	26.93	16.07	21.09	52.67	31.39	21.32	25.88	84.63	35.88	26.29	30.87	87.68	32.6	24.22	28.16	131.41	32.96	22.19	27.38	82.41	28.83	17.24	22.88	12.27	22.95	11.5	16.71	88.5
3.004967937	3	80	2010	3	-84.79569301	32.47442025	0.769199561	0	54.37121484	6.910346568	0.568892549	4.992010635	0.071583964	65 Southeastern Plains	adult_male	11.19047619	99850.16238	74.73190476	4.46	3.161428571	3.581904762	17.13	6.88	11.5	98.36	10.75	1.81	5.66	94.89	10.13	1.69	5.27	154.4	13.37	4.26	8.22	330.7	19.42	8.09	13.37	139.08	25.51	14.94	19.6	191.53	33.4	21.93	27.05	141.46
2.985815656	3	80	2010	4	-84.79815958	32.47802875	0.330108015	0	53.94062239	6.683798877	0.28377414	4.566863461	0.064292063	65 Southeastern Plains	adult_male	10.63333333	100218.4273	65.03133333	3.706	6.239666667	9.165333333	25.14	13.2	18.88	48.11	17.13	6.88	11.5	98.36	10.75	1.81	5.66	94.89	10.13	1.69	5.27	154.4	13.37	4.26	8.22	330.7	19.42	8.09	13.37	139.08	25.51	14.94	19.6	191.53
1.253868567	4	81	2011	10	-91.67055691	29.75422108	2.469323023	0.124483712	64.10181162	12.71572513	3.167130242	0	0.324392743	73 Mississippi Alluvial Plain	NA	14	101711.2081	65.88354839	3.627741935	7.075806452	11.57	27.04	16.27	21.31	8.32	29.25	22.49	25.65	204.89	34.53	26.94	30.5	99.25	31.98	26.49	28.93	245.81	32.86	25.23	28.63	107.77	28.38	19.1	23.43	11.68	26.23	17.82	21.78	13.09
1.380870313	4	81	2011	11	-91.67111214	29.75559361	2.314645296	0.141605263	63.94151686	12.59711974	3.027104259	0	0.243219291	73 Mississippi Alluvial Plain	NA	13.93333333	101963.1023	74.82033333	4.729333333	3.995	8.633666667	22.79	14.51	18.15	79.19	27.04	16.27	21.31	8.32	29.25	22.49	25.65	204.89	34.53	26.94	30.5	99.25	31.98	26.49	28.93	245.81	32.86	25.23	28.63	107.77	28.38	19.1	23.43	11.68
2.864522434	4	81	2011	12	-91.69405232	29.75022959	3.031629622	0	63.83150883	14.09721101	2.863385336	0	0.374126899	73 Mississippi Alluvial Plain	NA	14	102253.5952	79.36677419	4.366129032	2.632903226	5.39483871	19.02	11.29	14.61	52.75	22.79	14.51	18.15	79.19	27.04	16.27	21.31	8.32	29.25	22.49	25.65	204.89	34.53	26.94	30.5	99.25	31.98	26.49	28.93	245.81	32.86	25.23	28.63	107.77
0.728972485	4	81	2011	9	-91.68473527	29.74962345	3.010636792	0.050737272	64.2400523	13.74784687	3.619986124	0	0.078353874	73 Mississippi Alluvial Plain	NA	11.76923077	101488.6496	75.905	3.232692308	6.175384615	15.66	29.25	22.49	25.65	204.89	34.53	26.94	30.5	99.25	31.98	26.49	28.93	245.81	32.86	25.23	28.63	107.77	28.38	19.1	23.43	11.68	26.23	17.82	21.78	13.09	22.93	14.63	18.46	70.49
1.803548108	4	81	2012	1	-91.70554538	29.74814156	3.402089458	0	63.63454211	14.8402197	2.376488073	0.489021442	0.830495944	73 Mississippi Alluvial Plain	NA	12.69565217	102133.7496	75.74043478	4.222173913	3.00826087	6.053478261	19.83	12.92	16	103.54	19.02	11.29	14.61	52.75	22.79	14.51	18.15	79.19	27.04	16.27	21.31	8.32	29.25	22.49	25.65	204.89	34.53	26.94	30.5	99.25	31.98	26.49	28.93	245.81
3.555573174	4	83	2011	8	-93.59144415	32.20941615	0.0235021	0	7.870638463	8.335204421	1.279881771	1.91761021	0.376508677	35 South Central Plains	NA	9.448275862	100617.5448	44.23413793	3.195862069	25.69	23.10827586	41.3	25.02	33.53	18.74	39.01	25.77	32.35	47.88	39.75	23.28	31.45	54.01	33.49	16.4	24.3	55.91	32.22	13.78	22.57	74.27	26.27	8.85	16.72	21.08	18.69	4.92	10.91	55.92
3.315824102	4	84	2012	2	-92.59463794	29.70196943	9.051184941	0.872785457	59.08635322	2.208688687	5.214800209	0	0.10153934	34 Western Gulf Coastal Plain	NA	13.85	102059.668	77.467	4.321	2.9555	6.187	20.21	13.28	16.33	178.6	20.06	12.23	15.66	166.29	18.71	10.24	13.92	78.1	23.24	13.85	17.99	64.65	27.52	16.11	21.38	20.49	30.59	22.12	25.97	196.76	35.49	26.5	30.57	53.11
1.848486369	4	86	2012	2	-89.54029888	30.20143584	9.180032011	0.950406321	13.7864938	3.758676238	2.464643549	0	0.282607315	75 Southern Coastal Plain	NA	10.62068966	101972.9607	77.95068966	4.454827586	2.996206897	7.016896552	19.82	13.8	16.4	97.34	20.11	12.49	15.73	59.39	19.15	11.14	14.6	39.7	22.29	14.64	17.92	51.35	25.96	16.55	20.77	1.62	29.17	22.86	25.78	309.9	34.27	27.05	30.46	82.22
0.998733317	4	86	2012	3	-89.54014833	30.20162901	9.154621453	0.954744039	13.77101775	3.735392882	2.45602801	0	0.258311579	75 Southern Coastal Plain	NA	12.47826087	101974.0004	81.50608696	4.792608696	3.323043478	10.18565217	24.34	17.14	20.41	189.7	19.82	13.8	16.4	97.34	20.11	12.49	15.73	59.39	19.15	11.14	14.6	39.7	22.29	14.64	17.92	51.35	25.96	16.55	20.77	1.62	29.17	22.86	25.78	309.9
0.576235974	4	87	2014	10	-90.14193643	29.79777805	6.237717762	0.037365423	64.45266889	1.796755627	2.861045855	0	0.787255387	73 Mississippi Alluvial Plain	NA	13.90322581	101619.4765	69.38903226	2.961935484	7.056774194	13.08387097	29.11	17.06	22.74	77.56	31.04	23.33	26.96	109.36	33.45	24.51	28.74	147.76	32.79	23.96	28.2	145.84	31.67	23.43	27.28	199.05	28.4	18.29	23.04	177.83	26.39	15.56	20.53	59.49
0.953751773	4	87	2014	11	-90.14046299	29.79759465	6.144066564	0.129472986	64.41684764	1.654396905	2.743920747	0	0.649954142	73 Mississippi Alluvial Plain	NA	14	102164.8793	68.762	4.050666667	4.389666667	5.893666667	21.59	9.39	14.85	37.64	29.11	17.06	22.74	77.56	31.04	23.33	26.96	109.36	33.45	24.51	28.74	147.76	32.79	23.96	28.2	145.84	31.67	23.43	27.28	199.05	28.4	18.29	23.04	177.83
1.28683619	4	87	2014	12	-90.14011526	29.79596073	6.240704269	0.280970489	64.5713311	1.62807874	2.805443862	0	0.551546582	73 Mississippi Alluvial Plain	NA	14	102093.8397	76.16774194	3.289354839	3.635806452	7.020322581	21.88	12.11	16.38	94.75	21.59	9.39	14.85	37.64	29.11	17.06	22.74	77.56	31.04	23.33	26.96	109.36	33.45	24.51	28.74	147.76	32.79	23.96	28.2	145.84	31.67	23.43	27.28	199.05
0.510176781	4	87	2014	4	-90.14400029	29.79632583	6.493931543	0.25991473	64.67803019	1.999782223	3.111859677	0	0.926649691	73 Mississippi Alluvial Plain	NA	12.96666667	101552.043	76.973	3.803666667	4.806666667	10.97266667	26.39	15.56	20.53	59.49	21.49	11.26	15.93	123.22	20.05	9.6	14.18	140.88	15.92	4.67	9.32	62.87	19.71	10.33	14.3	109.25	21.8	11.9	16.34	83.45	27.7	18.34	22.59	46.94
0.723531003	4	87	2014	5	-90.14488428	29.7975481	6.472196355	0.207649685	64.58596305	2.08158631	3.12907177	0	1.043257558	73 Mississippi Alluvial Plain	NA	13.51612903	101763.5139	74.80870968	3.328387097	6.146129032	13.34451613	28.4	18.29	23.04	177.83	26.39	15.56	20.53	59.49	21.49	11.26	15.93	123.22	20.05	9.6	14.18	140.88	15.92	4.67	9.32	62.87	19.71	10.33	14.3	109.25	21.8	11.9	16.34	83.45
0.397713095	4	87	2014	6	-90.14506617	29.79696133	6.527140317	0.1902986	64.6527764	2.100274706	3.172553669	0	1.042514376	73 Mississippi Alluvial Plain	NA	13.83333333	101613.2987	77.373	2.575333333	7.068333333	17.546	31.67	23.43	27.28	199.05	28.4	18.29	23.04	177.83	26.39	15.56	20.53	59.49	21.49	11.26	15.93	123.22	20.05	9.6	14.18	140.88	15.92	4.67	9.32	62.87	19.71	10.33	14.3	109.25
0.515645125	4	87	2014	7	-90.14535327	29.79586758	6.626344003	0.207695674	64.77538106	2.133402023	3.251319364	0	1.044460217	73 Mississippi Alluvial Plain	NA	13.83870968	101694.1203	72.27387097	2.095806452	9.095806452	18.37548387	32.79	23.96	28.2	145.84	31.67	23.43	27.28	199.05	28.4	18.29	23.04	177.83	26.39	15.56	20.53	59.49	21.49	11.26	15.93	123.22	20.05	9.6	14.18	140.88	15.92	4.67	9.32	62.87
0.494940532	4	87	2014	8	-90.14160977	29.79623084	6.32734345	0.207549522	64.5990529	1.769796379	2.914176041	0	0.698872196	73 Mississippi Alluvial Plain	NA	13.5483871	101569.8742	73.81322581	2.251612903	8.886129032	18.9816129	33.45	24.51	28.74	147.76	32.79	23.96	28.2	145.84	31.67	23.43	27.28	199.05	28.4	18.29	23.04	177.83	26.39	15.56	20.53	59.49	21.49	11.26	15.93	123.22	20.05	9.6	14.18	140.88
0.654666732	4	87	2014	9	-90.14493659	29.79674973	6.532528407	0.205127953	64.66957563	2.088350362	3.17147841	0	1.024916845	73 Mississippi Alluvial Plain	NA	13.8	101587.9323	76.20433333	2.843666667	6.985	17.187	31.04	23.33	26.96	109.36	33.45	24.51	28.74	147.76	32.79	23.96	28.2	145.84	31.67	23.43	27.28	199.05	28.4	18.29	23.04	177.83	26.39	15.56	20.53	59.49	21.49	11.26	15.93	123.22
0.468587315	4	87	2015	1	-90.14229994	29.79140665	6.742797619	0.326257654	65.11879952	1.941286351	3.266486985	0	0.649775021	73 Mississippi Alluvial Plain	NA	14	102330.3303	78.98612903	3.853870968	2.533225806	3.956774194	18.21	8.62	12.85	123.1	21.88	12.11	16.38	94.75	21.59	9.39	14.85	37.64	29.11	17.06	22.74	77.56	31.04	23.33	26.96	109.36	33.45	24.51	28.74	147.76	32.79	23.96	28.2	145.84
1.140240279	4	87	2015	10	-90.14197951	29.79123257	6.734511319	0.361861178	65.12475808	1.918004354	3.253782921	0	0.615380479	73 Mississippi Alluvial Plain	NA	14	101523.1358	77.05354839	3.743870968	5.28483871	13.07677419	27.52	18.63	22.87	183.46	30.42	22.54	26.29	134.6	32.7	24.62	28.53	88.6	33.31	25.55	29.24	202.08	31.37	24.52	27.83	148.04	29.23	21.22	25.05	238.21	27.83	19.4	23.08	360.08
0.997910066	4	87	2015	11	-90.1450993	29.79447965	6.708534898	0.150581786	64.90791484	2.125691454	3.303288873	0	0.987337181	73 Mississippi Alluvial Plain	NA	13.7826087	101772.0757	82.72695652	3.876086957	3.18	10.42173913	24.56	16.33	19.86	167.53	27.52	18.63	22.87	183.46	30.42	22.54	26.29	134.6	32.7	24.62	28.53	88.6	33.31	25.55	29.24	202.08	31.37	24.52	27.83	148.04	29.23	21.22	25.05	238.21
0.882354773	4	87	2015	12	-90.14519996	29.7929882	6.825753224	0.0245294	65.064329	2.165338453	3.39680025	0	0.961201186	73 Mississippi Alluvial Plain	NA	7.857142857	101891.5119	82.75190476	3.908095238	2.631428571	6.837142857	22.36	13.25	17.39	32.48	24.56	16.33	19.86	167.53	27.52	18.63	22.87	183.46	30.42	22.54	26.29	134.6	32.7	24.62	28.53	88.6	33.31	25.55	29.24	202.08	31.37	24.52	27.83	148.04
0.705366844	4	87	2015	2	-90.1421326	29.79046181	6.805671723	0.367709923	65.20939221	1.961067425	3.318561481	0	0.611408058	73 Mississippi Alluvial Plain	NA	13.96428571	102114.4	77.56821429	4.241785714	2.627142857	3.583928571	17.94	7.99	12.15	33.26	18.21	8.62	12.85	123.1	21.88	12.11	16.38	94.75	21.59	9.39	14.85	37.64	29.11	17.06	22.74	77.56	31.04	23.33	26.96	109.36	33.45	24.51	28.74	147.76
0.810660182	4	87	2015	3	-90.1443163	29.79317978	6.748261722	0.108849197	65.01189991	2.077376043	3.313315125	0	0.882399214	73 Mississippi Alluvial Plain	NA	13.90322581	101970.0739	80.55258065	3.326774194	3.707096774	10.04064516	24.53	15.25	19.67	109.2	17.94	7.99	12.15	33.26	18.21	8.62	12.85	123.1	21.88	12.11	16.38	94.75	21.59	9.39	14.85	37.64	29.11	17.06	22.74	77.56	31.04	23.33	26.96	109.36
0.725609769	4	87	2015	4	-90.14536222	29.79264091	6.863227177	0.0112525	65.10591709	2.189318817	3.430658855	0	0.968214093	73 Mississippi Alluvial Plain	NA	13.93333333	101482.4927	80.86033333	3.188	4.533333333	13.61666667	27.83	19.4	23.08	360.08	24.53	15.25	19.67	109.2	17.94	7.99	12.15	33.26	18.21	8.62	12.85	123.1	21.88	12.11	16.38	94.75	21.59	9.39	14.85	37.64	29.11	17.06	22.74	77.56
1.015992367	4	87	2015	5	-90.14582526	29.79238186	6.915674437	0.001635	65.14966028	2.239603226	3.483831934	0	1.005716195	73 Mississippi Alluvial Plain	NA	13.83870968	101830.1752	79.7216129	3.248387097	5.384193548	15.22258065	29.23	21.22	25.05	238.21	27.83	19.4	23.08	360.08	24.53	15.25	19.67	109.2	17.94	7.99	12.15	33.26	18.21	8.62	12.85	123.1	21.88	12.11	16.38	94.75	21.59	9.39	14.85	37.64
0.91669316	4	87	2015	6	-90.14263401	29.79187366	6.729491688	0.281812439	65.08334272	1.956887872	3.261259603	0	0.692456776	73 Mississippi Alluvial Plain	NA	13.93333333	101639.3467	77.87766667	2.437	6.818333333	17.945	31.37	24.52	27.83	148.04	29.23	21.22	25.05	238.21	27.83	19.4	23.08	360.08	24.53	15.25	19.67	109.2	17.94	7.99	12.15	33.26	18.21	8.62	12.85	123.1	21.88	12.11	16.38	94.75
1.057988743	4	87	2015	7	-90.14200165	29.79173188	6.696930459	0.344797554	65.07442798	1.902901118	3.221702557	0	0.62940068	73 Mississippi Alluvial Plain	NA	13.87096774	101655.8906	77.43806452	2.319032258	7.752903226	19.42935484	33.31	25.55	29.24	202.08	31.37	24.52	27.83	148.04	29.23	21.22	25.05	238.21	27.83	19.4	23.08	360.08	24.53	15.25	19.67	109.2	17.94	7.99	12.15	33.26	18.21	8.62	12.85	123.1
0.767073228	4	87	2015	8	-90.14048255	29.79015354	6.704512005	0.52987184	65.18010434	1.825439803	3.218636537	0	0.448345917	73 Mississippi Alluvial Plain	NA	13.83870968	101492.8229	75.01516129	2.303225806	8.118387097	18.66516129	32.7	24.62	28.53	88.6	33.31	25.55	29.24	202.08	31.37	24.52	27.83	148.04	29.23	21.22	25.05	238.21	27.83	19.4	23.08	360.08	24.53	15.25	19.67	109.2	17.94	7.99	12.15	33.26
1.215934499	4	87	2015	9	-90.14236148	29.79084568	6.790960091	0.3429146	65.17854244	1.966993768	3.309300911	0	0.642177431	73 Mississippi Alluvial Plain	NA	13.9	101480.6057	77.818	2.577333333	6.310333333	16.48433333	30.42	22.54	26.29	134.6	32.7	24.62	28.53	88.6	33.31	25.55	29.24	202.08	31.37	24.52	27.83	148.04	29.23	21.22	25.05	238.21	27.83	19.4	23.08	360.08	24.53	15.25	19.67	109.2
1.694761995	4	88	2012	10	-91.53363915	29.65371595	1.622047536	0.083010021	78.34814941	12.9384676	1.649169791	0	0.12192008	73 Mississippi Alluvial Plain	NA	13.92592593	101583.9404	74.01851852	3.817037037	5.922592593	13.3137037	27.43	16.82	21.49	4.02	31.05	22.97	26.75	99.12	32.15	25.3	28.41	107.13	32.11	25.67	28.55	112.67	32.36	23.66	27.68	67.81	30.46	21.61	25.81	31.88	26.63	17.31	21.83	64.44
2.196930421	4	88	2012	7	-91.53902213	29.65414441	1.748309608	0.249835548	78.14724179	13.13599336	1.796086367	0	0.11347418	73 Mississippi Alluvial Plain	NA	13.12903226	101680.7181	74.9116129	3.206774194	8.050645161	18.88935484	32.11	25.67	28.55	112.67	32.36	23.66	27.68	67.81	30.46	21.61	25.81	31.88	26.63	17.31	21.83	64.44	25.33	17.02	20.86	67.69	20.84	13.68	16.82	44.28	20.74	12.3	16.03	46.98
1.192581564	4	88	2012	8	-91.53614331	29.65271041	1.535028383	0	78.38219554	13.14695702	1.572124059	0	0.180443795	73 Mississippi Alluvial Plain	NA	13.93548387	101362.3826	76.1483871	3.990967742	7.627741935	18.72258065	32.15	25.3	28.41	107.13	32.11	25.67	28.55	112.67	32.36	23.66	27.68	67.81	30.46	21.61	25.81	31.88	26.63	17.31	21.83	64.44	25.33	17.02	20.86	67.69	20.84	13.68	16.82	44.28
1.656921716	4	88	2012	9	-91.53527111	29.65456175	1.730854421	0.099238177	78.21148178	12.92575306	1.762507195	0	0.065081146	73 Mississippi Alluvial Plain	NA	13.96666667	101607.0957	75.92733333	3.615	7.016666667	17.006	31.05	22.97	26.75	99.12	32.15	25.3	28.41	107.13	32.11	25.67	28.55	112.67	32.36	23.66	27.68	67.81	30.46	21.61	25.81	31.88	26.63	17.31	21.83	64.44	25.33	17.02	20.86	67.69
0.799175306	4	90	2013	10	-89.5329031	30.19846152	8.94288288	0.271425265	14.33459116	4.049311776	2.379333033	0	0.348167835	75 Southern Coastal Plain	NA	14	101674.7777	76.52870968	3.556129032	5.011612903	13.34096774	26.46	20.2	23.02	19.73	30.19	25.03	27.4	114.08	30.66	25.82	27.96	56.63	30.66	25.7	27.84	99.22	30.88	25.41	27.94	61.04	25.95	19.41	22.44	113.91	23.74	16.64	19.8	198.77
1.123537315	4	90	2013	11	-89.53412918	30.19906973	8.968251478	0.384728648	14.23169093	3.979259471	2.474796473	0	0.429570331	75 Southern Coastal Plain	NA	14.03333333	102104.2137	77.01066667	4.822	3.294333333	6.999666667	20.45	13.04	16.34	63.44	26.46	20.2	23.02	19.73	30.19	25.03	27.4	114.08	30.66	25.82	27.96	56.63	30.66	25.7	27.84	99.22	30.88	25.41	27.94	61.04	25.95	19.41	22.44	113.91
2.446380021	4	90	2013	12	-89.53924478	30.20065687	9.170803139	0.817313321	13.90166163	3.831132382	2.59446431	0	0.284620949	75 Southern Coastal Plain	NA	14	102084.6081	82.32548387	4.087096774	2.128064516	5.082580645	18.56	11.33	14.32	90.63	20.45	13.04	16.34	63.44	26.46	20.2	23.02	19.73	30.19	25.03	27.4	114.08	30.66	25.82	27.96	56.63	30.66	25.7	27.84	99.22	30.88	25.41	27.94	61.04
1.702592189	4	90	2014	1	-89.53809497	30.20038141	9.116506837	0.71787985	13.96732351	3.849780333	2.68484655	0	0.282299786	75 Southern Coastal Plain	NA	14	102190.449	75.71903226	4.389032258	2.236129032	2.072903226	14.47	6.06	9.43	36.58	18.56	11.33	14.32	90.63	20.45	13.04	16.34	63.44	26.46	20.2	23.02	19.73	30.19	25.03	27.4	114.08	30.66	25.82	27.96	56.63	30.66	25.7	27.84	99.22
2.431360361	4	90	2014	2	-89.53350396	30.20124289	8.747439599	0.567085254	14.02402328	3.738933225	2.366600459	0	0.193465551	75 Southern Coastal Plain	NA	14	101800.8793	81.90392857	4.055357143	2.178571429	4.771428571	18.25	10.17	13.61	144.48	14.47	6.06	9.43	36.58	18.56	11.33	14.32	90.63	20.45	13.04	16.34	63.44	26.46	20.2	23.02	19.73	30.19	25.03	27.4	114.08	30.66	25.82	27.96	56.63
2.297403356	4	90	2014	3	-89.53337037	30.20111194	8.749760776	0.54861068	14.04197383	3.753791167	2.356280392	0	0.200316383	75 Southern Coastal Plain	NA	14	101732.5226	79.01483871	3.767741935	2.890967742	5.966774194	19.53	12.09	15.45	156.76	18.25	10.17	13.61	144.48	14.47	6.06	9.43	36.58	18.56	11.33	14.32	90.63	20.45	13.04	16.34	63.44	26.46	20.2	23.02	19.73	30.19	25.03	27.4	114.08
1.774338985	4	90	2014	4	-89.53450834	30.19996778	8.917392914	0.489440978	14.12554292	3.879468791	2.487509884	0	0.363749037	75 Southern Coastal Plain	NA	13.8	101540.6753	80.011	4.202333333	3.681333333	10.25233333	24.06	16.45	19.82	86.03	19.53	12.09	15.45	156.76	18.25	10.17	13.61	144.48	14.47	6.06	9.43	36.58	18.56	11.33	14.32	90.63	20.45	13.04	16.34	63.44	26.46	20.2	23.02	19.73
1.233618471	4	90	2014	5	-89.53376898	30.19955359	8.904992048	0.417110179	14.19253377	3.925942408	2.428261088	0	0.371657503	75 Southern Coastal Plain	NA	14	101745.0965	77.53193548	3.733548387	5.023548387	13.37870968	26.84	19.92	23.06	149.32	24.06	16.45	19.82	86.03	19.53	12.09	15.45	156.76	18.25	10.17	13.61	144.48	14.47	6.06	9.43	36.58	18.56	11.33	14.32	90.63	20.45	13.04	16.34	63.44
0.782174851	4	90	2014	6	-89.53371718	30.19965195	8.893487158	0.423841795	14.18389818	3.915106798	2.420904234	0	0.359656074	75 Southern Coastal Plain	NA	11.77272727	101534.99	80.235	3.269090909	5.681363636	17.32590909	30.28	24.79	27.26	182.4	26.84	19.92	23.06	149.32	24.06	16.45	19.82	86.03	19.53	12.09	15.45	156.76	18.25	10.17	13.61	144.48	14.47	6.06	9.43	36.58	18.56	11.33	14.32	90.63
0.788995477	4	90	2014	7	-89.53151267	30.19768489	8.924010979	0.12914567	14.46000246	4.141784885	2.279285969	0	0.210560673	75 Southern Coastal Plain	NA	8.904761905	101703.9381	70.84571429	2.422380952	9.073809524	18.6752381	31.82	25.48	28.42	103.81	30.28	24.79	27.26	182.4	26.84	19.92	23.06	149.32	24.06	16.45	19.82	86.03	19.53	12.09	15.45	156.76	18.25	10.17	13.61	144.48	14.47	6.06	9.43	36.58
2.411273804	4	90	2014	9	-89.53395245	30.20154879	8.750969616	0.616177826	13.97778455	3.704207521	2.404130474	0	0.183592339	75 Southern Coastal Plain	NA	9.523809524	101610.7362	74.42333333	2.88	7.22047619	17.54142857	30.15	24.86	27.3	50.84	32.47	26.32	29.08	87.76	31.82	25.48	28.42	103.81	30.28	24.79	27.26	182.4	26.84	19.92	23.06	149.32	24.06	16.45	19.82	86.03	19.53	12.09	15.45	156.76
4.078036771	4	91	2014	4	-90.11339347	29.82318304	2.333188845	0	60.80036359	0.377420062	0.428813528	0	0.134523022	73 Mississippi Alluvial Plain	NA	12.03571429	101533	76.68714286	3.855357143	4.833571429	10.985	26.37	15.58	20.53	60.69	21.47	11.29	15.93	127.95	20.02	9.62	14.18	145.26	15.89	4.71	9.33	63.6	19.69	10.37	14.31	110.86	21.77	11.96	16.36	80.32	27.68	18.4	22.61	46.66
2.720604823	4	91	2014	5	-90.11348115	29.82498671	2.239408944	0	60.61792216	0.319848301	0.320456301	0	0.120062081	73 Mississippi Alluvial Plain	NA	11.55172414	101787.9652	74.46137931	3.264827586	6.241724138	13.28551724	28.39	18.32	23.05	183.12	26.37	15.58	20.53	60.69	21.47	11.29	15.93	127.95	20.02	9.62	14.18	145.26	15.89	4.71	9.33	63.6	19.69	10.37	14.31	110.86	21.77	11.96	16.36	80.32
4.288075703	4	91	2015	3	-90.13293348	29.84073732	3.895070525	0	59.72712453	1.220701463	0.57401712	0	0.471838683	73 Mississippi Alluvial Plain	NA	7.863636364	101981.9509	78.69909091	3.27	3.976818182	9.662272727	24.51	15.27	19.67	108.92	17.92	8.01	12.15	33.26	18.19	8.65	12.85	122.97	21.85	12.14	16.38	95.43	21.56	9.46	14.87	37.35	29.08	17.12	22.76	78.27	31.03	23.36	26.97	110.31
1.582329895	4	92	2013	5	-89.56208269	30.19657961	11.09462572	1.478638417	13.59645457	4.98265165	2.12899861	0	0.181838537	75 Southern Coastal Plain	NA	14	101705.4321	78.55428571	3.596428571	4.616785714	12.91678571	26.12	19.29	22.45	129.92	23.91	16.51	19.8	226.19	19.2	10.44	14.33	19.57	19.38	11.93	15.19	189.89	19.26	12.17	15.12	105.22	20.16	12.61	15.78	61.55	21.18	13.22	16.82	31.82
0.44232456	4	92	2013	6	-89.56444953	30.20696381	10.58869794	0.443494758	12.43333276	4.173224604	1.023804346	0	0.118575214	75 Southern Coastal Plain	NA	14	101427.937	78.00833333	2.806666667	6.693	18.16533333	31.01	25.32	27.95	68.41	26.12	19.29	22.45	129.92	23.91	16.51	19.8	226.19	19.2	10.44	14.33	19.57	19.38	11.93	15.19	189.89	19.26	12.17	15.12	105.22	20.16	12.61	15.78	61.55
1.479039148	4	93	2014	10	-92.14286814	29.85867991	1.422741196	0	43.13122264	3.295456446	0.914461196	1.613296405	0.092229709	34 Western Gulf Coastal Plain	NA	13.77419355	101604.0761	68.41903226	2.931935484	7.231935484	13.21387097	29.24	17.19	22.68	67.49	31.27	23.02	26.77	88.25	33.83	25.06	29	181.65	33.17	24.08	28.29	246.34	31.13	23.67	27.04	189.16	27.99	18.38	22.79	178.72	25.93	15.01	20.07	81.83
1.296170988	4	93	2014	11	-92.14366218	29.85931687	1.437063983	0	43.06113108	3.22094776	0.956802892	1.510141597	0.190393015	34 Western Gulf Coastal Plain	NA	13.5	102169.9103	69.82433333	4.187	3.912666667	5.776666667	20.8	9.71	14.49	100.83	29.24	17.19	22.68	67.49	31.27	23.02	26.77	88.25	33.83	25.06	29	181.65	33.17	24.08	28.29	246.34	31.13	23.67	27.04	189.16	27.99	18.38	22.79	178.72
1.250197826	4	93	2014	12	-92.13978287	29.86146738	1.281608286	0	42.81978491	3.602460127	1.193906278	1.440724326	0.063942521	34 Western Gulf Coastal Plain	NA	13.3	102087.3617	78.439	3.303333333	3.005	6.36	20.88	11.79	15.68	68.24	20.8	9.71	14.49	100.83	29.24	17.19	22.68	67.49	31.27	23.02	26.77	88.25	33.83	25.06	29	181.65	33.17	24.08	28.29	246.34	31.13	23.67	27.04	189.16
1.283061946	4	93	2014	5	-92.14228809	29.85698371	1.276355292	0	43.31897065	3.345575564	0.754195106	1.620966092	0.100445495	34 Western Gulf Coastal Plain	NA	13.51612903	101706.2961	75.72806452	3.646129032	5.704516129	13.18580645	27.99	18.38	22.79	178.72	25.93	15.01	20.07	81.83	20.33	10.6	15.01	53.67	18.83	8.52	12.87	140.14	15.55	4.47	8.99	48.41	17.58	8.31	12.39	62.7	20.89	10.54	15.16	51.53
0.788909927	4	93	2014	6	-92.1419832	29.85650739	1.244620179	0	43.3715921	3.373714982	0.713586499	1.573450878	0.091463972	34 Western Gulf Coastal Plain	NA	13.33333333	101555.0307	79.37933333	3.208666667	6.269	17.399	31.13	23.67	27.04	189.16	27.99	18.38	22.79	178.72	25.93	15.01	20.07	81.83	20.33	10.6	15.01	53.67	18.83	8.52	12.87	140.14	15.55	4.47	8.99	48.41	17.58	8.31	12.39	62.7
1.181068738	4	93	2014	7	-92.14369966	29.85670926	1.19008307	0	43.35042728	3.208675319	0.681646131	1.48765064	0.079608611	34 Western Gulf Coastal Plain	NA	13.61290323	101677.3677	73.53774194	2.374193548	8.865483871	18.62032258	33.17	24.08	28.29	246.34	31.13	23.67	27.04	189.16	27.99	18.38	22.79	178.72	25.93	15.01	20.07	81.83	20.33	10.6	15.01	53.67	18.83	8.52	12.87	140.14	15.55	4.47	8.99	48.41
1.330870885	4	93	2014	8	-92.14478364	29.85713767	1.178845125	0	43.30367765	3.105166143	0.693096293	1.415797908	0.011986127	34 Western Gulf Coastal Plain	NA	13.51612903	101526.5352	73.63483871	2.586129032	9.187741935	19.44290323	33.83	25.06	29	181.65	33.17	24.08	28.29	246.34	31.13	23.67	27.04	189.16	27.99	18.38	22.79	178.72	25.93	15.01	20.07	81.83	20.33	10.6	15.01	53.67	18.83	8.52	12.87	140.14
1.269255362	4	93	2014	9	-92.14283215	29.85773037	1.327469504	0	43.236532	3.295661096	0.81580229	1.615094651	0.002698229	34 Western Gulf Coastal Plain	NA	13.76666667	101560.582	74.92433333	2.741	7.337666667	17.14133333	31.27	23.02	26.77	88.25	33.83	25.06	29	181.65	33.17	24.08	28.29	246.34	31.13	23.67	27.04	189.16	27.99	18.38	22.79	178.72	25.93	15.01	20.07	81.83	20.33	10.6	15.01	53.67
0.086294408	4	93	2015	1	-92.13896298	29.86189926	1.189106375	0	42.77128453	3.683015616	1.107426161	1.351266406	0.051994548	34 Western Gulf Coastal Plain	NA	13.95	102540.901	77.905	3.74	2.137	2.7655	16.62	7.28	11.26	115.27	20.88	11.79	15.68	68.24	20.8	9.71	14.49	100.83	29.24	17.19	22.68	67.49	31.27	23.02	26.77	88.25	33.83	25.06	29	181.65	33.17	24.08	28.29	246.34
1.031362659	4	94	2015	3	-90.10935915	29.78994048	4.09536317	0	64.07118296	0.779144103	1.061194092	0.378636946	0.622850332	73 Mississippi Alluvial Plain	NA	13.58064516	101970.2042	80.61677419	3.358709677	3.690967742	10.06387097	24.49	15.35	19.7	104.58	17.92	8.09	12.2	31.49	18.2	8.76	12.92	120.89	21.8	12.22	16.4	91.4	21.51	9.59	14.91	36.22	29	17.22	22.76	77.5	30.95	23.42	26.96	106.16
0.580066759	4	94	2015	4	-90.10840691	29.78974436	4.020342164	0	64.05666685	0.829162368	0.986733968	0.28409251	0.681528167	73 Mississippi Alluvial Plain	NA	13.89655172	101489.1228	80.77551724	3.206551724	4.53137931	13.57137931	27.79	19.47	23.09	357.85	24.49	15.35	19.7	104.58	17.92	8.09	12.2	31.49	18.2	8.76	12.92	120.89	21.8	12.22	16.4	91.4	21.51	9.59	14.91	36.22	29	17.22	22.76	77.5
0.454804168	4	94	2015	5	-90.1101436	29.79148004	4.098507822	0	63.94159206	0.826377992	1.080060611	0.407609666	0.669322954	73 Mississippi Alluvial Plain	NA	14	101831.7216	79.72290323	3.276774194	5.374516129	15.24258065	29.19	21.29	25.06	232.38	27.79	19.47	23.09	357.85	24.49	15.35	19.7	104.58	17.92	8.09	12.2	31.49	18.2	8.76	12.92	120.89	21.8	12.22	16.4	91.4	21.51	9.59	14.91	36.22
0.825107192	4	94	2015	6	-90.11018068	29.79155808	4.098579471	0	63.93492465	0.828914	1.081614349	0.404698247	0.671882655	73 Mississippi Alluvial Plain	NA	13.76190476	101566.7448	78.2147619	2.555238095	6.555714286	17.66	31.36	24.57	27.85	147.83	29.19	21.29	25.06	232.38	27.79	19.47	23.09	357.85	24.49	15.35	19.7	104.58	17.92	8.09	12.2	31.49	18.2	8.76	12.92	120.89	21.8	12.22	16.4	91.4
1.560456222	4	95	2014	4	-90.11749529	29.80447164	3.978117243	0	62.87460211	0.081893556	0.524925463	0.425041591	0.085618163	73 Mississippi Alluvial Plain	NA	13.86666667	101552.7473	77.093	3.832	4.770333333	10.98	26.34	15.62	20.53	60.37	21.45	11.32	15.94	123.06	20	9.66	14.19	140.76	15.89	4.75	9.36	63.29	19.69	10.43	14.35	110.72	21.76	12.02	16.39	81.66	27.65	18.43	22.62	46.15
2.685428027	4	95	2014	5	-90.11731807	29.80422842	3.982248357	0	62.89313793	0.113148642	0.531383201	0.399973103	0.05378564	73 Mississippi Alluvial Plain	NA	12.77777778	101828.3111	73.99592593	3.203333333	6.378148148	13.22814815	28.38	18.35	23.06	181.2	26.34	15.62	20.53	60.37	21.45	11.32	15.94	123.06	20	9.66	14.19	140.76	15.89	4.75	9.36	63.29	19.69	10.43	14.35	110.72	21.76	12.02	16.39	81.66
1.683323062	4	96	2014	10	-89.69834525	30.18246796	1.182471253	1.502211283	12.75954857	1.722533438	2.398832689	0	0.245246062	73 Mississippi Alluvial Plain	NA	12.64516129	101609.5181	70.09193548	3.059032258	6.693548387	13.38064516	28.53	18.23	22.82	36.77	30.71	24.17	27.15	60.99	33.3	25.67	29.1	107.1	32.54	24.8	28.41	119.6	31.14	24.21	27.34	216.66	27.76	19.07	23.04	175.9	25.32	15.72	20	88.7
0.321650359	4	96	2014	11	-89.69698554	30.18262961	1.275472572	1.573518623	12.73612892	1.809526163	2.530817913	0	0.299236083	73 Mississippi Alluvial Plain	NA	12.06666667	102165.4837	71.277	4.172333333	3.785333333	5.666333333	20.42	10.04	14.53	35.04	28.53	18.23	22.82	36.77	30.71	24.17	27.15	60.99	33.3	25.67	29.1	107.1	32.54	24.8	28.41	119.6	31.14	24.21	27.34	216.66	27.76	19.07	23.04	175.9
0.433826497	4	96	2014	12	-89.69809289	30.1829476	1.170325005	1.476494854	12.70532855	1.705921893	2.430270464	0	0.21287686	73 Mississippi Alluvial Plain	NA	10.19354839	102096.0526	78.66096774	3.337741935	2.991612903	6.201612903	20.46	11.91	15.63	104.83	20.42	10.04	14.53	35.04	28.53	18.23	22.82	36.77	30.71	24.17	27.15	60.99	33.3	25.67	29.1	107.1	32.54	24.8	28.41	119.6	31.14	24.21	27.34	216.66
0.132890108	4	96	2014	5	-89.69863567	30.18197676	1.19541727	1.528595184	12.81521249	1.737302127	2.364645895	0	0.279581183	73 Mississippi Alluvial Plain	NA	14	101783.9382	78.30090909	3.454545455	5.355	14.08727273	27.76	19.07	23.04	175.9	25.32	15.72	20	88.7	20.36	11.33	15.4	184.48	18.87	9.26	13.36	167.09	14.52	4.81	8.72	43.94	18.66	10.27	13.74	105.3	20.63	11.9	15.73	72.06
0.85188908	4	96	2014	6	-89.69804219	30.18109194	1.303310737	1.641589361	12.91095069	1.844866116	2.413044022	0	0.392688244	73 Mississippi Alluvial Plain	NA	14	101595.2553	78.57133333	2.656333333	6.543	17.674	31.14	24.21	27.34	216.66	27.76	19.07	23.04	175.9	25.32	15.72	20	88.7	20.36	11.33	15.4	184.48	18.87	9.26	13.36	167.09	14.52	4.81	8.72	43.94	18.66	10.27	13.74	105.3
0.832148625	4	96	2014	7	-89.6975105	30.18049574	1.385774151	1.725189782	12.97493335	1.926900175	2.460757175	0	0.474801529	73 Mississippi Alluvial Plain	NA	13.22580645	101665.81	71.53	2.322258065	9.130322581	18.66903226	32.54	24.8	28.41	119.6	31.14	24.21	27.34	216.66	27.76	19.07	23.04	175.9	25.32	15.72	20	88.7	20.36	11.33	15.4	184.48	18.87	9.26	13.36	167.09	14.52	4.81	8.72	43.94
0.862446772	4	96	2014	9	-89.6955479	30.18231115	1.406903203	1.694863093	12.76564409	1.937169343	2.663871682	0	0.416026475	73 Mississippi Alluvial Plain	NA	12.55172414	101577.1241	75.36965517	2.728965517	7.074827586	17.38689655	30.71	24.17	27.15	60.99	33.3	25.67	29.1	107.1	32.54	24.8	28.41	119.6	31.14	24.21	27.34	216.66	27.76	19.07	23.04	175.9	25.32	15.72	20	88.7	20.36	11.33	15.4	184.48
0.699237879	4	96	2015	1	-89.69795292	30.18262987	1.201800114	1.512124189	12.74000571	1.739192424	2.438599022	0	0.249934279	73 Mississippi Alluvial Plain	NA	9.566666667	102323.3057	79.13533333	4.026	2.38	3.736	17.25	8.57	12.3	116.8	20.46	11.91	15.63	104.83	20.42	10.04	14.53	35.04	28.53	18.23	22.82	36.77	30.71	24.17	27.15	60.99	33.3	25.67	29.1	107.1	32.54	24.8	28.41	119.6
0.61205402	4	96	2015	2	-89.69784881	30.18278018	1.200217587	1.505878083	12.72291286	1.735833299	2.450807047	0	0.241062709	73 Mississippi Alluvial Plain	NA	10.46428571	102108.5793	77.32785714	4.3525	2.493571429	3.182857143	16.96	7.73	11.53	35.05	17.25	8.57	12.3	116.8	20.46	11.91	15.63	104.83	20.42	10.04	14.53	35.04	28.53	18.23	22.82	36.77	30.71	24.17	27.15	60.99	33.3	25.67	29.1	107.1
0.806549124	4	96	2015	3	-89.69991828	30.18269189	1.050351164	1.392543914	12.74120447	1.592150774	2.252454853	0	0.176769964	73 Mississippi Alluvial Plain	NA	13	101963.7387	81.00741935	3.437741935	3.436129032	9.783548387	23.77	15.47	19.3	160.13	16.96	7.73	11.53	35.05	17.25	8.57	12.3	116.8	20.46	11.91	15.63	104.83	20.42	10.04	14.53	35.04	28.53	18.23	22.82	36.77	30.71	24.17	27.15	60.99
0.278551229	4	96	2015	4	-89.6965556	30.18317808	1.272058441	1.558282944	12.67355658	1.800904968	2.5802749	0	0.279516748	73 Mississippi Alluvial Plain	NA	11.83333333	101481.9207	81.52933333	3.267	4.146666667	13.15733333	26.97	19.35	22.63	309.15	23.77	15.47	19.3	160.13	16.96	7.73	11.53	35.05	17.25	8.57	12.3	116.8	20.46	11.91	15.63	104.83	20.42	10.04	14.53	35.04	28.53	18.23	22.82	36.77
0.465858431	4	96	2015	5	-89.69666792	30.18241232	1.314393588	1.611957472	12.75894682	1.848407132	2.558140695	0	0.336403008	73 Mississippi Alluvial Plain	NA	13.29032258	101839.7874	79.60258065	3.267419355	5.225806452	15.16677419	28.63	21.71	24.91	126.07	26.97	19.35	22.63	309.15	23.77	15.47	19.3	160.13	16.96	7.73	11.53	35.05	17.25	8.57	12.3	116.8	20.46	11.91	15.63	104.83	20.42	10.04	14.53	35.04
0.02482814	4	96	2015	6	-89.69777931	30.18249418	1.224167886	1.534397079	12.75435523	1.761675209	2.453183376	0	0.271547453	73 Mississippi Alluvial Plain	NA	13.95238095	101561.4452	77.29142857	2.566666667	6.85	18.01761905	31.31	25.32	28.13	93.26	28.63	21.71	24.91	126.07	26.97	19.35	22.63	309.15	23.77	15.47	19.3	160.13	16.96	7.73	11.53	35.05	17.25	8.57	12.3	116.8	20.46	11.91	15.63	104.83
1.621515852	4	97	2014	10	-90.14625248	29.82583292	5.2295549	0.423953988	61.7586272	3.073743149	2.65531254	0	0.732281907	73 Mississippi Alluvial Plain	NA	13.96774194	101618.5335	69.24967742	2.958709677	7.097419355	13.08225806	29.14	17.03	22.74	78.08	31.07	23.31	26.97	111.49	33.47	24.5	28.75	149.15	32.81	23.94	28.21	145.81	31.68	23.41	27.28	206.45	28.42	18.26	23.04	181.58	26.41	15.53	20.53	60.12
1.447583298	4	97	2014	11	-90.14300525	29.8183959	5.146883868	0.479895749	62.38777091	2.748104841	2.849229649	0	0.078892234	73 Mississippi Alluvial Plain	NA	13.83333333	102106.6725	69.28208333	4.03625	4.342916667	6.191666667	21.6	9.35	14.84	38.21	29.14	17.03	22.74	78.08	31.07	23.31	26.97	111.49	33.47	24.5	28.75	149.15	32.81	23.94	28.21	145.81	31.68	23.41	27.28	206.45	28.42	18.26	23.04	181.58
0.77551019	4	97	2014	4	-90.13995194	29.81844643	4.869322806	0.197251147	62.26584759	2.531052709	2.577812256	0	0.060297912	73 Mississippi Alluvial Plain	NA	14	101551.5107	76.93733333	3.810333333	4.815	10.973	26.41	15.53	20.53	60.12	21.51	11.24	15.92	127.4	20.06	9.57	14.17	145.85	15.91	4.63	9.3	63.46	19.71	10.29	14.27	109.89	21.79	11.86	16.32	80.8	27.72	18.31	22.58	47.07
1.343881053	4	97	2014	5	-90.14450665	29.83044737	4.991995016	0.079936427	61.22232607	2.677445548	2.144513218	0	0.409970655	73 Mississippi Alluvial Plain	NA	13.96774194	101762.0113	74.75387097	3.323225806	6.162258065	13.3383871	28.42	18.26	23.04	181.58	26.41	15.53	20.53	60.12	21.51	11.24	15.92	127.4	20.06	9.57	14.17	145.85	15.91	4.63	9.3	63.46	19.71	10.29	14.27	109.89	21.79	11.86	16.32	80.8
0.606528409	4	97	2014	6	-90.14221139	29.83163968	4.760601841	0.212956886	61.01161969	2.419646653	1.904301073	0	0.272308014	73 Mississippi Alluvial Plain	NA	14	101611.693	77.33033333	2.571333333	7.083333333	17.548	31.68	23.41	27.28	206.45	28.42	18.26	23.04	181.58	26.41	15.53	20.53	60.12	21.51	11.24	15.92	127.4	20.06	9.57	14.17	145.85	15.91	4.63	9.3	63.46	19.71	10.29	14.27	109.89
1.04009614	4	97	2014	7	-90.14181291	29.82946625	4.744542679	0.339014963	61.21654135	2.503218571	2.083018877	0	0.413742801	73 Mississippi Alluvial Plain	NA	13.87096774	101692.7761	72.20354839	2.107419355	9.12516129	18.37967742	32.81	23.94	28.21	145.81	31.68	23.41	27.28	206.45	28.42	18.26	23.04	181.58	26.41	15.53	20.53	60.12	21.51	11.24	15.92	127.4	20.06	9.57	14.17	145.85	15.91	4.63	9.3	63.46
0.794316961	4	97	2014	8	-90.14114892	29.83003357	4.673766659	0.362992506	61.13308694	2.416603705	1.995957117	0	0.323892419	73 Mississippi Alluvial Plain	NA	13.74193548	101568.3319	73.72387097	2.252903226	8.927419355	18.98870968	33.47	24.5	28.75	149.15	32.81	23.94	28.21	145.81	31.68	23.41	27.28	206.45	28.42	18.26	23.04	181.58	26.41	15.53	20.53	60.12	21.51	11.24	15.92	127.4	20.06	9.57	14.17	145.85
1.94112146	4	97	2014	9	-90.14482262	29.82901026	5.039187319	0.220862569	61.38043686	2.781436666	2.288889511	0	0.561673926	73 Mississippi Alluvial Plain	NA	13.86666667	101586.9447	76.12733333	2.840666667	7.013666667	17.19166667	31.07	23.31	26.97	111.49	33.47	24.5	28.75	149.15	32.81	23.94	28.21	145.81	31.68	23.41	27.28	206.45	28.42	18.26	23.04	181.58	26.41	15.53	20.53	60.12	21.51	11.24	15.92	127.4
1.093629359	4	98	2012	8	-89.5231555	30.22712861	6.054820784	0	11.52147318	1.000602654	0.403600582	0.115966034	0.154541599	75 Southern Coastal Plain	NA	39.39130435	101293.1891	77.01086957	4.256956522	6.96173913	18.35043478	31.62	25.87	28.42	324.3	31.87	26.02	28.68	136.86	31.59	24.28	27.62	100.63	29.41	22.11	25.51	44.65	26.13	17.97	21.83	124.74	24.47	16.99	20.38	185.84	19.83	13.63	16.31	98.38
0.741457842	4	99	2013	3	-91.84628955	29.71211993	6.87735734	0.771126699	62.46419549	23.13489028	1.392327078	0	0.192173387	73 Mississippi Alluvial Plain	NA	11.87096774	101934.981	74.93096774	4.133870968	3.089677419	5.600967742	18.45	12.55	15.13	34.64	19.36	13.53	16.07	87.49	17.79	13.12	15.23	202.61	20.28	14.61	17.03	74.72	22	15.75	18.6	29.29	26.27	20.19	22.73	11.71	29.57	25.08	27.13	102.9
0.614753634	4	99	2013	4	-91.84522806	29.7131747	6.721756856	0.61562241	62.38407311	22.99552375	1.31815267	0	0.137643147	73 Mississippi Alluvial Plain	NA	11.26666667	101606.324	82.81933333	4.110333333	2.862	9.556333333	22.23	16.88	19.27	107.59	18.45	12.55	15.13	34.64	19.36	13.53	16.07	87.49	17.79	13.12	15.23	202.61	20.28	14.61	17.03	74.72	22	15.75	18.6	29.29	26.27	20.19	22.73	11.71
4.114935241	4	100	2012	11	-89.54536528	30.21873549	8.337310702	0.470498875	11.81312939	2.051635723	0.631438908	0	0.118182989	75 Southern Coastal Plain	NA	11.73333333	102156.9833	75.35833333	3.716	3.661333333	7.135333333	21.16	13.23	16.82	29.75	26.01	18.06	21.55	12.51	29.49	23.48	26.29	94.14	31.56	25.92	28.42	325.59	31.79	26.08	28.67	139.29	31.53	24.35	27.63	102.01	29.35	22.17	25.51	43.59
5.129422473	4	100	2012	12	-89.54920688	30.19761744	10.0893731	1.568676772	13.8987754	4.367858333	2.318030329	0	0.510228933	75 Southern Coastal Plain	NA	12.51612903	101834.7348	81.80580645	4.439354839	2.44	6.618709677	20.14	12.62	15.77	58.55	21.16	13.23	16.82	29.75	26.01	18.06	21.55	12.51	29.49	23.48	26.29	94.14	31.56	25.92	28.42	325.59	31.79	26.08	28.67	139.29	31.53	24.35	27.63	102.01
4.665914414	4	100	2013	1	-89.54614752	30.21034729	8.942820291	1.021089793	12.66539089	2.936349565	1.334946185	0	0.470520746	75 Southern Coastal Plain	NA	10.12903226	102147.4055	82.88419355	4.453225806	2.187096774	5.807419355	19.24	12.18	15.12	98.76	20.14	12.62	15.77	58.55	21.16	13.23	16.82	29.75	26.01	18.06	21.55	12.51	29.49	23.48	26.29	94.14	31.56	25.92	28.42	325.59	31.79	26.08	28.67	139.29
5.276793006	4	100	2013	2	-89.54285677	30.213573	8.473332345	0.62033997	12.43392857	2.49473423	1.235526544	0	0.396261137	75 Southern Coastal Plain	NA	11.32142857	101717.9129	77.96964286	4.325	2.786428571	5.676428571	19.35	11.94	15.18	179.04	19.24	12.18	15.12	98.76	20.14	12.62	15.77	58.55	21.16	13.23	16.82	29.75	26.01	18.06	21.55	12.51	29.49	23.48	26.29	94.14	31.56	25.92	28.42	325.59
5.077237555	4	100	2013	3	-89.54822688	30.20360461	9.573386168	1.531082693	13.30064365	3.708276415	1.817399061	0	0.177476632	75 Southern Coastal Plain	NA	9.774193548	101901.0306	72.55935484	4.29	3.427419355	5.104516129	19.15	10.46	14.33	18.43	19.35	11.94	15.18	179.04	19.24	12.18	15.12	98.76	20.14	12.62	15.77	58.55	21.16	13.23	16.82	29.75	26.01	18.06	21.55	12.51	29.49	23.48	26.29	94.14
1.253837104	5	101	2011	10	-91.67055742	29.7542214	2.469285061	0.12445744	64.10176659	12.71571189	3.167103789	0	0.324391445	73 Mississippi Alluvial Plain	NA	14	101711.2081	65.88354839	3.627741935	7.075806452	11.57	27.04	16.27	21.31	8.32	29.25	22.49	25.65	204.89	34.53	26.94	30.5	99.25	31.98	26.49	28.93	245.81	32.86	25.23	28.63	107.77	28.38	19.1	23.43	11.68	26.23	17.82	21.78	13.09
1.380542033	5	101	2011	11	-91.67111286	29.75559411	2.314586419	0.141586663	63.94144686	12.59709581	3.027062492	0	0.243227261	73 Mississippi Alluvial Plain	NA	13.93333333	101963.1023	74.82033333	4.729333333	3.995	8.633666667	22.79	14.51	18.15	79.19	27.04	16.27	21.31	8.32	29.25	22.49	25.65	204.89	34.53	26.94	30.5	99.25	31.98	26.49	28.93	245.81	32.86	25.23	28.63	107.77	28.38	19.1	23.43	11.68
2.864549816	5	101	2011	12	-91.69405234	29.75023	3.031584277	0	63.83146613	14.09717157	2.863353723	0	0.374147299	73 Mississippi Alluvial Plain	NA	14	102253.5955	79.36709677	4.366129032	2.632903226	5.39483871	19.02	11.29	14.61	52.76	22.79	14.51	18.15	79.19	27.04	16.27	21.31	8.32	29.25	22.49	25.65	204.89	34.53	26.94	30.5	99.25	31.98	26.49	28.93	245.81	32.86	25.23	28.63	107.77
0.729008911	5	101	2011	9	-91.68473584	29.74962401	3.010582821	0.050682231	64.23997354	13.74781539	3.619905933	0	0.078298766	73 Mississippi Alluvial Plain	NA	11.76923077	101488.6492	75.905	3.232692308	6.175384615	15.66	29.25	22.49	25.65	204.89	34.53	26.94	30.5	99.25	31.98	26.49	28.93	245.81	32.86	25.23	28.63	107.77	28.38	19.1	23.43	11.68	26.23	17.82	21.78	13.09	22.93	14.63	18.46	70.49
1.803056044	5	101	2012	1	-91.70554598	29.74814184	3.40207333	0	63.63449292	14.84022219	2.376435975	0.489068374	0.830538313	73 Mississippi Alluvial Plain	NA	12.69565217	102133.7491	75.74043478	4.222173913	3.00826087	6.053478261	19.83	12.92	16	103.55	19.02	11.29	14.61	52.76	22.79	14.51	18.15	79.19	27.04	16.27	21.31	8.32	29.25	22.49	25.65	204.89	34.53	26.94	30.5	99.25	31.98	26.49	28.93	245.81
3.554698874	5	103	2011	8	-93.59144471	32.2094168	0.0235563	0	7.870642166	8.33511518	1.279889353	1.917625275	0.376491103	35 South Central Plains	NA	9.448275862	100617.5455	44.23413793	3.195862069	25.69	23.10827586	41.3	25.02	33.53	18.74	39.01	25.77	32.35	47.88	39.75	23.28	31.45	54.01	33.49	16.4	24.3	55.91	32.22	13.78	22.57	74.27	26.27	8.85	16.72	21.08	18.69	4.92	10.91	55.92
3.315826972	5	104	2012	2	-92.59463833	29.70196992	9.051240194	0.872744798	59.08630282	2.208714895	5.214847533	0	0.101572833	34 Western Gulf Coastal Plain	NA	13.85	102059.668	77.467	4.321	2.9555	6.187	20.21	13.28	16.33	178.6	20.06	12.23	15.66	166.29	18.71	10.24	13.92	78.1	23.24	13.85	17.99	64.65	27.52	16.11	21.38	20.49	30.59	22.12	25.97	196.76	35.49	26.5	30.57	53.11
1.847614677	5	105	2012	2	-89.54029926	30.20143634	9.180018428	0.950471777	13.78642854	3.758625995	2.464576301	0	0.28260346	75 Southern Coastal Plain	NA	10.62068966	101972.9607	77.95068966	4.454827586	2.996206897	7.016896552	19.82	13.8	16.4	97.34	20.11	12.49	15.73	59.39	19.15	11.14	14.6	39.7	22.29	14.64	17.92	51.35	25.96	16.55	20.77	1.62	29.17	22.86	25.78	309.9	34.27	27.05	30.46	82.22
0.998943539	5	105	2012	3	-89.5401487	30.20162948	9.154609507	0.954806263	13.77095645	3.735345971	2.455964604	0	0.258310872	75 Southern Coastal Plain	NA	12.47826087	101974.0004	81.50608696	4.792608696	3.323043478	10.18565217	24.34	17.14	20.41	189.7	19.82	13.8	16.4	97.34	20.11	12.49	15.73	59.39	19.15	11.14	14.6	39.7	22.29	14.64	17.92	51.35	25.96	16.55	20.77	1.62	29.17	22.86	25.78	309.9
1.694518539	5	106	2012	10	-91.53363914	29.65371652	1.622110755	0.083017615	78.34808884	12.93841029	1.649232829	0	0.121856468	73 Mississippi Alluvial Plain	NA	13.92592593	101583.9404	74.01851852	3.817037037	5.922592593	13.3137037	27.43	16.82	21.49	4.02	31.05	22.97	26.75	99.12	32.15	25.3	28.41	107.13	32.11	25.67	28.55	112.67	32.36	23.66	27.68	67.81	30.46	21.61	25.81	31.88	26.63	17.31	21.83	64.44
2.197151627	5	106	2012	7	-91.53902242	29.65414496	1.748375371	0.249886891	78.14717579	13.13595383	1.796152506	0	0.113537884	73 Mississippi Alluvial Plain	NA	13.12903226	101680.7181	74.9116129	3.206774194	8.050645161	18.88935484	32.11	25.67	28.55	112.67	32.36	23.66	27.68	67.81	30.46	21.61	25.81	31.88	26.63	17.31	21.83	64.44	25.33	17.02	20.86	67.69	20.84	13.68	16.82	44.28	20.74	12.3	16.03	46.98
1.192366983	5	106	2012	8	-91.53614354	29.65271089	1.535084484	0	78.3821378	13.14691913	1.572180819	0	0.180405403	73 Mississippi Alluvial Plain	NA	13.93548387	101362.3826	76.1483871	3.990967742	7.627741935	18.72258065	32.15	25.3	28.41	107.13	32.11	25.67	28.55	112.67	32.36	23.66	27.68	67.81	30.46	21.61	25.81	31.88	26.63	17.31	21.83	64.44	25.33	17.02	20.86	67.69	20.84	13.68	16.82	44.28
1.656828472	5	106	2012	9	-91.53527146	29.65456227	1.730914337	0.099294177	78.21141645	12.92571743	1.762568828	0	0.065039075	73 Mississippi Alluvial Plain	NA	13.96666667	101607.0957	75.92733333	3.615	7.016666667	17.006	31.05	22.97	26.75	99.12	32.15	25.3	28.41	107.13	32.11	25.67	28.55	112.67	32.36	23.66	27.68	67.81	30.46	21.61	25.81	31.88	26.63	17.31	21.83	64.44	25.33	17.02	20.86	67.69
0.741021175	5	109	2013	3	-91.84628974	29.71212013	6.877352799	0.771120514	62.46416863	23.13487313	1.392299926	0	0.192144828	73 Mississippi Alluvial Plain	NA	11.87096774	101934.981	74.93096774	4.133870968	3.089677419	5.600967742	18.45	12.55	15.13	34.64	19.36	13.53	16.07	87.49	17.79	13.12	15.23	202.61	20.28	14.61	17.03	74.72	22	15.75	18.6	29.29	26.27	20.19	22.73	11.71	29.57	25.08	27.13	102.9
0.614650285	5	109	2013	4	-91.84522819	29.71317491	6.721747745	0.615611634	62.38404709	22.99550415	1.318126377	0	0.137617608	73 Mississippi Alluvial Plain	NA	11.26666667	101606.324	82.81933333	4.110333333	2.862	9.556333333	22.23	16.88	19.27	107.59	18.45	12.55	15.13	34.64	19.36	13.53	16.07	87.49	17.79	13.12	15.23	202.61	20.28	14.61	17.03	74.72	22	15.75	18.6	29.29	26.27	20.19	22.73	11.71
4.114156589	5	110	2012	11	-89.5453655	30.21873565	8.337318511	0.470470308	11.81310453	2.051628823	0.631410965	0	0.118209904	75 Southern Coastal Plain	NA	11.73333333	102156.9837	75.35833333	3.716	3.661333333	7.135333333	21.16	13.23	16.82	29.75	26.01	18.06	21.55	12.51	29.49	23.48	26.29	94.14	31.56	25.92	28.42	325.59	31.79	26.08	28.67	139.29	31.53	24.35	27.63	102.01	29.35	22.17	25.51	43.59
5.129422424	5	110	2012	12	-89.54920708	30.1976177	10.08936678	1.568699696	13.8987415	4.367836353	2.317995523	0	0.510199305	75 Southern Coastal Plain	NA	12.51612903	101834.7345	81.80580645	4.439354839	2.44	6.618709677	20.14	12.62	15.77	58.55	21.16	13.23	16.82	29.75	26.01	18.06	21.55	12.51	29.49	23.48	26.29	94.14	31.56	25.92	28.42	325.59	31.79	26.08	28.67	139.29	31.53	24.35	27.63	102.01
4.66574248	5	110	2013	1	-89.5461476	30.21034746	8.942814871	1.021071405	12.66537069	2.936334792	1.33492657	0	0.470500657	75 Southern Coastal Plain	NA	10.12903226	102147.4055	82.88419355	4.453225806	2.187096774	5.807419355	19.24	12.18	15.12	98.76	20.14	12.62	15.77	58.55	21.16	13.23	16.82	29.75	26.01	18.06	21.55	12.51	29.49	23.48	26.29	94.14	31.56	25.92	28.42	325.59	31.79	26.08	28.67	139.29
5.276792967	5	110	2013	2	-89.54285695	30.21357319	8.473333624	0.620352637	12.43390315	2.494719595	1.235499443	0	0.396240811	75 Southern Coastal Plain	NA	11.32142857	101717.9129	77.96964286	4.325	2.786428571	5.676428571	19.35	11.94	15.18	179.04	19.24	12.18	15.12	98.76	20.14	12.62	15.77	58.55	21.16	13.23	16.82	29.75	26.01	18.06	21.55	12.51	29.49	23.48	26.29	94.14	31.56	25.92	28.42	325.59
5.076797949	5	110	2013	3	-89.54822714	30.2036048	9.57339103	1.531052878	13.30061536	3.708264648	1.817367086	0	0.177491773	75 Southern Coastal Plain	NA	9.774193548	101901.0306	72.55967742	4.29	3.427419355	5.104516129	19.15	10.46	14.33	18.43	19.35	11.94	15.18	179.04	19.24	12.18	15.12	98.76	20.14	12.62	15.77	58.55	21.16	13.23	16.82	29.75	26.01	18.06	21.55	12.51	29.49	23.48	26.29	94.14
2.701128972	6	111	2012	7	-91.93386904	37.50694267	5.974714962	0	38.96911373	0.951785263	0.90978926	5.915214781	0.279638534	39 Ozark Highlands	adult_male	12.27586207	97457.25138	42.13965517	3.805172414	22.69448276	21.24310345	38.54	23.97	31.04	71.83	32.5	17.76	24.85	32.9	27.98	15.77	21.5	44.67	22.62	10.72	16.23	42.76	22	10.35	15.51	96.93	10.42	1.47	5.03	77.98	9.51	-1.1	2.95	43.62
3.105172827	6	111	2012	8	-91.93735532	37.50530942	6.121555981	0	39.01668289	0.7209592	1.162706785	6.211661494	0.025826602	39 Ozark Highlands	adult_male	12.85714286	97320.1881	44.40380952	3.386190476	17.36142857	17.40857143	34.43	19.92	26.7	149.4	38.54	23.97	31.04	71.83	32.5	17.76	24.85	32.9	27.98	15.77	21.5	44.67	22.62	10.72	16.23	42.76	22	10.35	15.51	96.93	10.42	1.47	5.03	77.98
2.541597902	6	112	2012	9	-90.85602816	37.64387876	11.51866787	0	66.44396215	5.235956335	0.577624676	8.073669422	0.412585455	39 Ozark Highlands	adult_male	12.93333333	97554.30867	64.75866667	3.878333333	6.988666667	11.34466667	27.22	15.48	20.43	135.56	34.06	20.31	26.64	143.29	37.95	24.27	30.8	27.86	31.53	18.03	24.47	31.91	27.13	16.15	21.28	61.43	21.91	10.88	15.89	83.27	21.07	10.44	15.19	99.08
2.839534845	6	113	2012	2	-90.47191932	37.33347764	1.442905801	0	65.15847148	3.049974512	0.457619279	2.62457429	0.599970676	39 Ozark Highlands	adult_male	13.57142857	99504.27571	69.67666667	5.171904762	2.219047619	0.486190476	11.08	2.2	5.72	51.31	9.05	-0.23	3.47	59.54	9.35	1.74	4.67	118.82	16.23	6.74	10.64	166.49	21.73	9.67	15.03	33.19	26.43	14.39	19.7	116.47	33.32	22.63	27.48	75.12
2.606568362	6	114	2012	7	-90.90575372	37.55637658	5.793569547	0	72.43527537	1.432345797	1.063955414	3.073245779	0.025124926	39 Ozark Highlands	adult_female	12.7	97828.685	43.69933333	3.730666667	21.647	21.328	37.95	24.77	31.03	29.75	31.45	18.56	24.65	40.89	27.27	16.71	21.62	63.27	22.1	11.4	16.26	79.69	21.27	10.96	15.57	101.7	10.12	1.76	5.05	60.81	8.51	-0.79	2.9	53.55
1.33054637	6	114	2012	8	-90.90793617	37.55812243	6.034356548	0	72.16933769	1.221398212	0.858268006	3.15615586	0.172405005	39 Ozark Highlands	adult_female	11.19354839	97759.44774	44.99451613	3.771612903	16.71064516	17.60354839	34.23	20.98	27.03	137.82	37.95	24.77	31.03	29.75	31.45	18.56	24.65	40.89	27.27	16.71	21.62	63.27	22.1	11.4	16.26	79.69	21.27	10.96	15.57	101.7	10.12	1.76	5.05	60.81
1.290934114	6	115	2012	2	-90.8320009	37.64457053	11.56346259	0	66.5608973	5.536683426	1.018841724	7.264160608	0.500017255	39 Ozark Highlands	adult_female	13.42857143	97745.81964	70.74285714	4.682857143	2.087142857	0.395714286	9.74	1.24	4.56	60.18	8.05	-1.31	2.37	52.11	8.24	0.67	3.62	94.51	15.05	5.94	9.66	132.79	20.68	9.42	14.38	37.46	25.06	13.31	18.54	88.41	32.41	21.71	26.56	89.57
6.235665553	6	116	2012	11	-92.8066876	36.72777182	1.635760494	0	64.84680209	5.912166255	1.5307431	19.14575001	0.005858295	39 Ozark Highlands	adult_male	12.57142857	98247.72821	61.94535714	3.7	3.741428571	1.755357143	16.79	3.47	8.93	38.71	21.36	8.89	14.37	88.13	30.08	16.4	22.63	96.09	35.16	20.85	27.4	120.9	38.53	24.42	31.25	92.8	33.61	18.32	25.62	20.99	28.61	16.48	22.1	46.14
9.657826973	6	116	2012	12	-92.81544308	36.71006718	3.765108151	0	66.48143869	4.457550147	0.528042773	18.3404722	0.404410863	39 Ozark Highlands	adult_male	6.952380952	97718.48857	68.54619048	4.43952381	2.621428571	2.11	13.17	2.1	6.39	69.31	16.79	3.47	8.93	38.71	21.36	8.89	14.37	88.13	30.08	16.4	22.63	96.09	35.16	20.85	27.4	120.9	38.53	24.42	31.25	92.8	33.61	18.32	25.62	20.99
5.512825232	6	117	2011	1	-90.89286691	37.58521694	6.602660822	0	70.28757038	3.093562915	2.240244441	2.23255562	0.239426934	39 Ozark Highlands	adult_male	13.4516129	97848.71226	76.20548387	4.055483871	1.123548387	0	2.92	-4.54	-1.6	14.07	3.45	-3.75	-0.91	23.86	15.84	5.06	9.63	106.32	22.94	10.38	16.04	12.03	27.89	17.18	21.84	183.24	32.89	22.26	27.05	48.18	31.62	23.2	27	163.87
4.480426779	6	117	2011	2	-90.89029931	37.58833931	6.722015361	0	70.10579662	3.443731498	1.932619515	2.360685417	0.05949992	39 Ozark Highlands	adult_male	13.57142857	97793.45571	78.54571429	5.052857143	1.585714286	0.956428571	8.21	-1	2.74	105.95	2.92	-4.54	-1.6	14.07	3.45	-3.75	-0.91	23.86	15.84	5.06	9.63	106.32	22.94	10.38	16.04	12.03	27.89	17.18	21.84	183.24	32.89	22.26	27.05	48.18
5.971753421	6	117	2011	3	-90.88244853	37.59447822	6.893556111	0	69.88429616	4.375736147	1.052893684	2.599505219	0.405243663	39 Ozark Highlands	adult_male	13.58064516	97793.37097	71.80290323	5.301935484	2.757096774	1.749354839	13.33	4.13	7.97	113.1	8.21	-1	2.74	105.95	2.92	-4.54	-1.6	14.07	3.45	-3.75	-0.91	23.86	15.84	5.06	9.63	106.32	22.94	10.38	16.04	12.03	27.89	17.18	21.84	183.24
5.960314083	6	117	2011	4	-90.93582763	37.57312004	8.915036888	0	69.41036514	0.650791266	0.652250126	5.325125206	0.189873238	39 Ozark Highlands	adult_male	13.56666667	97267.91233	69.468	6.039333333	4.506666667	6.780666667	22.46	10.72	15.66	335.7	13.33	4.13	7.97	113.1	8.21	-1	2.74	105.95	2.92	-4.54	-1.6	14.07	3.45	-3.75	-0.91	23.86	15.84	5.06	9.63	106.32	22.94	10.38	16.04	12.03
3.473802281	6	118	2012	11	-90.87261646	37.57785964	4.858589831	0	71.91885228	4.630942787	0.717900443	0.565243534	0.813256148	39 Ozark Highlands	adult_male	13.7826087	98347.03087	63.56173913	4.290434783	3.049565217	1.212173913	13.53	3.36	7.44	63.87	19.17	8.61	13.14	96.83	27.36	15.88	20.69	123.52	34.12	20.78	26.88	138.75	37.89	24.61	30.91	30.28	31.41	18.4	24.56	38.54	27.17	16.54	21.49	62.06
4.415884793	6	118	2012	12	-90.873799	37.58688166	5.778486256	0	71.00826395	4.726473189	0.915778983	1.581159184	0.399549172	39 Ozark Highlands	adult_male	13.14285714	97502.31	73.41142857	5.15047619	2.248095238	1.778095238	10.72	1.73	5.38	58.38	13.53	3.36	7.44	63.87	19.17	8.61	13.14	96.83	27.36	15.88	20.69	123.52	34.12	20.78	26.88	138.75	37.89	24.61	30.91	30.28	31.41	18.4	24.56	38.54
9.323200719	6	119	2011	1	-90.83466858	37.53369052	0.749024849	0	74.74905959	7.362567001	0.714845165	0.971053991	0.326958883	39 Ozark Highlands	sub_male	12.07142857	97911.23036	78.87178571	4.015714286	0.995	0	2.96	-4.45	-1.53	13.62	3.45	-3.7	-0.88	22.23	15.83	5.06	9.65	106.62	23.04	10.5	16.13	11.39	28.04	17.25	21.97	182.75	32.99	22.35	27.15	44.55	31.69	23.28	27.07	166.17
1.795249054	6	119	2011	2	-90.83674306	37.53663155	0.373286199	0	74.67043024	7.278522697	0.525580853	1.251574269	0.057888021	39 Ozark Highlands	sub_male	12.5	97888.43	78.37928571	5.066071429	1.598571429	0.975	8.25	-0.86	2.84	102.19	2.96	-4.45	-1.53	13.62	3.45	-3.7	-0.88	22.23	15.83	5.06	9.65	106.62	23.04	10.5	16.13	11.39	28.04	17.25	21.97	182.75	32.99	22.35	27.15	44.55
4.373270905	6	119	2011	3	-90.84373009	37.53952555	0.153256431	0	74.92422574	6.80718911	0.039519813	1.63102731	0.246854915	39 Ozark Highlands	sub_male	12.83870968	97920.44194	71.69419355	5.323548387	2.776774194	1.786129032	13.36	4.2	8.02	109.38	8.25	-0.86	2.84	102.19	2.96	-4.45	-1.53	13.62	3.45	-3.7	-0.88	22.23	15.83	5.06	9.65	106.62	23.04	10.5	16.13	11.39	28.04	17.25	21.97	182.75
3.66577404	6	119	2011	4	-90.84411132	37.51638411	2.605383858	0.0007951	76.6514828	5.58547862	0.393877897	0.140967056	0.17580545	39 Ozark Highlands	sub_male	12.9	97337.05	69.946	6.076333333	4.432	6.754	22.5	10.77	15.72	347.28	13.36	4.2	8.02	109.38	8.25	-0.86	2.84	102.19	2.96	-4.45	-1.53	13.62	3.45	-3.7	-0.88	22.23	15.83	5.06	9.65	106.62	23.04	10.5	16.13	11.39
5.085675395	6	120	2010	10	-92.40231944	36.76012019	3.451746798	0.096571191	79.43100862	0.561674666	0.490420138	21.61839142	0.36671192	39 Ozark Highlands	sub_male	13.51612903	98306.62	49.68903226	3.805483871	8.106451613	7.302580645	24.79	9.7	16.66	10.26	29.52	17.28	22.86	202.81	35.11	22.26	28.39	49.37	32.73	23.09	27.56	222.47	32.02	22.57	27.11	60.22	25.44	15.69	20.21	179.32	22.53	10.67	16.27	80.77
4.174759318	6	120	2010	11	-92.39978954	36.7624489	3.38219571	0.0756348	79.37118348	0.726046394	0.556703526	21.74750052	0.566670419	39 Ozark Highlands	sub_male	13.8	98279.32167	61.81066667	5.04	4.085666667	2.611333333	17.83	4.75	10.24	87.12	24.79	9.7	16.66	10.26	29.52	17.28	22.86	202.81	35.11	22.26	28.39	49.37	32.73	23.09	27.56	222.47	32.02	22.57	27.11	60.22	25.44	15.69	20.21	179.32
3.347091655	6	121	2011	4	-90.84801339	37.49812675	4.678141425	0	78.27914252	3.648290078	1.048259129	0.984197605	0.234698503	39 Ozark Highlands	sub_female	12.83333333	97456.31767	70.00433333	6.067333333	4.445	6.850333333	22.66	10.84	15.85	355.94	13.54	4.33	8.18	108.88	8.4	-0.73	2.98	100.61	3.17	-4.32	-1.37	13.7	3.64	-3.58	-0.76	21.16	15.97	5.08	9.73	107.34	23.22	10.51	16.23	11.36
1.44164522	6	121	2011	5	-90.8468025	37.48951037	4.579424635	0	78.8596649	2.966077601	0.6004249	1.034246722	0.247408026	39 Ozark Highlands	sub_female	11.5	97787.049	78.182	5.166	3.839	9.117666667	23.12	14.32	17.98	204.48	22.66	10.84	15.85	355.94	13.54	4.33	8.18	108.88	8.4	-0.73	2.98	100.61	3.17	-4.32	-1.37	13.7	3.64	-3.58	-0.76	21.16	15.97	5.08	9.73	107.34
3.695246564	6	122	2011	10	-90.9585974	37.54504521	10.17867157	0	70.86414001	2.507580119	1.084242496	7.815189126	0.204874402	39 Ozark Highlands	sub_female	11.06451613	98023.77387	55.21677419	4.333225806	6.262258065	5.727741935	20.88	10.01	14.8	40	25.25	13.88	18.92	92.48	32.45	22.32	26.87	98.69	33	24.05	28.2	93.06	30.15	21.39	25.38	102.22	23.03	14.34	17.95	207.54	22.56	10.86	15.79	344.15
3.37498722	6	122	2011	11	-90.95374115	37.57454211	10.42715881	0	68.38641235	1.906939102	0.277042101	6.89840426	0.800272397	39 Ozark Highlands	sub_female	10.86666667	97840.979	71.58133333	6.178666667	2.823333333	2.429	15.39	6.47	10.13	150.79	20.88	10.01	14.8	40	25.25	13.88	18.92	92.48	32.45	22.32	26.87	98.69	33	24.05	28.2	93.06	30.15	21.39	25.38	102.22	23.03	14.34	17.95	207.54
3.903039648	6	122	2011	12	-90.95956783	37.56555737	10.60544806	0	68.92633324	2.795004393	0.133649477	7.409080091	0.196318386	39 Ozark Highlands	sub_female	11.38709677	98373.07581	77.33967742	4.471612903	1.523870968	0.102258065	8.66	1.19	4.09	101.51	15.39	6.47	10.13	150.79	20.88	10.01	14.8	40	25.25	13.88	18.92	92.48	32.45	22.32	26.87	98.69	33	24.05	28.2	93.06	30.15	21.39	25.38	102.22
1.618594452	6	122	2011	6	-90.91879813	37.56496191	7.18853321	0	71.01082837	0.47472933	0.024069082	3.864156433	0.063655363	39 Ozark Highlands	sub_female	7.409090909	97489.18364	75.41636364	4.481363636	6.081363636	15.41818182	30.15	21.39	25.38	102.22	23.03	14.34	17.95	207.54	22.56	10.86	15.79	344.15	13.47	4.3	8.12	113.35	8.35	-0.85	2.9	107.17	3.09	-4.41	-1.45	14.8	3.6	-3.61	-0.76	23.5
1.71791174	6	122	2011	7	-90.92718863	37.56571243	7.904711289	0	70.52315795	0.192549199	0.318359856	4.583436783	0.112731945	39 Ozark Highlands	sub_female	7.2	97830.11767	71.829	2.875333333	8.837	18.47766667	33	24.05	28.2	93.06	30.15	21.39	25.38	102.22	23.03	14.34	17.95	207.54	22.56	10.86	15.79	344.15	13.47	4.3	8.12	113.35	8.35	-0.85	2.9	107.17	3.09	-4.41	-1.45	14.8
1.495149999	6	122	2011	8	-90.9304313	37.5684467	8.278667512	0	70.10984134	0.462491283	0.61894802	4.847291483	0.270026359	39 Ozark Highlands	sub_female	11.06451613	97670.13548	64.05193548	3.057419355	10.20548387	17.37645161	32.45	22.32	26.87	98.69	33	24.05	28.2	93.06	30.15	21.39	25.38	102.22	23.03	14.34	17.95	207.54	22.56	10.86	15.79	344.15	13.47	4.3	8.12	113.35	8.35	-0.85	2.9	107.17
2.750931912	6	122	2011	9	-90.93637398	37.56759906	8.732409804	0	69.89163783	0.990053259	0.758375068	5.370363633	0.627050564	39 Ozark Highlands	sub_female	10.66666667	97919.324	63.15533333	3.825	7.209	9.556666667	25.25	13.88	18.92	92.48	32.45	22.32	26.87	98.69	33	24.05	28.2	93.06	30.15	21.39	25.38	102.22	23.03	14.34	17.95	207.54	22.56	10.86	15.79	344.15	13.47	4.3	8.12	113.35
1.26939739	6	123	2011	4	-90.07438332	35.97982571	0.977636549	0	17.26748025	4.973479676	1.077834651	0	0.645747338	73 Mississippi Alluvial Plain	sub_female	13.4	100277.8137	70.55833333	5.841666667	5.409	9.041666667	25.67	12.29	18.31	216.25	17.35	6.22	11.05	135.88	12.75	2.45	6.42	129.31	6.55	-1.81	1.57	35.84	7.34	-1.06	2.22	40.67	17.97	5.66	11.14	125.47	26.99	8.84	17.7	17.44
4.208355845	6	123	2011	5	-90.06204616	35.98663096	0	0.1865733	16.72575296	3.753582733	0.591677128	0.424505924	0.158185226	73 Mississippi Alluvial Plain	sub_female	13.22580645	100500.5558	73.71419355	4.348387097	5.680322581	11.25548387	26.69	15.83	20.51	272.65	25.67	12.29	18.31	216.25	17.35	6.22	11.05	135.88	12.75	2.45	6.42	129.31	6.55	-1.81	1.57	35.84	7.34	-1.06	2.22	40.67	17.97	5.66	11.14	125.47
4.452656002	6	123	2011	6	-90.06883894	35.98626254	0.477213763	0	17.33294813	4.098833434	0.793081904	0.143532903	0.274910101	73 Mississippi Alluvial Plain	sub_female	12.13333333	100495.3297	64.07266667	3.511333333	12.19633333	19.12266667	34.74	23.51	28.98	80.03	26.69	15.83	20.51	272.65	25.67	12.29	18.31	216.25	17.35	6.22	11.05	135.88	12.75	2.45	6.42	129.31	6.55	-1.81	1.57	35.84	7.34	-1.06	2.22	40.67
2.574861929	6	123	2011	7	-90.07461856	35.97969092	1.000719257	0	17.2744165	4.997796421	1.101019561	0	0.630696774	73 Mississippi Alluvial Plain	sub_female	12.58064516	100590.8668	66.57	2.322903226	12.01419355	20.07580645	35.36	24.79	29.87	74.44	34.74	23.51	28.98	80.03	26.69	15.83	20.51	272.65	25.67	12.29	18.31	216.25	17.35	6.22	11.05	135.88	12.75	2.45	6.42	129.31	6.55	-1.81	1.57	35.84
0.883870147	6	124	2011	1	-90.87543915	38.16962297	5.124937022	0	21.6666817	1.96518118	0.929106509	0.251641231	0.30748281	39 Ozark Highlands	adult_female	13.83870968	98958.57097	77.31064516	4.219032258	1.040322581	0	2.26	-5.04	-2.14	18.29	3.41	-4.04	-1.1	30.26	16.1	4.33	9.2	114.61	23.12	8.84	15.44	11.73	27.83	16.17	21.34	158.79	33.84	21.72	27.36	74.47	32.5	23.16	27.48	129.7
4.072894234	6	125	2011	11	-90.44975834	37.32197636	1.120640386	0	64.24248713	2.937884262	0.925272408	4.499605606	0.072779635	39 Ozark Highlands	sub_male	12.68965517	99415.4	74.04241379	6.075172414	2.647931034	2.825517241	16.27	6.78	10.68	169.63	21.77	9.68	15.06	33.47	26.49	14.44	19.76	119.16	33.38	22.66	27.53	72.52	33.77	24.6	28.9	62.12	31.1	21.97	26.22	75.72	23.92	14.7	18.62	210.69
2.878002326	6	125	2011	12	-90.44706204	37.32231355	1.360320613	0.0219735	64.02565971	2.828809454	0.8168737	4.590767653	0.036538171	39 Ozark Highlands	sub_male	13.4516129	99985.87968	78.82548387	4.313548387	1.479354839	0.240645161	9.38	1.78	4.7	119.92	16.27	6.78	10.68	169.63	21.77	9.68	15.06	33.47	26.49	14.44	19.76	119.16	33.38	22.66	27.53	72.52	33.77	24.6	28.9	62.12	31.1	21.97	26.22	75.72
9.258726899	6	125	2012	1	-90.46848463	37.31113906	1.032515382	0.05608314	66.28490169	3.963124859	0.777076843	4.888533799	0.532455312	39 Ozark Highlands	sub_male	13.57142857	99516.17857	72.30642857	5.21	1.776428571	0.000357143	9.09	-0.18	3.52	59.44	9.38	1.78	4.7	119.92	16.27	6.78	10.68	169.63	21.77	9.68	15.06	33.47	26.49	14.44	19.76	119.16	33.38	22.66	27.53	72.52	33.77	24.6	28.9	62.12
3.220576114	6	126	2010	11	-92.82285116	36.62299976	3.419982685	0	75.6458609	3.143619276	0.381557422	10.71930096	0.193806571	39 Ozark Highlands	sub_male	12.7826087	98080.01522	65.00043478	4.814347826	3.886086957	3.059565217	17.88	4.78	10.3	68.73	24.81	9.84	16.71	6.91	29.63	17.31	22.9	233.45	35.32	22.18	28.49	29.85	32.77	22.96	27.48	211.3	32.03	22.42	27.02	71.51	25.34	15.54	20.09	162.11
2.801047371	6	126	2010	12	-92.79765693	36.67103202	7.619102525	0	71.12714989	4.947886682	0.843275007	14.48076814	0.381012189	39 Ozark Highlands	sub_male	13.38709677	98032.91161	71.41903226	4.407419355	1.667419355	0.211935484	6.96	-2.67	1.06	15.55	17.88	4.78	10.3	68.73	24.81	9.84	16.71	6.91	29.63	17.31	22.9	233.45	35.32	22.18	28.49	29.85	32.77	22.96	27.48	211.3	32.03	22.42	27.02	71.51
3.188199138	6	126	2011	1	-92.79771596	36.67345788	7.594918376	0	70.86718966	5.019074364	0.645531886	14.62908903	0.363542285	39 Ozark Highlands	sub_male	12.41935484	97976.88129	70.79129032	3.843548387	1.709677419	0.043548387	6.72	-3.88	0.24	11.84	6.96	-2.67	1.06	15.55	17.88	4.78	10.3	68.73	24.81	9.84	16.71	6.91	29.63	17.31	22.9	233.45	35.32	22.18	28.49	29.85	32.77	22.96	27.48	211.3
6.742619837	6	126	2011	2	-92.79249168	36.6733144	7.470736265	0	71.02767063	5.456890722	0.957154806	14.23189889	0.567689688	39 Ozark Highlands	sub_male	12.59090909	98068.95682	76.03409091	4.448181818	2.005454545	1.720909091	10.98	-0.36	4.18	98.79	6.72	-3.88	0.24	11.84	6.96	-2.67	1.06	15.55	17.88	4.78	10.3	68.73	24.81	9.84	16.71	6.91	29.63	17.31	22.9	233.45	35.32	22.18	28.49	29.85
1.603976134	6	127	2011	7	-90.92071235	37.55933017	7.142579743	0	71.43372243	0.111079298	0.506731919	4.160640634	0.377620948	39 Ozark Highlands	adult_male	13.53846154	97804.93846	71.37615385	2.899230769	9.088461538	18.68346154	32.99	24.05	28.2	92.17	30.14	21.38	25.37	101.95	23.02	14.34	17.94	206.58	22.55	10.86	15.78	345.52	13.44	4.29	8.1	112.56	8.33	-0.84	2.89	106.68	3.06	-4.41	-1.46	14.66
5.144543898	6	127	2011	8	-90.92338136	37.55930267	7.366202778	0	71.30342665	0.113316723	0.27396666	4.386182937	0.211805474	39 Ozark Highlands	adult_male	13.38709677	97658.70097	64.09741935	3.062258065	10.18548387	17.36322581	32.46	22.33	26.88	97.74	32.99	24.05	28.2	92.17	30.14	21.38	25.37	101.95	23.02	14.34	17.94	206.58	22.55	10.86	15.78	345.52	13.44	4.29	8.1	112.56	8.33	-0.84	2.89	106.68
2.64264352	6	130	2013	1	-92.44306476	36.73266575	5.38454844	0.006502977	79.67012656	3.909025542	0.975528439	21.08704006	0.035473405	39 Ozark Highlands	adult_male	13.90322581	98439.76484	70.41	4.343225806	1.94516129	0.808387097	10.23	-0.45	3.58	98.76	13.21	2.05	6.43	63.94	16.78	3.1	8.7	41.18	21.67	8.64	14.36	80.01	30.29	16.26	22.67	170.81	35.32	20.86	27.51	149.29	38.66	24.26	31.28	71.78
2.666001148	6	131	2011	10	-90.93009827	37.75670455	20.73763317	0	52.28649664	0.81169998	1.155372657	1.996680444	0.157331177	39 Ozark Highlands	adult_female	11.38709677	97639.05355	56.01032258	4.332258065	6.081935484	5.285483871	20.82	8.89	14.17	39.08	25.09	12.77	18.29	89.63	32.58	21.24	26.43	91.19	33.08	23.32	27.91	83.1	30.01	20.43	24.86	111.07	22.95	13.53	17.51	189.4	22.39	9.92	15.14	275.04
2.762433876	6	131	2011	11	-90.93938311	37.72961834	20.46343489	0	54.42542665	0.613087611	2.226268148	1.032891717	0.746312956	39 Ozark Highlands	adult_female	12.2	97453.32233	72.06166667	6.108666667	2.721	2.071	15.12	5.56	9.47	124.63	20.82	8.89	14.17	39.08	25.09	12.77	18.29	89.63	32.58	21.24	26.43	91.19	33.08	23.32	27.91	83.1	30.01	20.43	24.86	111.07	22.95	13.53	17.51	189.4
4.896602336	6	131	2011	8	-90.92839532	37.76179255	20.8380012	0	51.86064053	1.267666565	0.660645049	1.712799261	0.064340915	39 Ozark Highlands	adult_female	9.290322581	97350.32452	64.33516129	3.152580645	10.13612903	16.91258065	32.58	21.24	26.43	91.19	33.08	23.32	27.91	83.1	30.01	20.43	24.86	111.07	22.95	13.53	17.51	189.4	22.39	9.92	15.14	275.04	13.12	3.39	7.42	120.83	7.77	-1.94	1.97	106.53
5.916272952	6	131	2011	9	-90.93074625	37.75853357	20.66230307	0	52.07972575	0.881724871	0.944247408	1.983931337	0.005490345	39 Ozark Highlands	adult_female	9.633333333	97573.03733	64.542	3.801333333	6.937	8.923	25.09	12.77	18.29	89.63	32.58	21.24	26.43	91.19	33.08	23.32	27.91	83.1	30.01	20.43	24.86	111.07	22.95	13.53	17.51	189.4	22.39	9.92	15.14	275.04	13.12	3.39	7.42	120.83
0.804950539	6	132	2013	4	-90.91545017	37.56344919	6.854036821	0	71.31684339	0.691445596	0.095767488	3.603332894	0.272172393	39 Ozark Highlands	adult_female	13.67857143	97797.90857	69.34928571	5.183571429	3.901785714	4.968571429	19.55	8.12	12.89	138.23	9.79	1.23	4.56	136.13	7.99	-0.86	2.45	140.66	7.52	-1.33	2.11	119.32	10.87	1.92	5.56	58.53	13.7	3.56	7.63	64.54	19.3	8.8	13.3	98.23
1.655620623	6	132	2013	5	-90.91609051	37.55992778	6.77551508	0	71.60924355	0.520362451	0.261521195	3.753934457	0.500877717	39 Ozark Highlands	adult_female	12.26666667	97818.51567	74.28566667	4.744	4.644333333	9.167333333	23.68	14.6	18.63	137.03	19.55	8.12	12.89	138.23	9.79	1.23	4.56	136.13	7.99	-0.86	2.45	140.66	7.52	-1.33	2.11	119.32	10.87	1.92	5.56	58.53	13.7	3.56	7.63	64.54
2.416440562	7	134	2014	7	-81.58834769	33.27283972	0.920909202	0.006848623	43.22586852	11.91014349	0.188767032	1.583486062	0.508670936	65 Southeastern Plains	adult_female	4.857142857	100678.6686	62.16214286	3.239642857	13.44357143	18.76214286	34.78	22.39	28.56	115.24	34.48	21.78	28.17	63.28	30.23	16.58	23.17	99.26	24.9	12.06	18.06	123.27	18.2	5.02	10.74	84.49	16	4.98	9.76	108.31	10.51	-0.91	4.1	66.68
3.123707955	7	135	2014	6	-81.56550093	33.2754424	1.316108729	0.0231318	43.70617565	9.803830166	0.448592962	0.526386583	0.728932006	65 Southeastern Plains	adult_male	4.266666667	100624.5653	59.74933333	2.883333333	13.85966667	18.13066667	34.49	21.77	28.17	63.32	30.22	16.57	23.16	96.42	24.89	12.06	18.06	121.37	18.19	5.02	10.74	85.28	15.99	4.98	9.76	108.42	10.51	-0.9	4.1	66.83	17.03	6.2	11.01	123.88
2.169378304	7	135	2014	7	-81.55332634	33.26941015	2.024912773	0	44.76015405	8.992109541	0.141983463	0.42454008	0.977556078	65 Southeastern Plains	adult_male	4.307692308	100694.74	62.61730769	3.165	13.09307692	18.57038462	34.78	22.38	28.56	114.66	34.49	21.77	28.17	63.32	30.22	16.57	23.16	96.42	24.89	12.06	18.06	121.37	18.19	5.02	10.74	85.28	15.99	4.98	9.76	108.42	10.51	-0.9	4.1	66.83
2.379199589	7	136	2014	7	-81.58885483	33.27359481	1.008178329	0	43.13069102	11.93198722	0.236023697	1.550764548	0.43114371	65 Southeastern Plains	adult_female	5.148148148	100697.5326	62.38074074	3.163703704	13.26407407	18.66518519	34.78	22.39	28.57	115.19	34.48	21.78	28.17	63.31	30.23	16.58	23.17	99.22	24.9	12.07	18.07	123.3	18.21	5.02	10.75	84.6	16	4.98	9.76	108.34	10.52	-0.91	4.1	66.65
2.383072458	7	137	2015	7	-81.76334192	33.2187726	3.154039929	0.0560218	40.97804529	7.849628094	2.431046055	1.258572413	0.507645168	65 Southeastern Plains	adult_female	6.074074074	100774.2059	63.50888889	3.047777778	13.92888889	20.20037037	35.77	24.04	29.77	92.94	33.63	23.47	28.54	116.4	29.07	17.52	23.27	20.42	25.11	14.71	19.48	131.59	20.68	9.71	14.46	91.84	11.77	1.61	5.99	119.92	13.47	2.84	7.59	77.64
3.690547296	7	137	2015	8	-81.76077106	33.21722787	2.861140604	0	41.23655845	8.066515209	2.138418863	1.074917585	0.678728089	65 Southeastern Plains	adult_female	6.096774194	100823.5968	69.34903226	2.881612903	10.11096774	18.41225806	33.55	23.28	28.05	112.06	35.77	24.04	29.77	92.94	33.63	23.47	28.54	116.4	29.07	17.52	23.27	20.42	25.11	14.71	19.48	131.59	20.68	9.71	14.46	91.84	11.77	1.61	5.99	119.92
2.791057045	7	137	2015	9	-81.75958101	33.22147208	3.119239525	0	40.85877239	8.237182179	2.289280346	0.97445272	0.960643386	65 Southeastern Plains	adult_female	6.333333333	100908.9738	68.06958333	3.059166667	9.03375	16.16375	30.73	20.48	25.14	101.87	33.55	23.28	28.05	112.06	35.77	24.04	29.77	92.94	33.63	23.47	28.54	116.4	29.07	17.52	23.27	20.42	25.11	14.71	19.48	131.59	20.68	9.71	14.46	91.84
1.482774552	7	138	2015	2	-81.69091697	33.21656694	4.382833295	0.152808277	44.47966074	14.5135607	0.607773217	2.09910237	1.294753353	65 Southeastern Plains	adult_female	6.678571429	101317.6171	71.84464286	3.975357143	2.060357143	0.516428571	11.78	1.7	6.03	122.3	13.48	2.92	7.64	77.28	17.21	6.33	11.25	119	18.36	3.6	10.23	110.6	27.02	12.98	19.5	23.48	29.91	21.11	24.98	83.05	34.82	22.19	28.11	81.81
1.958629748	7	138	2015	3	-81.69669882	33.21527447	3.839806404	0.019844177	44.31236902	13.97191317	0.381286205	2.621447059	1.001019908	65 Southeastern Plains	adult_female	6.387096774	101390.0894	78.29451613	3.814516129	3.128387097	5.686774194	20.66	9.76	14.48	92.54	11.78	1.7	6.03	122.3	13.48	2.92	7.64	77.28	17.21	6.33	11.25	119	18.36	3.6	10.23	110.6	27.02	12.98	19.5	23.48	29.91	21.11	24.98	83.05
2.169035009	7	138	2015	4	-81.69956323	33.21833798	3.775030228	0.019328465	43.88152026	13.72596553	0.681057108	2.919602187	0.580229647	65 Southeastern Plains	adult_female	6.366666667	100918.4973	76.86966667	3.840333333	4.46	9.897333333	25.07	14.73	19.47	131.41	20.66	9.76	14.48	92.54	11.78	1.7	6.03	122.3	13.48	2.92	7.64	77.28	17.21	6.33	11.25	119	18.36	3.6	10.23	110.6	27.02	12.98	19.5	23.48
1.986755001	7	138	2015	5	-81.69765503	33.21914509	3.972738114	0	43.90018879	13.90864291	0.795912121	2.76140494	0.635126565	65 Southeastern Plains	adult_female	5.516129032	101340.0655	70.88806452	3.192258065	7.207419355	13.25483871	28.97	17.54	23.23	19.74	25.07	14.73	19.47	131.41	20.66	9.76	14.48	92.54	11.78	1.7	6.03	122.3	13.48	2.92	7.64	77.28	17.21	6.33	11.25	119	18.36	3.6	10.23	110.6
1.891517245	7	138	2015	6	-81.69171591	33.21678916	4.327586201	0.163762423	44.41864001	14.44095251	0.621062458	2.175612614	1.220545109	65 Southeastern Plains	adult_female	5.7	100904.7303	67.09	3.035	11.166	18.534	33.61	23.46	28.53	115.11	28.97	17.54	23.23	19.74	25.07	14.73	19.47	131.41	20.66	9.76	14.48	92.54	11.78	1.7	6.03	122.3	13.48	2.92	7.64	77.28	17.21	6.33	11.25	119
1.548875787	7	138	2015	7	-81.69227979	33.21885635	4.389474873	0	44.19653772	14.40288223	0.840190623	2.267914497	1.050736643	65 Southeastern Plains	adult_female	6.344827586	100766.6238	64.30862069	3.330344828	13.41965517	19.85172414	35.81	24	29.78	89.38	33.61	23.46	28.53	115.11	28.97	17.54	23.23	19.74	25.07	14.73	19.47	131.41	20.66	9.76	14.48	92.54	11.78	1.7	6.03	122.3	13.48	2.92	7.64	77.28
1.164506053	7	139	2015	2	-81.73531478	33.22009298	2.130844012	0.0094981	42.03182445	10.44466726	0.700756956	0.974184872	2.172346826	65 Southeastern Plains	adult_female	6.75	101273.6405	72.9545	4.1115	1.8425	0.553	11.78	1.65	6	120.87	13.47	2.87	7.61	77.73	17.22	6.29	11.23	120.06	18.35	3.61	10.23	106.13	27.09	12.98	19.53	21.9	29.97	21.15	25.02	79.99	34.86	22.2	28.14	86.94
3.192671697	7	139	2015	3	-81.7395068	33.2153293	1.629331773	0	42.31559071	10.01263521	0.975079239	0.807980462	1.932944799	65 Southeastern Plains	adult_female	5.866666667	101423.247	78.48766667	3.854666667	3.087666667	5.669333333	20.68	9.73	14.47	92.28	11.78	1.65	6	120.87	13.47	2.87	7.61	77.73	17.22	6.29	11.23	120.06	18.35	3.61	10.23	106.13	27.09	12.98	19.53	21.9	29.97	21.15	25.02	79.99
1.171417398	7	140	2015	2	-81.73532188	33.21986739	2.105651057	0.010881482	42.05360274	10.44130075	0.717898473	0.978632755	2.165506004	65 Southeastern Plains	sub_female	6.4	101273.8375	72.9545	4.1115	1.8425	0.5535	11.78	1.65	6	120.89	13.47	2.87	7.61	77.78	17.22	6.29	11.23	120.11	18.35	3.61	10.23	106.18	27.09	12.98	19.53	21.91	29.97	21.15	25.02	80.02	34.86	22.2	28.14	87.03
3.216825268	7	140	2015	3	-81.73949215	33.21531762	1.627787858	0	42.31737882	10.01391119	0.973258469	0.809670534	1.932835874	65 Southeastern Plains	sub_female	6.032258065	101409.4677	78.27354839	3.831612903	3.132580645	5.681935484	20.68	9.73	14.47	92.32	11.78	1.65	6	120.89	13.47	2.87	7.61	77.78	17.22	6.29	11.23	120.11	18.35	3.61	10.23	106.18	27.09	12.98	19.53	21.91	29.97	21.15	25.02	80.02
1.488884049	7	141	2015	5	-81.71739016	33.17894655	2.694945391	0	46.86381854	12.52945178	3.08533348	0	1.106555497	65 Southeastern Plains	adult_female	6.516129032	101407.2623	70.89548387	3.231612903	7.226451613	13.2983871	29.02	17.57	23.27	19.17	25.13	14.78	19.53	136.86	20.72	9.82	14.55	97.79	11.85	1.73	6.09	124.77	13.56	2.96	7.7	83.99	17.29	6.39	11.32	125.53	18.44	3.72	10.33	118.66
1.524237277	7	142	2015	3	-81.73313074	33.24882137	4.85341442	0	39.35242109	11.44100643	1.322476188	0	0.43789737	65 Southeastern Plains	adult_female	6.464285714	101278.455	77.05678571	3.881071429	3.349642857	6.045714286	20.63	9.67	14.41	86.75	11.71	1.61	5.95	117.94	13.4	2.82	7.55	71.15	17.15	6.24	11.17	113.71	18.28	3.5	10.15	97.57	27.03	12.89	19.46	20.37	29.94	21.08	24.97	75.09
3.260244513	7	143	2015	10	-81.70144489	33.16508208	4.81618366	0.005923623	48.92568737	12.12253213	3.493774847	0.330428313	1.23054567	65 Southeastern Plains	adult_female	5.566666667	101059.2063	77.614	3.380666667	4.102333333	9.181	24.12	14.17	18.75	136.02	30.74	20.59	25.2	104.59	33.54	23.32	28.05	116.27	35.74	24.07	29.77	92.96	33.6	23.52	28.55	126.02	28.99	17.59	23.26	19.04	25.13	14.8	19.54	137.41
2.480059898	7	143	2015	5	-81.70830682	33.17904905	3.229251196	0	47.25233013	13.33746137	2.800197253	0.659993089	1.090060386	65 Southeastern Plains	adult_female	4.827586207	101389.8141	70.66103448	3.211724138	7.309655172	13.3962069	28.99	17.59	23.26	19.04	25.13	14.8	19.54	137.41	20.73	9.86	14.58	98.33	11.88	1.78	6.12	125.83	13.59	3.01	7.74	84.59	17.31	6.43	11.35	125.62	18.46	3.75	10.36	122.83
2.298502765	7	143	2015	6	-81.69845391	33.17227429	4.412529114	0	48.35588773	12.97173201	2.714956739	0.757389998	0.508922646	65 Southeastern Plains	adult_female	5.5	100971.2173	67.18966667	3.084	11.134	18.56466667	33.6	23.52	28.55	126.02	28.99	17.59	23.26	19.04	25.13	14.8	19.54	137.41	20.73	9.86	14.58	98.33	11.88	1.78	6.12	125.83	13.59	3.01	7.74	84.59	17.31	6.43	11.35	125.62
2.597774641	7	143	2015	7	-81.69941814	33.17057212	4.480099339	0	48.47850662	12.76345754	2.914361041	0.563195551	0.683573652	65 Southeastern Plains	adult_female	4.903225806	100827.6274	64.57354839	3.335483871	13.26548387	19.90741935	35.74	24.07	29.77	92.96	33.6	23.52	28.55	126.02	28.99	17.59	23.26	19.04	25.13	14.8	19.54	137.41	20.73	9.86	14.58	98.33	11.88	1.78	6.12	125.83	13.59	3.01	7.74	84.59
4.126657404	7	143	2015	8	-81.70705579	33.1591954	4.645924978	0	49.26109832	11.34134499	4.33106604	0.127326727	1.562414999	65 Southeastern Plains	adult_female	4.931034483	100842.6838	69.62517241	2.955517241	10.03103448	18.48137931	33.54	23.32	28.05	116.27	35.74	24.07	29.77	92.96	33.6	23.52	28.55	126.02	28.99	17.59	23.26	19.04	25.13	14.8	19.54	137.41	20.73	9.86	14.58	98.33	11.88	1.78	6.12	125.83
2.262012621	7	143	2015	9	-81.7032643	33.15684758	4.482381018	0	49.65653759	11.1965366	4.323195622	0.194057562	1.132859777	65 Southeastern Plains	adult_female	5.428571429	100905.2293	70.33071429	3.191071429	8.222142857	15.79428571	30.74	20.59	25.2	104.59	33.54	23.32	28.05	116.27	35.74	24.07	29.77	92.96	33.6	23.52	28.55	126.02	28.99	17.59	23.26	19.04	25.13	14.8	19.54	137.41	20.73	9.86	14.58	98.33
1.21933953	8	144	2014	1	-81.73046117	33.24222799	4.630073756	0	40.11065657	11.41719109	0.961412088	0.115308326	0.18503964	65 Southeastern Plains	adult_female	4.413793103	101343.7738	70.72793103	4.140344828	1.928275862	0.464137931	10.68	-0.92	4.19	63.18	17.16	6.26	11.11	139.2	18.13	6.03	11.6	47.27	24.31	14.54	19.22	10.41	29.06	21.03	24.64	43.73	30.79	23.49	26.79	147.23	30.67	23.64	26.96	260.23
1.386573837	8	144	2014	2	-81.73221503	33.23766161	4.106598752	0.0109783	40.46671602	11.1104349	0.612236387	0.336970661	0.654945908	65 Southeastern Plains	adult_female	4.928571429	101099.8754	76.47535714	3.663571429	2.6225	2.411785714	16.15	5.08	9.89	104.35	10.68	-0.92	4.19	63.18	17.16	6.26	11.11	139.2	18.13	6.03	11.6	47.27	24.31	14.54	19.22	10.41	29.06	21.03	24.64	43.73	30.79	23.49	26.79	147.23
1.770826001	8	144	2014	3	-81.72936591	33.23757518	4.128342077	0.210902023	40.60889466	11.36138127	0.452994888	0.523187091	0.704226873	65 Southeastern Plains	adult_female	5.275862069	101027.98	72.2262069	4.039655172	3.341724138	2.944137931	18.39	5.15	10.89	87.17	16.15	5.08	9.89	104.35	10.68	-0.92	4.19	63.18	17.16	6.26	11.11	139.2	18.13	6.03	11.6	47.27	24.31	14.54	19.22	10.41	29.06	21.03	24.64	43.73
2.063121677	8	144	2014	4	-81.72879574	33.23414953	3.759009201	0.118984187	40.9651416	11.31468972	0.112950406	0.8407542	1.087251564	65 Southeastern Plains	adult_female	5	100916.5382	69.35035714	4.107857143	5.775357143	8.721428571	25.08	12.17	18.2	129.18	18.39	5.15	10.89	87.17	16.15	5.08	9.89	104.35	10.68	-0.92	4.19	63.18	17.16	6.26	11.11	139.2	18.13	6.03	11.6	47.27	24.31	14.54	19.22	10.41
1.922036001	8	144	2014	5	-81.7308607	33.23799832	4.156727414	0.136732839	40.4978373	11.24134021	0.561567195	0.391720351	0.625775869	65 Southeastern Plains	adult_female	4.137931034	101052.2114	64.70896552	3.469655172	9.148965517	13.37448276	30.37	16.75	23.32	108.63	25.08	12.17	18.2	129.18	18.39	5.15	10.89	87.17	16.15	5.08	9.89	104.35	10.68	-0.92	4.19	63.18	17.16	6.26	11.11	139.2	18.13	6.03	11.6	47.27
0.984207768	8	144	2014	6	-81.73484547	33.24181311	4.555957152	0	39.94371364	11.01776147	0.900909008	0	0.238790358	65 Southeastern Plains	adult_female	4.48	100823.7436	59.2168	2.8832	14.2428	18.5224	34.44	21.95	28.22	66.53	30.37	16.75	23.32	108.63	25.08	12.17	18.2	129.18	18.39	5.15	10.89	87.17	16.15	5.08	9.89	104.35	10.68	-0.92	4.19	63.18	17.16	6.26	11.11	139.2
0.910067743	8	145	2014	1	-81.73916194	33.24179757	4.561823498	0	39.74436143	10.63979163	0.566669642	0	0.033392355	65 Southeastern Plains	sub_female	5.419354839	101363.2681	70.69483871	4.093870968	1.951612903	0.435806452	10.67	-0.94	4.18	63.34	17.14	6.24	11.1	141.76	18.12	6.01	11.59	47.43	24.31	14.53	19.22	10.31	29.07	21.02	24.64	43.22	30.79	23.49	26.79	147.52	30.68	23.64	26.96	257.98
0.613689824	8	145	2014	2	-81.73971282	33.24329216	4.731730045	0	39.57432243	10.64900092	0.617062011	0	0.149095176	65 Southeastern Plains	sub_female	5.785714286	101098.4046	76.47357143	3.665357143	2.621071429	2.403571429	16.14	5.06	9.87	103.79	10.67	-0.94	4.18	63.34	17.14	6.24	11.1	141.76	18.12	6.01	11.59	47.43	24.31	14.53	19.22	10.31	29.07	21.02	24.64	43.22	30.79	23.49	26.79	147.52
0.870564545	8	145	2014	3	-81.739032	33.2429976	4.694821315	0	39.63432276	10.69666401	0.650575315	0	0.088265375	65 Southeastern Plains	sub_female	5.935483871	101044.9413	72.62935484	4.137741935	3.252580645	2.77	18.39	5.14	10.88	86.19	16.14	5.06	9.87	103.79	10.67	-0.94	4.18	63.34	17.14	6.24	11.1	141.76	18.12	6.01	11.59	47.43	24.31	14.53	19.22	10.31	29.07	21.02	24.64	43.22
1.332933524	8	145	2014	4	-81.74206379	33.24667835	5.097992979	0	39.13809862	10.58446284	0.469635743	0.386085566	0.583834651	65 Southeastern Plains	sub_female	5.733333333	100935.516	69.58766667	4.104333333	5.744	8.631666667	25.08	12.16	18.19	129.1	18.39	5.14	10.88	86.19	16.14	5.06	9.87	103.79	10.67	-0.94	4.18	63.34	17.14	6.24	11.1	141.76	18.12	6.01	11.59	47.43	24.31	14.53	19.22	10.31
0.486855273	8	146	2014	1	-81.71839926	33.27023835	2.531428695	0.04126	38.08390005	13.64188084	1.683273776	0.534562228	0.990267545	65 Southeastern Plains	adult_female	3.25	101205.8895	71.022	3.924	1.9945	0.317	10.6	-0.95	4.13	65	17.08	6.2	11.04	153.97	18.06	5.95	11.53	48.73	24.26	14.49	19.17	9.76	29.02	20.98	24.6	40.39	30.74	23.46	26.76	149.13	30.65	23.61	26.93	261.51
0.400185713	8	146	2014	2	-81.7192737	33.26711445	2.847160002	0	38.32577647	13.42124928	1.790284328	0.357695781	1.000645239	65 Southeastern Plains	adult_female	3.538461538	101018.9269	75.52038462	3.483846154	2.709230769	2.256153846	16.09	5.01	9.82	105.29	10.6	-0.95	4.13	65	17.08	6.2	11.04	153.97	18.06	5.95	11.53	48.73	24.26	14.49	19.17	9.76	29.02	20.98	24.6	40.39	30.74	23.46	26.76	149.13
0.88265172	8	146	2014	3	-81.7211381	33.26770939	2.747002768	0.008746777	38.17391636	13.29283306	1.608947511	0.540477293	1.185249463	65 Southeastern Plains	adult_female	3.740740741	100989.5778	71.40666667	3.870740741	3.413703704	2.947777778	18.32	5.08	10.82	82.13	16.09	5.01	9.82	105.29	10.6	-0.95	4.13	65	17.08	6.2	11.04	153.97	18.06	5.95	11.53	48.73	24.26	14.49	19.17	9.76	29.02	20.98	24.6	40.39
1.505715729	8	146	2014	4	-81.72363583	33.27041365	2.415402626	0	37.79431422	13.21079442	1.252165865	0.897679052	1.460747314	65 Southeastern Plains	adult_female	4.068965517	100854.8197	69.23241379	4.013448276	5.83	8.734137931	25.02	12.11	18.14	130.03	18.32	5.08	10.82	82.13	16.09	5.01	9.82	105.29	10.6	-0.95	4.13	65	17.08	6.2	11.04	153.97	18.06	5.95	11.53	48.73	24.26	14.49	19.17	9.76
2.076793938	8	146	2014	5	-81.72679605	33.27164011	2.265589382	0	37.51745401	13.00392327	0.931787657	1.215715752	1.717489578	65 Southeastern Plains	adult_female	3.555555556	101007.0307	63.13222222	3.38962963	9.767037037	13.48555556	30.3	16.7	23.27	112.61	25.02	12.11	18.14	130.03	18.32	5.08	10.82	82.13	16.09	5.01	9.82	105.29	10.6	-0.95	4.13	65	17.08	6.2	11.04	153.97	18.06	5.95	11.53	48.73
1.795929513	8	146	2014	6	-81.72476508	33.27059366	2.386664127	0	37.7192165	13.1246337	1.153099126	0.994531636	1.56704224	65 Southeastern Plains	adult_female	4.318181818	100705.7964	60.06772727	2.976363636	13.61909091	18.24090909	34.44	21.89	28.19	65.13	30.3	16.7	23.27	112.61	25.02	12.11	18.14	130.03	18.32	5.08	10.82	82.13	16.09	5.01	9.82	105.29	10.6	-0.95	4.13	65	17.08	6.2	11.04	153.97
1.948126399	8	146	2014	7	-81.73588927	33.27170153	2.411786677	0	37.0500774	12.25032916	0.252661996	0.879949127	0.889493769	65 Southeastern Plains	adult_female	3.740740741	100766.7504	60.45111111	3.331481481	13.99185185	18.80518519	34.82	22.52	28.64	117.93	34.44	21.89	28.19	65.13	30.3	16.7	23.27	112.61	25.02	12.11	18.14	130.03	18.32	5.08	10.82	82.13	16.09	5.01	9.82	105.29	10.6	-0.95	4.13	65
0.86549878	8	146	2014	8	-81.75230524	33.27021798	2.477098307	0	36.39109647	10.83049867	0.831932397	0	0.570474273	65 Southeastern Plains	adult_female	4.238095238	100766.1167	64.37904762	2.773333333	12.41952381	18.72809524	34.79	22.11	28.06	70.62	34.82	22.52	28.64	117.93	34.44	21.89	28.19	65.13	30.3	16.7	23.27	112.61	25.02	12.11	18.14	130.03	18.32	5.08	10.82	82.13	16.09	5.01	9.82	105.29
1.044058595	8	147	2014	1	-81.72726649	33.2576941	3.823167126	0.08778397	38.79739136	12.32007438	1.680488651	0.601038039	0.9389755	65 Southeastern Plains	adult_female	6.769230769	101288.3477	69.58692308	4.152692308	2.013076923	0.450384615	10.63	-0.94	4.16	64.32	17.11	6.22	11.07	148.18	18.09	5.98	11.56	48.18	24.28	14.51	19.19	10.01	29.03	21	24.61	41.69	30.76	23.47	26.77	148.39	30.66	23.62	26.94	261.51
0.789048354	8	147	2014	2	-81.7266684	33.25857525	3.723985282	0.0106037	38.74440248	12.40898883	1.706541176	0.602130186	0.991326812	65 Southeastern Plains	adult_female	6.19047619	100952.6871	75.87809524	3.813809524	2.786666667	2.69	16.11	5.04	9.84	105.07	10.63	-0.94	4.16	64.32	17.11	6.22	11.07	148.18	18.09	5.98	11.56	48.18	24.28	14.51	19.19	10.01	29.03	21	24.61	41.69	30.76	23.47	26.77	148.39
0.998999167	8	148	2014	4	-81.72810633	33.25586484	4.029708216	0.016274465	38.9280482	12.17073361	1.66033436	0.621828939	0.838964228	65 Southeastern Plains	sub_female	6.227272727	100951.7077	70.99590909	4.231363636	5.505909091	8.339090909	25.05	12.14	18.16	129.64	18.35	5.11	10.85	84.46	16.12	5.04	9.85	104.87	10.64	-0.94	4.16	64.17	17.11	6.23	11.07	147.14	18.1	5.99	11.57	48.06	24.28	14.51	19.2	10.06
1.253665402	8	148	2014	5	-81.72863118	33.25609225	4.006589132	0.067185638	38.8806312	12.13537766	1.606760959	0.653830314	0.891618666	65 Southeastern Plains	sub_female	5.774193548	101011.2129	64.46032258	3.468709677	9.326451613	13.5283871	30.34	16.72	23.29	110.76	25.05	12.14	18.16	129.64	18.35	5.11	10.85	84.46	16.12	5.04	9.85	104.87	10.64	-0.94	4.16	64.17	17.11	6.23	11.07	147.14	18.1	5.99	11.57	48.06
0.997748745	8	148	2014	6	-81.72975377	33.2556484	4.062774083	0.086458471	38.86721486	12.02043558	1.520523862	0.552083189	0.933440755	65 Southeastern Plains	sub_female	4.466666667	100808.111	60.267	2.891333333	13.63233333	18.179	34.44	21.92	28.2	65.77	30.34	16.72	23.29	110.76	25.05	12.14	18.16	129.64	18.35	5.11	10.85	84.46	16.12	5.04	9.85	104.87	10.64	-0.94	4.16	64.17	17.11	6.23	11.07	147.14
0.7854752	8	148	2014	7	-81.72886867	33.25610558	4.0063141	0.079138653	38.86763855	12.11559281	1.585166913	0.64138287	0.908531066	65 Southeastern Plains	sub_female	4.227272727	100851.5932	61.17681818	3.322272727	13.97636364	18.84409091	34.82	22.55	28.65	120.12	34.44	21.92	28.2	65.77	30.34	16.72	23.29	110.76	25.05	12.14	18.16	129.64	18.35	5.11	10.85	84.46	16.12	5.04	9.85	104.87	10.64	-0.94	4.16	64.17
0.764897498	8	148	2014	8	-81.72927159	33.2556102	4.063827425	0.057988408	38.89456352	12.06013269	1.564438847	0.574811266	0.897373525	65 Southeastern Plains	sub_female	3.333333333	100829.4875	60.59125	3.085416667	13.41	18.31041667	34.81	22.13	28.08	74.95	34.82	22.55	28.65	120.12	34.44	21.92	28.2	65.77	30.34	16.72	23.29	110.76	25.05	12.14	18.16	129.64	18.35	5.11	10.85	84.46	16.12	5.04	9.85	104.87
0.378600104	8	149	2014	11	-81.71466045	33.25743329	4.000790399	0	39.46039828	13.38764575	1.235916049	0	0.259615335	65 Southeastern Plains	adult_female	4.095238095	101458.0319	62.44761905	3.846190476	3.934761905	2.355714286	18.25	3.45	10.11	94.53	26.99	12.85	19.41	19.93	29.91	21.04	24.94	73.42	34.79	22.11	28.06	72.09	34.82	22.53	28.64	118.98	34.44	21.9	28.2	65.18	30.32	16.7	23.27	111.17
1.551478045	8	149	2014	3	-81.71963835	33.26438505	3.137603181	0	38.55921347	13.26447843	1.929582292	0.250371111	0.985888952	65 Southeastern Plains	adult_female	6.727272727	100901.7018	69.57636364	3.993181818	3.699545455	3.394090909	18.33	5.09	10.83	83.45	16.1	5.03	9.83	105.61	10.61	-0.94	4.15	64.69	17.1	6.22	11.06	150.38	18.08	5.97	11.55	48.43	24.27	14.5	19.18	9.9	29.02	20.99	24.6	41.17
1.853345874	8	149	2014	4	-81.71951333	33.26369197	3.215742782	0	38.62988185	13.24346117	1.98558919	0.220160081	0.975237867	65 Southeastern Plains	adult_female	6.333333333	100877.0297	69.649	4.08	5.715	8.588	25.03	12.12	18.15	130.03	18.33	5.09	10.83	83.45	16.1	5.03	9.83	105.61	10.61	-0.94	4.15	64.69	17.1	6.22	11.06	150.38	18.08	5.97	11.55	48.43	24.27	14.5	19.18	9.9
1.564764625	8	149	2014	5	-81.71899496	33.26435847	3.152852886	0	38.59495775	13.31758384	1.979549564	0.192944746	0.926279197	65 Southeastern Plains	adult_female	4.838709677	100982.3503	64.49580645	3.45516129	9.306774194	13.50645161	30.32	16.7	23.27	111.17	25.03	12.12	18.15	130.03	18.33	5.09	10.83	83.45	16.1	5.03	9.83	105.61	10.61	-0.94	4.15	64.69	17.1	6.22	11.06	150.38	18.08	5.97	11.55	48.43
1.81490726	8	149	2014	6	-81.72365196	33.26487133	3.031361035	0	38.30773725	12.94848895	1.607460944	0.621040276	1.358973439	65 Southeastern Plains	adult_female	3.681818182	100821.3795	60.10909091	2.896363636	13.62454545	18.13772727	34.44	21.9	28.2	65.18	30.32	16.7	23.27	111.17	25.03	12.12	18.15	130.03	18.33	5.09	10.83	83.45	16.1	5.03	9.83	105.61	10.61	-0.94	4.15	64.69	17.1	6.22	11.06	150.38
1.588456561	8	149	2014	7	-81.7284025	33.26554607	2.951648855	0	38.00343386	12.58140046	1.22659322	1.06639227	1.637898437	65 Southeastern Plains	adult_female	4.25	100819.4854	62.06214286	3.248928571	13.0975	18.50571429	34.82	22.53	28.64	118.98	34.44	21.9	28.2	65.18	30.32	16.7	23.27	111.17	25.03	12.12	18.15	130.03	18.33	5.09	10.83	83.45	16.1	5.03	9.83	105.61	10.61	-0.94	4.15	64.69
1.868483121	8	149	2014	8	-81.72636705	33.26408985	3.108198776	0	38.24251058	12.68366505	1.475439269	0.856059297	1.418212124	65 Southeastern Plains	adult_female	4.538461538	100796.9854	60.69307692	2.998846154	13.38692308	18.36653846	34.79	22.11	28.06	72.09	34.82	22.53	28.64	118.98	34.44	21.9	28.2	65.18	30.32	16.7	23.27	111.17	25.03	12.12	18.15	130.03	18.33	5.09	10.83	83.45	16.1	5.03	9.83	105.61
1.763537268	8	149	2014	9	-81.72028066	33.26114279	3.483032078	0	38.82712231	13.06516657	1.90013306	0.299248078	0.852100205	65 Southeastern Plains	adult_female	3.05	100959.7675	74.7895	3.1355	7.522	15.695	29.91	21.04	24.94	73.42	34.79	22.11	28.06	72.09	34.82	22.53	28.64	118.98	34.44	21.9	28.2	65.18	30.32	16.7	23.27	111.17	25.03	12.12	18.15	130.03	18.33	5.09	10.83	83.45
1.253576804	8	150	2014	4	-81.71855627	33.24456027	5.11957101	0	40.46733513	12.54560067	0.689608034	0.428557448	0.593860547	65 Southeastern Plains	sub_female	6.2	100914.6147	69.61933333	4.092333333	5.735333333	8.626333333	25.06	12.17	18.18	129.62	18.37	5.14	10.87	86.44	16.14	5.07	9.87	105.42	10.66	-0.91	4.18	63.7	17.14	6.26	11.11	141.75	18.12	6.01	11.59	47.64	24.29	14.53	19.21	10.29
0.836159691	8	151	2014	4	-81.73321842	33.24825323	4.917361368	0	39.40254057	11.41013779	1.30537615	0	0.374541078	65 Southeastern Plains	sub_female	5.733333333	100922.743	69.6	4.097333333	5.738333333	8.623333333	25.06	12.15	18.17	129.51	18.36	5.12	10.86	84.87	16.12	5.05	9.86	104.65	10.64	-0.94	4.16	63.98	17.12	6.23	11.08	145.86	18.1	5.99	11.57	47.92	24.29	14.52	19.2	10.12
1.39275998	8	151	2014	5	-81.72971206	33.25590051	4.034413194	0.107837526	38.84542732	12.03466523	1.51611417	0.577727945	0.949323488	65 Southeastern Plains	sub_female	4.481481481	101032.6081	63.72962963	3.375925926	9.562222222	13.60074074	30.34	16.73	23.3	110.53	25.06	12.15	18.17	129.51	18.36	5.12	10.86	84.87	16.12	5.05	9.86	104.65	10.64	-0.94	4.16	63.98	17.12	6.23	11.08	145.86	18.1	5.99	11.57	47.92
1.560415819	8	151	2014	6	-81.73049454	33.25487191	4.15495684	0.103044408	38.90434654	11.92416271	1.479654053	0.441960028	0.934612866	65 Southeastern Plains	sub_female	4.766666667	100810.0943	60.27	2.893333333	13.631	18.17966667	34.44	21.93	28.2	65.97	30.34	16.73	23.3	110.53	25.06	12.15	18.17	129.51	18.36	5.12	10.86	84.87	16.12	5.05	9.86	104.65	10.64	-0.94	4.16	63.98	17.12	6.23	11.08	145.86
0.745198961	8	151	2014	7	-81.72947637	33.25586485	4.03676805	0.091322069	38.86040588	12.05335146	1.538177682	0.586519045	0.930625548	65 Southeastern Plains	sub_female	5.032258065	100829.7471	61.37677419	3.300322581	13.53	18.68967742	34.83	22.56	28.66	120.58	34.44	21.93	28.2	65.97	30.34	16.73	23.3	110.53	25.06	12.15	18.17	129.51	18.36	5.12	10.86	84.87	16.12	5.05	9.86	104.65	10.64	-0.94	4.16	63.98
1.18442864	8	152	2014	11	-81.73307895	33.25162864	4.542140288	0	39.08697043	11.5649133	1.350136635	0.009308582	0.743680826	65 Southeastern Plains	sub_female	3.454545455	101310.5005	65.50590909	3.645909091	3.833181818	3.303181818	18.28	3.49	10.14	96.65	27.03	12.88	19.45	20.22	29.94	21.08	24.97	74.57	34.81	22.14	28.08	75.82	34.83	22.56	28.66	120.49	34.44	21.92	28.2	65.94	30.34	16.73	23.3	110.6
1.596192801	8	152	2014	5	-81.72985644	33.25556501	4.072799171	0.086286227	38.8700522	12.00811381	1.51425645	0.539060155	0.934582026	65 Southeastern Plains	sub_female	3.291666667	101034.5817	65.69041667	3.457916667	9.082083333	13.80291667	30.34	16.73	23.3	110.6	25.05	12.14	18.17	129.53	18.36	5.12	10.85	84.79	16.12	5.05	9.85	104.67	10.64	-0.94	4.16	64.01	17.12	6.23	11.08	146.11	18.1	5.99	11.57	47.94
1.538273168	8	152	2014	6	-81.7308557	33.25484583	4.161061818	0.129331097	38.88913679	11.89210411	1.448347516	0.422223979	0.960281382	65 Southeastern Plains	sub_female	4.633333333	100810.3623	60.27166667	2.893666667	13.63	18.18066667	34.44	21.92	28.2	65.94	30.34	16.73	23.3	110.6	25.05	12.14	18.17	129.53	18.36	5.12	10.85	84.79	16.12	5.05	9.85	104.67	10.64	-0.94	4.16	64.01	17.12	6.23	11.08	146.11
0.938016589	8	152	2014	7	-81.72901965	33.25539759	4.086044249	0.025030134	38.92707243	12.07274476	1.59374234	0.571337393	0.864136546	65 Southeastern Plains	sub_female	5.129032258	100829.8897	61.37709677	3.299677419	13.52935484	18.69032258	34.83	22.56	28.66	120.49	34.44	21.92	28.2	65.94	30.34	16.73	23.3	110.6	25.05	12.14	18.17	129.53	18.36	5.12	10.85	84.79	16.12	5.05	9.85	104.67	10.64	-0.94	4.16	64.01
0.811264026	8	152	2014	8	-81.73188768	33.25431971	4.229986904	0.091795177	38.88867126	11.78147627	1.372901059	0.328900792	1.001189988	65 Southeastern Plains	sub_female	3.222222222	100802.323	61.93	2.964074074	13.18259259	18.70777778	34.81	22.14	28.08	75.82	34.83	22.56	28.66	120.49	34.44	21.92	28.2	65.94	30.34	16.73	23.3	110.6	25.05	12.14	18.17	129.53	18.36	5.12	10.85	84.79	16.12	5.05	9.85	104.67
1.215133587	8	152	2014	9	-81.73169488	33.25379856	4.285659415	0.036935777	38.94754465	11.77626846	1.406213959	0.282460246	0.942520376	65 Southeastern Plains	sub_female	3.571428571	100950.4729	74.20190476	2.814285714	7.55952381	16.04142857	29.94	21.08	24.97	74.57	34.81	22.14	28.08	75.82	34.83	22.56	28.66	120.49	34.44	21.92	28.2	65.94	30.34	16.73	23.3	110.6	25.05	12.14	18.17	129.53	18.36	5.12	10.85	84.79
2.594350398	8	153	2013	12	-81.51987653	33.37560609	1.790268405	0	35.34113149	1.059628871	1.062301347	1.49393682	0.362473591	65 Southeastern Plains	adult_female	3.916666667	101129.3892	77.63291667	3.47875	2.243333333	2.829583333	16.8	6.14	10.87	131.87	17.77	5.87	11.35	46.99	24	14.42	19.01	9.95	28.76	20.83	24.39	41.03	30.5	23.33	26.58	138.93	30.46	23.51	26.79	276.12	30.93	22.65	26.61	229.04
2.229008254	8	153	2014	1	-81.53089225	33.36361758	3.467144008	0	36.13173044	2.735198574	1.614092759	1.74002721	0.853216666	65 Southeastern Plains	adult_female	5	100932.8017	71.97233333	3.983666667	1.873333333	0.387333333	10.32	-0.93	3.98	69.27	16.8	6.14	10.87	131.87	17.77	5.87	11.35	46.99	24	14.42	19.01	9.95	28.76	20.83	24.39	41.03	30.5	23.33	26.58	138.93	30.46	23.51	26.79	276.12
2.246318195	8	153	2014	2	-81.53309883	33.35560924	4.168791092	0	36.84268273	3.535785616	0.708652677	2.083665533	1.31053418	65 Southeastern Plains	adult_female	5.428571429	100739.9989	76.62107143	3.537142857	2.543571429	2.261785714	15.75	4.87	9.58	105.9	10.32	-0.93	3.98	69.27	16.8	6.14	10.87	131.87	17.77	5.87	11.35	46.99	24	14.42	19.01	9.95	28.76	20.83	24.39	41.03	30.5	23.33	26.58	138.93
3.383384013	8	153	2014	3	-81.52229927	33.34133286	3.384845502	0	38.72066783	4.050137635	0.765782581	3.041799681	1.416759459	65 Southeastern Plains	adult_female	5.709677419	100719.8481	72.82129032	4.008387097	3.161935484	2.593870968	17.97	4.97	10.59	79.5	15.75	4.87	9.58	105.9	10.32	-0.93	3.98	69.27	16.8	6.14	10.87	131.87	17.77	5.87	11.35	46.99	24	14.42	19.01	9.95	28.76	20.83	24.39	41.03
1.626917696	8	153	2014	4	-81.52100738	33.34714924	3.089444361	0	38.18289541	3.488247401	0.106253718	3.185755628	1.182572295	65 Southeastern Plains	adult_female	5.333333333	100609.7043	69.78433333	3.958	5.583333333	8.392333333	24.72	12.03	17.96	113.93	17.97	4.97	10.59	79.5	15.75	4.87	9.58	105.9	10.32	-0.93	3.98	69.27	16.8	6.14	10.87	131.87	17.77	5.87	11.35	46.99	24	14.42	19.01	9.95
1.85485774	8	153	2014	5	-81.52363305	33.34107181	3.510394312	0	38.68679496	4.154515869	0.817286741	3.137336318	1.391939075	65 Southeastern Plains	adult_female	5.7	100736.1837	64.51733333	3.356333333	9.161333333	13.24233333	29.97	16.64	23.08	96.16	24.72	12.03	17.96	113.93	17.97	4.97	10.59	79.5	15.75	4.87	9.58	105.9	10.32	-0.93	3.98	69.27	16.8	6.14	10.87	131.87	17.77	5.87	11.35	46.99
2.203744536	8	153	2014	6	-81.51506783	33.36261866	2.631143433	0	36.84109535	1.837220144	1.674828336	2.1409798	0.299794505	65 Southeastern Plains	adult_female	4.821428571	100484.7914	59.34285714	2.701428571	13.97357143	18.1825	34.32	21.75	28.08	62.34	29.97	16.64	23.08	96.16	24.72	12.03	17.96	113.93	17.97	4.97	10.59	79.5	15.75	4.87	9.58	105.9	10.32	-0.93	3.98	69.27	16.8	6.14	10.87	131.87
2.982459361	8	153	2014	7	-81.5032514	33.3686941	1.564717463	0	36.71697376	0.601931677	1.402257924	0.893813942	0.481585522	65 Southeastern Plains	adult_female	4.451612903	100507.6794	61.08580645	3.239354839	13.49193548	18.52967742	34.7	22.36	28.51	123.34	34.32	21.75	28.08	62.34	29.97	16.64	23.08	96.16	24.72	12.03	17.96	113.93	17.97	4.97	10.59	79.5	15.75	4.87	9.58	105.9	10.32	-0.93	3.98	69.27
3.112262168	8	154	2014	2	-81.53105085	33.36940036	2.888616797	0	35.53525318	2.265576221	2.257552508	1.582701565	0.279605888	65 Southeastern Plains	sub_female	5.821428571	100713.8836	76.6475	3.552857143	2.534642857	2.256428571	15.71	4.85	9.55	106.05	10.29	-0.94	3.96	69.49	16.76	6.13	10.84	137.23	17.73	5.87	11.33	47.36	23.98	14.42	18.99	9.6	28.74	20.81	24.37	40.59	30.48	23.32	26.56	140.88
1.661752917	8	154	2014	3	-81.54098779	33.36444392	3.576490119	0	35.62743104	3.291940194	1.580618242	0.875873645	0.795737981	65 Southeastern Plains	sub_female	6.516129032	100671.6694	72.73451613	4.019032258	3.157741935	2.558387097	17.93	4.97	10.57	78.66	15.71	4.85	9.55	106.05	10.29	-0.94	3.96	69.49	16.76	6.13	10.84	137.23	17.73	5.87	11.33	47.36	23.98	14.42	18.99	9.6	28.74	20.81	24.37	40.59
1.192711163	8	154	2014	4	-81.54067705	33.3721558	2.729004146	0	34.88622102	2.633642715	2.43069196	0.733814593	0.002680466	65 Southeastern Plains	sub_female	6.766666667	100561.0237	69.67	3.981666667	5.584666667	8.375666667	24.69	12.02	17.94	114.65	17.93	4.97	10.57	78.66	15.71	4.85	9.55	106.05	10.29	-0.94	3.96	69.49	16.76	6.13	10.84	137.23	17.73	5.87	11.33	47.36	23.98	14.42	18.99	9.6
0.346212059	8	154	2014	5	-81.54172565	33.3761112	2.331826136	0	34.45289379	2.38040268	2.358739778	0.899904563	0.144377131	65 Southeastern Plains	sub_female	6.322580645	100662.2816	64.83774194	3.336774194	9.00483871	13.28258065	29.93	16.65	23.06	98.04	24.69	12.02	17.94	114.65	17.93	4.97	10.57	78.66	15.71	4.85	9.55	106.05	10.29	-0.94	3.96	69.49	16.76	6.13	10.84	137.23	17.73	5.87	11.33	47.36
1.786424761	8	154	2014	6	-81.53437273	33.37114285	2.748199178	0	35.23298512	2.326959928	2.362053081	1.283633792	0.173998344	65 Southeastern Plains	sub_female	5.866666667	100477.1383	59.92666667	2.823333333	13.64966667	18.01833333	34.29	21.75	28.06	62.62	29.93	16.65	23.06	98.04	24.69	12.02	17.94	114.65	17.93	4.97	10.57	78.66	15.71	4.85	9.55	106.05	10.29	-0.94	3.96	69.49	16.76	6.13	10.84	137.23
1.832773884	8	154	2014	7	-81.53579851	33.36695511	3.22838165	0	35.60895162	2.762346617	1.950567243	1.186812139	0.624591584	65 Southeastern Plains	sub_female	4.741935484	100507.7548	61.08645161	3.222258065	13.49967742	18.52064516	34.68	22.36	28.5	122.55	34.29	21.75	28.06	62.62	29.93	16.65	23.06	98.04	24.69	12.02	17.94	114.65	17.93	4.97	10.57	78.66	15.71	4.85	9.55	106.05	10.29	-0.94	3.96	69.49
2.339461822	8	154	2014	8	-81.53455807	33.36528735	3.392232432	0	35.82539657	2.823756413	1.778028702	1.355456006	0.826011624	65 Southeastern Plains	sub_female	5.206896552	100487.621	60.94689655	2.879655172	13.26862069	18.36724138	34.49	21.98	27.84	67.64	34.68	22.36	28.5	122.55	34.29	21.75	28.06	62.62	29.93	16.65	23.06	98.04	24.69	12.02	17.94	114.65	17.93	4.97	10.57	78.66	15.71	4.85	9.55	106.05
1.211139055	8	154	2014	9	-81.52844014	33.36719786	3.009215909	0	35.85840178	2.287048432	2.027562165	1.846561748	0.404858684	65 Southeastern Plains	sub_female	5.517241379	100667.6762	75.16482759	2.949310345	7.137586207	15.35137931	29.68	20.85	24.75	106.77	34.49	21.98	27.84	67.64	34.68	22.36	28.5	122.55	34.29	21.75	28.06	62.62	29.93	16.65	23.06	98.04	24.69	12.02	17.94	114.65	17.93	4.97	10.57	78.66
1.890538227	8	155	2014	10	-81.51825871	33.37176438	2.109621269	0	35.79249888	1.277231722	1.320614247	1.681673022	0.071140884	65 Southeastern Plains	sub_female	4.551724138	100485.93	66.03689655	3.32137931	6.655517241	9.94	26.68	12.8	19.22	30.23	29.67	20.85	24.75	108.88	34.48	21.99	27.84	68.37	34.67	22.37	28.5	123.38	34.28	21.76	28.06	62.6	29.92	16.66	23.07	97.08	24.69	12.03	17.95	113.79
3.09018415	8	155	2014	2	-81.53297523	33.36966794	2.885091132	0	35.43577737	2.362618912	2.275990217	1.40424882	0.347654177	65 Southeastern Plains	sub_female	4.9	100633.698	72.7805	3.4015	2.9605	2.1115	15.7	4.86	9.55	105.9	10.29	-0.93	3.96	69.54	16.76	6.14	10.85	135.28	17.73	5.88	11.33	47.14	23.97	14.43	18.99	9.74	28.74	20.82	24.37	40.84	30.47	23.32	26.56	140.72
1.633953589	8	155	2014	3	-81.54114888	33.36434094	3.590634573	0	35.63044457	3.310454735	1.566375541	0.871370869	0.798925553	65 Southeastern Plains	sub_female	6.032258065	100671.8535	72.73322581	4.019354839	3.157741935	2.558387097	17.92	4.98	10.57	78.82	15.7	4.86	9.55	105.9	10.29	-0.93	3.96	69.54	16.76	6.14	10.85	135.28	17.73	5.88	11.33	47.14	23.97	14.43	18.99	9.74	28.74	20.82	24.37	40.84
1.131759784	8	155	2014	4	-81.54095441	33.37244184	2.704308499	0	34.84587303	2.6269855	2.457713097	0.720430466	0.041902434	65 Southeastern Plains	sub_female	6.266666667	100561.0843	69.669	3.981333333	5.584666667	8.375666667	24.69	12.03	17.95	113.79	17.92	4.98	10.57	78.82	15.7	4.86	9.55	105.9	10.29	-0.93	3.96	69.54	16.76	6.14	10.85	135.28	17.73	5.88	11.33	47.14	23.97	14.43	18.99	9.74
0.525515429	8	155	2014	5	-81.53306418	33.37414562	2.394942291	0	34.97557539	1.997069734	2.01541204	1.471701865	0.017310653	65 Southeastern Plains	sub_female	5.35483871	100667.8948	64.8283871	3.34	9.010645161	13.28580645	29.92	16.66	23.07	97.08	24.69	12.03	17.95	113.79	17.92	4.98	10.57	78.82	15.7	4.86	9.55	105.9	10.29	-0.93	3.96	69.54	16.76	6.14	10.85	135.28	17.73	5.88	11.33	47.14
1.091962302	8	155	2014	6	-81.51614211	33.37176155	2.046185779	0	35.87800942	1.14668455	1.242597807	1.530824115	0.115887796	65 Southeastern Plains	sub_female	4.6	100477.7347	59.93	2.827	13.64166667	18.01866667	34.28	21.76	28.06	62.6	29.92	16.66	23.07	97.08	24.69	12.03	17.95	113.79	17.92	4.98	10.57	78.82	15.7	4.86	9.55	105.9	10.29	-0.93	3.96	69.54	16.76	6.14	10.85	135.28
1.50959696	8	155	2014	7	-81.51450336	33.37290543	1.883971062	0.012957077	35.83000345	0.950342798	1.076264735	1.332774427	0.017084944	65 Southeastern Plains	sub_female	4.933333333	100504.876	60.972	3.243333333	13.54666667	18.49066667	34.67	22.37	28.5	123.38	34.28	21.76	28.06	62.6	29.92	16.66	23.07	97.08	24.69	12.03	17.95	113.79	17.92	4.98	10.57	78.82	15.7	4.86	9.55	105.9	10.29	-0.93	3.96	69.54
1.624397355	8	155	2014	8	-81.52249674	33.37012671	2.441717655	0	35.79007678	1.675092663	1.684533833	2.091371607	0.061926572	65 Southeastern Plains	sub_female	4.935483871	100481.2213	61.22419355	2.894193548	13.02548387	18.23290323	34.48	21.99	27.84	68.37	34.67	22.37	28.5	123.38	34.28	21.76	28.06	62.6	29.92	16.66	23.07	97.08	24.69	12.03	17.95	113.79	17.92	4.98	10.57	78.82	15.7	4.86	9.55	105.9
1.410477823	8	155	2014	9	-81.51943199	33.37212082	2.115579807	0	35.70971644	1.320105491	1.340385122	1.737077416	0.006108211	65 Southeastern Plains	sub_female	4.038461538	100625.5715	75.65730769	2.712307692	6.934230769	15.5	29.67	20.85	24.75	108.88	34.48	21.99	27.84	68.37	34.67	22.37	28.5	123.38	34.28	21.76	28.06	62.6	29.92	16.66	23.07	97.08	24.69	12.03	17.95	113.79	17.92	4.98	10.57	78.82
0.599656386	8	156	2014	1	-81.68120965	33.1469294	4.169846465	0	51.60528339	11.01376032	3.656916642	0.947909017	1.04581235	65 Southeastern Plains	sub_female	6.2	101418.8487	70.30066667	4.231333333	1.985	0.528666667	10.93	-0.7	4.41	60.26	17.44	6.53	11.41	104.8	18.34	6.28	11.82	45.23	24.39	14.67	19.32	12.13	29.06	21.11	24.7	51.04	30.79	23.52	26.82	147.77	30.59	23.66	26.94	278.71
2.435030006	11	174	2005	12	-99.97841387	28.85811124	0	1.169109695	80.33269967	7.980492115	0.546638711	3.058921622	1.62300494	31 Southern Texas Plains	sub_male	54.6	99387.414	49.3225	2.7295	7.332	6.121	21.89	8.99	14.21	9.45	27.18	13.38	19.42	5.66	29.47	18.88	23.49	120.11	38.11	26.28	32.24	14.29	37.87	26.45	32.39	31.31	39.24	26.65	33.1	43.46	39.21	24.17	32.03	17.32
3.820024146	11	175	2005	12	-99.97749631	28.85897797	0	1.059378152	80.26959139	7.88539653	0.663551935	3.139961965	1.520001053	31 Southern Texas Plains	adult_male	54.56	99510.0888	49.2524	2.7124	6.8348	5.326	21.88	8.99	14.21	9.44	27.17	13.38	19.42	5.68	29.46	18.87	23.49	120.17	38.11	26.27	32.23	14.29	37.87	26.44	32.38	31.41	39.23	26.65	33.1	43.49	39.21	24.17	32.03	17.29
3.457262974	11	176	2006	4	-99.90090973	28.8390552	0.043980337	0.881377925	72.47248574	4.650541238	1.178907826	2.500932473	1.906114437	31 Southern Texas Plains	adult_male	37.75	98836.013	44.5695	4.0945	18.274	17.2515	36.42	19.01	27.55	37.29	31	14.46	22.27	10.13	25.28	9.68	16.31	1.84	24.63	10.15	16.21	7.7	21.91	8.95	14.21	9.3	27.18	13.27	19.36	6.02	29.47	18.83	23.47	120.07
3.600598827	11	177	2006	4	-99.91890138	28.8436987	0.949913183	0.415194293	74.30324746	6.422371686	1.448099133	0.713602277	0.733938218	31 Southern Texas Plains	sub_female	52.2	98816.261	44.4915	4.0875	18.2875	17.257	36.4	19.03	27.56	36.22	30.99	14.48	22.27	9.99	25.27	9.68	16.31	1.84	24.62	10.15	16.21	7.67	21.91	8.94	14.2	9.31	27.18	13.28	19.37	5.95	29.47	18.83	23.48	119.8
4.517002667	11	178	2006	3	-99.8962173	28.86224532	1.240254168	0.894354297	72.70420723	4.264510158	3.763038086	1.432640693	0.281540386	31 Southern Texas Plains	sub_female	55.35714286	99051.5825	44.77357143	4.264642857	12.64357143	12.48607143	30.92	14.5	22.24	10.37	25.21	9.71	16.29	1.85	24.59	10.2	16.22	7.94	21.87	8.96	14.19	9.27	27.13	13.29	19.34	6.14	29.39	18.8	23.41	121.14	38.03	26.15	32.11	15.46
4.751376172	11	179	2006	3	-99.93839669	28.84207724	1.161131351	1.35094153	76.10853448	8.322094461	1.294135962	1.326664077	0.93058824	31 Southern Texas Plains	adult_male	55.13793103	99064.12897	44.66241379	4.21137931	12.77689655	12.57551724	31	14.48	22.28	9.82	25.27	9.68	16.31	1.84	24.62	10.14	16.2	7.59	21.91	8.94	14.2	9.33	27.2	13.28	19.38	5.86	29.5	18.84	23.49	119.34	38.14	26.22	32.23	14.64
5.717199746	11	181	2006	7	-99.97633289	28.82789766	1.789751369	0.204981742	79.3715848	11.32535705	0.96253374	0.369168448	0.429062643	31 Southern Texas Plains	sub_male	51.36	99125.8816	52.214	4.0192	18.764	21.2156	37.63	25.2	31.58	36.29	38.39	24.04	31.48	5.18	37.22	20.96	29.05	78.51	36.42	19.17	27.65	32.75	31.01	14.58	22.35	9.29	25.29	9.75	16.37	1.83	24.62	10.21	16.26	7.23
3.891929144	12	183	2008	3	-97.63851339	27.41325785	1.46652215	0.927285589	183.7365896	17.92465799	1.466147132	0.976381095	4.852926739	34 Western Gulf Coastal Plain	NA	17.66666667	101484.9773	68.08433333	5.451333333	6.433	10.72066667	27.29	14.44	19.87	14.02	26.98	14.34	19.35	9.72	21.19	12.19	15.79	48.99	24.16	14.35	18.31	10.98	25.38	17.15	20.62	14.54	29.52	20.57	24.64	29.08	32.11	25.13	28.36	92.3
1.859040073	12	184	2008	1	-97.63438494	27.49303021	0	0.56494199	180.8143221	9.145760735	0.9930537	3.476030511	0.582542179	34 Western Gulf Coastal Plain	NA	18.6	101866.2705	77.253	4.4805	3.2685	6.0245	21.16	11.88	15.61	50.02	24.15	14.12	18.17	9.86	25.39	16.97	20.52	14.15	29.58	20.37	24.56	28.33	32.2	25.04	28.36	92.27	33.16	25.65	29.22	103.09	31.85	24.9	28.08	298.29
3.857648336	12	184	2008	2	-97.63244227	27.49694187	0	0.295904515	180.8425597	8.729838596	1.261246118	3.903830117	0.924143135	34 Western Gulf Coastal Plain	NA	19.57142857	101533.255	69.25	4.552857143	5.770357143	10.42857143	26.99	14.12	19.25	9.08	21.16	11.88	15.61	50.02	24.15	14.12	18.17	9.86	25.39	16.97	20.52	14.15	29.58	20.37	24.56	28.33	32.2	25.04	28.36	92.27	33.16	25.65	29.22	103.09
4.474357303	12	184	2008	3	-97.63010449	27.49653723	0	0.139028172	181.0755583	8.796348186	1.481383662	3.700537169	0.955764798	34 Western Gulf Coastal Plain	NA	17.33333333	101423.8433	67.99466667	5.666666667	6.477333333	10.79733333	27.24	14.27	19.77	15.74	26.99	14.12	19.25	9.08	21.16	11.88	15.61	50.02	24.15	14.12	18.17	9.86	25.39	16.97	20.52	14.15	29.58	20.37	24.56	28.33	32.2	25.04	28.36	92.27
2.705638685	12	185	2008	1	-97.63019366	27.49419926	0	0.3823454	181.1580742	9.051773401	1.425761116	3.538378765	0.733403726	34 Western Gulf Coastal Plain	NA	16.9047619	101894.331	77.34142857	4.386190476	3.262857143	6.045714286	21.15	11.88	15.6	50.05	24.14	14.12	18.17	9.78	25.38	16.97	20.52	14.11	29.57	20.37	24.56	28.37	32.2	25.04	28.36	92.26	33.15	25.65	29.22	103	31.84	24.9	28.08	297.92
3.842627729	12	185	2008	2	-97.63010174	27.50385715	0	0.424265723	180.7936045	7.994375144	1.15315256	4.28707097	1.510323921	34 Western Gulf Coastal Plain	NA	18.07692308	101441.5892	70.27461538	4.516923077	5.788076923	10.96692308	26.98	14.12	19.25	9.02	21.15	11.88	15.6	50.05	24.14	14.12	18.17	9.78	25.38	16.97	20.52	14.11	29.57	20.37	24.56	28.37	32.2	25.04	28.36	92.26	33.15	25.65	29.22	103
2.110084372	12	186	2008	2	-97.62256953	27.45913207	1.092218199	0	183.2617005	12.98105134	0.281473749	0	3.054003394	34 Western Gulf Coastal Plain	NA	19.27586207	101526.8952	69.71448276	4.544827586	5.715517241	10.58931034	26.92	14.26	19.3	9.52	21.15	12.05	15.7	50.08	24.12	14.27	18.25	10.62	25.36	17.09	20.58	14.51	29.52	20.51	24.62	29.82	32.13	25.12	28.37	91.99	33.07	25.71	29.21	106
1.967032395	12	186	2008	3	-97.62352932	27.45928406	1.157027398	0	183.1669208	12.95229747	0.298392801	0	3.017153166	34 Western Gulf Coastal Plain	NA	17.06666667	101461.8907	67.98966667	5.589666667	6.381333333	10.62666667	27.18	14.38	19.81	15.7	26.92	14.26	19.3	9.52	21.15	12.05	15.7	50.08	24.12	14.27	18.25	10.62	25.36	17.09	20.58	14.51	29.52	20.51	24.62	29.82	32.13	25.12	28.37	91.99
1.05770928	12	187	2008	1	-97.62219819	27.46245071	1.36572057	0.179628256	183.1609368	12.62337768	0.074714548	0.173800306	2.708920817	34 Western Gulf Coastal Plain	NA	17.61904762	101906.1043	77.4052381	4.327619048	3.262380952	6.118571429	21.15	12.05	15.7	50.09	24.12	14.27	18.25	10.6	25.36	17.09	20.58	14.5	29.52	20.51	24.62	29.83	32.13	25.13	28.37	91.98	33.06	25.71	29.21	105.97	31.78	24.97	28.09	298.23
1.727871844	12	187	2008	2	-97.62269067	27.45899129	1.086408815	0	183.2562646	12.99487509	0.300202301	0	3.066393864	34 Western Gulf Coastal Plain	NA	19	101464.7485	70.66148148	4.53	5.722592593	11.04185185	26.91	14.26	19.3	9.5	21.15	12.05	15.7	50.09	24.12	14.27	18.25	10.6	25.36	17.09	20.58	14.5	29.52	20.51	24.62	29.83	32.13	25.13	28.37	91.98	33.06	25.71	29.21	105.97
2.286827715	12	187	2008	3	-97.62225891	27.46184295	1.313076333	0.116786052	183.1800123	12.68893613	0.009640735	0.113802575	2.771872223	34 Western Gulf Coastal Plain	NA	18.92592593	101482.8063	67.50814815	5.594444444	6.366666667	10.45814815	27.17	14.38	19.81	15.74	26.91	14.26	19.3	9.5	21.15	12.05	15.7	50.09	24.12	14.27	18.25	10.6	25.36	17.09	20.58	14.5	29.52	20.51	24.62	29.83	32.13	25.13	28.37	91.98
1.635946192	12	188	2008	1	-97.62354805	27.49306029	0.218023825	0	181.8198929	9.267049173	2.051808474	2.965625884	0.350553968	34 Western Gulf Coastal Plain	NA	17.45	101884.311	77.5275	4.318	3.261	6.1	21.14	11.94	15.63	50.15	24.11	14.18	18.19	9.93	25.36	17.02	20.54	14.18	29.54	20.43	24.58	29.04	32.16	25.08	28.37	92.16	33.11	25.68	29.22	103.96	31.8	24.93	28.08	297.1
1.284203943	12	188	2008	2	-97.6229646	27.49305347	0.191895908	0.021153092	181.8743818	9.277790766	2.108642672	2.924781983	0.328129825	34 Western Gulf Coastal Plain	NA	19.20689655	101516.6707	69.74827586	4.609310345	5.707241379	10.54344828	26.92	14.17	19.25	9.07	21.14	11.94	15.63	50.15	24.11	14.18	18.19	9.93	25.36	17.02	20.54	14.18	29.54	20.43	24.58	29.04	32.16	25.08	28.37	92.16	33.11	25.68	29.22	103.96
1.232454882	12	188	2008	3	-97.62246211	27.49367653	0.112683821	0.0178021	181.896901	9.219118775	2.170205348	2.941201812	0.373110835	34 Western Gulf Coastal Plain	NA	16.5483871	101439.1294	68.44129032	5.682580645	6.349032258	10.73580645	27.16	14.32	19.76	16.17	26.92	14.17	19.25	9.07	21.14	11.94	15.63	50.15	24.11	14.18	18.19	9.93	25.36	17.02	20.54	14.18	29.54	20.43	24.58	29.04	32.16	25.08	28.37	92.16
1.9866319	12	189	2008	1	-97.63054919	27.45882582	1.493773416	0.366301168	182.5380064	12.93454843	0.505835364	0.561740966	3.00790368	34 Western Gulf Coastal Plain	NA	17.9047619	101904.4452	77.33619048	4.284761905	3.275238095	6.118571429	21.18	12	15.69	49.86	24.16	14.22	18.23	10.68	25.39	17.05	20.56	14.48	29.56	20.45	24.6	29.19	32.16	25.09	28.37	92.29	33.11	25.67	29.22	105.49	31.84	24.94	28.1	299.58
2.52949945	12	189	2008	2	-97.63016848	27.45408969	1.10111392	0.55532495	182.7677449	13.45812658	1.007355434	0.519878379	3.529113442	34 Western Gulf Coastal Plain	NA	19.85714286	101515.2911	69.12928571	4.509285714	5.826428571	10.59178571	27	14.22	19.31	9.57	21.18	12	15.69	49.86	24.16	14.22	18.23	10.68	25.39	17.05	20.56	14.48	29.56	20.45	24.6	29.19	32.16	25.09	28.37	92.29	33.11	25.67	29.22	105.49
3.392640984	12	189	2008	3	-97.63536108	27.45758534	1.189210578	0.628443154	182.1452653	13.04508741	0.743187406	0.615813225	3.190502413	34 Western Gulf Coastal Plain	NA	18.82142857	101440.5768	67.21535714	5.539642857	6.529642857	10.54464286	27.28	14.34	19.83	15.2	27	14.22	19.31	9.57	21.18	12	15.69	49.86	24.16	14.22	18.23	10.68	25.39	17.05	20.56	14.48	29.56	20.45	24.6	29.19	32.16	25.09	28.37	92.29
4.106277607	12	190	2008	2	-97.62960079	27.49790532	0.007254706	0	181.0694107	8.652018843	1.474735993	3.768338462	1.071670497	34 Western Gulf Coastal Plain	NA	18.96551724	101513.3455	69.64586207	4.598965517	5.740689655	10.55275862	26.97	14.13	19.25	9.05	21.15	11.89	15.61	50.07	24.13	14.14	18.18	9.84	25.38	16.98	20.52	14.14	29.56	20.38	24.57	28.54	32.19	25.05	28.36	92.24	33.14	25.66	29.22	103.27
3.342010746	12	190	2008	3	-97.62735726	27.49753497	0.112462177	0.080314698	181.2923589	8.72101811	1.693982672	3.583520056	0.949830707	34 Western Gulf Coastal Plain	NA	16.93333333	101449.25	68.08266667	5.629666667	6.367333333	10.59	27.21	14.28	19.77	15.93	26.97	14.13	19.25	9.05	21.15	11.89	15.61	50.07	24.13	14.14	18.18	9.84	25.38	16.98	20.52	14.14	29.56	20.38	24.57	28.54	32.19	25.05	28.36	92.24
3.58436192	12	191	2008	1	-97.62897977	27.49300722	0	0.470206395	181.3172602	9.19565574	1.520369227	3.361932166	0.558134436	34 Western Gulf Coastal Plain	NA	17.95238095	101895.4605	77.36428571	4.38952381	3.25952381	6.052380952	21.14	11.91	15.62	50.1	24.13	14.16	18.18	9.88	25.37	17	20.53	14.15	29.56	20.4	24.57	28.74	32.18	25.06	28.36	92.21	33.13	25.67	29.22	103.56	31.82	24.92	28.08	297.54
3.166567561	12	191	2008	2	-97.62407321	27.49451283	0.136870886	0	181.7147056	9.100381975	2.029668024	3.117355194	0.518596191	34 Western Gulf Coastal Plain	NA	20.9	101544.656	70.077	4.506	5.6555	10.3685	26.95	14.15	19.25	9.06	21.14	11.91	15.62	50.1	24.13	14.16	18.18	9.88	25.37	17	20.53	14.15	29.56	20.4	24.57	28.74	32.18	25.06	28.36	92.21	33.13	25.67	29.22	103.56
1.983936727	12	191	2008	3	-97.62671387	27.49749299	0.084630482	0.129893025	181.353815	8.734781668	1.753874368	3.536627174	0.921578679	34 Western Gulf Coastal Plain	NA	17.6	101450.0677	68.105	5.634666667	6.359333333	10.585	27.19	14.3	19.77	16.01	26.95	14.15	19.25	9.06	21.14	11.91	15.62	50.1	24.13	14.16	18.18	9.88	25.37	17	20.53	14.15	29.56	20.4	24.57	28.74	32.18	25.06	28.36	92.21
2.283455189	12	192	2008	2	-97.60176865	27.48281499	1.215136989	0.1265873	184.2423624	10.91026359	2.519473359	0.990241578	0.970218789	34 Western Gulf Coastal Plain	NA	18.96551724	101527.3331	70.08724138	4.657586207	5.59862069	10.52241379	26.75	14.31	19.26	9.15	21.08	12.09	15.7	50.5	24.04	14.34	18.26	10.19	25.3	17.16	20.59	14.34	29.46	20.58	24.64	30.86	32.07	25.18	28.37	91.68	32.99	25.77	29.2	106.29
1.428641077	12	192	2008	3	-97.60108344	27.4808685	1.33307066	0.277972367	184.3820779	11.13532299	2.38614254	0.787023286	1.135037238	34 Western Gulf Coastal Plain	NA	16.96666667	101463.273	68.477	5.670666667	6.224666667	10.55	26.96	14.44	19.74	17.09	26.75	14.31	19.26	9.15	21.08	12.09	15.7	50.5	24.04	14.34	18.26	10.19	25.3	17.16	20.59	14.34	29.46	20.58	24.64	30.86	32.07	25.18	28.37	91.68
4.099929075	12	193	2008	2	-97.62867205	27.49844963	0.100970961	0	181.1347393	8.603620468	1.533090557	3.746535048	1.092294671	34 Western Gulf Coastal Plain	NA	19.82142857	101517.1261	69.19	4.610714286	5.801785714	10.48535714	26.98	14.12	19.25	9.04	21.15	11.89	15.61	50.05	24.14	14.13	18.17	9.82	25.38	16.97	20.52	14.13	29.57	20.38	24.57	28.43	32.19	25.04	28.36	92.25	33.15	25.66	29.22	103.13
3.883944392	12	193	2008	3	-97.62840579	27.49861681	0.069016521	0	181.1530462	8.588737208	1.549302806	3.741753309	1.099468604	34 Western Gulf Coastal Plain	NA	17.44827586	101484.9776	67.93655172	5.592413793	6.359655172	10.52275862	27.22	14.28	19.77	15.88	26.98	14.12	19.25	9.04	21.15	11.89	15.61	50.05	24.14	14.13	18.17	9.82	25.38	16.97	20.52	14.13	29.57	20.38	24.57	28.43	32.19	25.04	28.36	92.25
4.487347076	12	194	2008	1	-97.66234003	27.45309848	1.312546056	0.780069347	179.8487661	13.5375171	0.165369474	1.205667915	4.6076557	34 Western Gulf Coastal Plain	NA	17.95238095	101894.7624	77.03714286	4.133809524	3.323333333	6.08047619	21.31	11.74	15.59	48.88	24.33	13.93	18.13	10.6	25.53	16.78	20.47	14.21	29.72	20.15	24.51	25.84	32.35	24.89	28.35	93.75	33.36	25.5	29.24	102.05	32.07	24.79	28.13	304.98
0.670475766	13	195	2008	6	-97.39528708	28.12267609	1.285693707	0.249636423	184.1631026	2.596195827	1.389527376	0.537109791	0.372499541	34 Western Gulf Coastal Plain	NA	18.5	101241.955	70.52923077	6.152692308	10.59846154	19.33961538	34.69	24.13	29.02	21.49	32.76	21.18	26.34	26.03	29.57	16.86	22.48	85.25	25.94	13.81	18.96	41.77	25.78	13.23	18.34	8.81	20.44	10.68	14.58	68.41	23.5	13.24	17.42	3.12
1.17826058	13	198	2008	5	-97.33995535	28.12571743	0.93787626	0.214233515	189.2485959	3.713057193	0.861981084	0.427983841	0.338769714	34 Western Gulf Coastal Plain	NA	17.41666667	100943.0117	72.20666667	5.563333333	8.63625	17.1725	32.36	21.27	26.2	23.22	29.22	16.94	22.34	84.34	25.64	13.88	18.85	42.93	25.48	13.35	18.27	10.15	20.34	10.9	14.66	70.77	23.38	13.42	17.47	3.2	24.8	16.68	20.07	12.12
2.787778946	13	199	2008	6	-97.31666873	28.1122361	2.161435959	0	191.9304571	4.741321104	0.775868208	0.835144619	0.137068363	34 Western Gulf Coastal Plain	NA	21.52380952	101316.6514	72.22571429	6.11047619	9.830952381	19.19380952	34.05	24.28	28.78	21.19	32.12	21.36	26.13	22.57	29.02	17.04	22.3	86.14	25.49	13.99	18.83	42.55	25.35	13.5	18.28	10.2	20.3	11.1	14.75	71.37	23.34	13.6	17.55	3.08
1.267004785	13	200	2008	5	-97.39172978	28.12414344	1.16044393	0.08986	184.455221	2.832572444	1.417857371	0.353202299	0.483736648	34 Western Gulf Coastal Plain	NA	19.33333333	100865.9724	71.55142857	5.437142857	9.071904762	17.32285714	32.74	21.19	26.33	25.78	29.55	16.86	22.47	85.02	25.93	13.81	18.95	41.88	25.76	13.23	18.33	8.95	20.43	10.69	14.58	68.56	23.49	13.24	17.42	3.14	24.9	16.51	20.04	11.88
1.291403409	13	200	2008	6	-97.38893903	28.1240795	1.263297544	0.065087142	184.7215738	3.079949331	1.351364206	0.226219271	0.231787038	34 Western Gulf Coastal Plain	NA	21.77272727	101263.5641	70.33772727	6.092272727	10.68590909	19.39863636	34.67	24.14	29.01	21.61	32.74	21.19	26.33	25.78	29.55	16.86	22.47	85.02	25.93	13.81	18.95	41.88	25.76	13.23	18.33	8.95	20.43	10.69	14.58	68.56	23.49	13.24	17.42	3.14
2.467874922	13	201	2008	5	-97.39332049	28.10552984	3.183183138	0.678125807	184.8716718	3.852443084	0.404219072	1.620969657	1.008918557	34 Western Gulf Coastal Plain	NA	16.27272727	100902.9332	71.16590909	5.356363636	9.045	17.27954545	32.68	21.22	26.32	26.57	29.51	16.91	22.47	86.92	25.9	13.87	18.97	41.44	25.75	13.3	18.36	8.34	20.44	10.77	14.63	68.55	23.5	13.31	17.47	3	24.91	16.57	20.08	12.11
10.40596891	13	201	2008	6	-97.39502274	28.11379691	2.266594513	0.136566923	184.459035	3.126074245	0.437320746	0.891076827	0.497665163	34 Western Gulf Coastal Plain	NA	19.7	101136.953	71.2365	6.71	10.1795	19.243	34.61	24.16	28.99	20.68	32.68	21.22	26.32	26.57	29.51	16.91	22.47	86.92	25.9	13.87	18.97	41.44	25.75	13.3	18.36	8.34	20.44	10.77	14.63	68.55	23.5	13.31	17.47	3
1.654202314	13	203	2008	5	-97.40412928	28.1060876	3.238641955	0.217149282	183.8305121	3.11439338	0.214584018	2.064571621	0.310069871	34 Western Gulf Coastal Plain	NA	16.96153846	100880.6392	71.37269231	5.383461538	9.084230769	17.32807692	32.74	21.21	26.34	27.27	29.56	16.91	22.5	87.46	25.95	13.86	18.99	41.21	25.8	13.29	18.38	7.96	20.46	10.74	14.62	68.22	23.52	13.3	17.47	2.96	24.93	16.55	20.08	12.11
1.703703896	13	205	2008	6	-97.36178663	28.1229904	1.009837289	0.398098578	187.3277559	4.831583088	0.776209118	0	0.304913907	34 Western Gulf Coastal Plain	NA	23.5	101274.3015	71.4075	6.2845	10.213	19.2765	34.44	24.19	28.93	21.7	32.51	21.25	26.25	24.37	29.34	16.92	22.4	84.97	25.75	13.86	18.9	42.38	25.59	13.32	18.3	9.56	20.38	10.83	14.63	69.83	23.43	13.36	17.46	3.15
2.542739205	14	207	2011	4	-97.39116803	28.11851559	1.779326116	0.043164961	184.6804906	3.167619457	0.805262937	0.246085623	0.495545978	34 Western Gulf Coastal Plain	adult_male	33.85185185	100959.773	64.35925926	6.633333333	10.37777778	15.52888889	33.07	18.1	24.7	0.1	26.97	14.18	19.7	7.56	21.33	9.1	14.29	6.55	19.53	8.98	13.5	106.09	22.48	11.22	15.79	13.09	25.33	14.5	19.01	26.06	29.81	18.59	23.69	1.14
1.227211378	14	207	2011	5	-97.39073081	28.11793939	1.850314473	0	184.7394667	3.235859069	0.73144562	0.277922215	0.542767679	34 Western Gulf Coastal Plain	adult_male	16.68	100995.9492	67.6008	6.2436	9.7492	16.3492	33.55	20.41	26.26	42.45	33.07	18.1	24.7	0.1	26.97	14.18	19.7	7.56	21.33	9.1	14.29	6.55	19.53	8.98	13.5	106.09	22.48	11.22	15.79	13.09	25.33	14.5	19.01	26.06
1.631194247	14	208	2011	3	-97.33596706	28.10564302	2.580059192	0.143123364	190.3033881	5.673167236	0.71392876	1.406517513	1.580411949	34 Western Gulf Coastal Plain	adult_male	2.607142857	101480.9882	75.59892857	5.108928571	5.06	10.59428571	26.46	14.39	19.57	9.21	21.04	9.36	14.3	6.5	19.48	9.35	13.68	107.72	22.3	11.58	15.91	12.87	25.11	14.82	19.08	26.85	29.59	18.89	23.73	1.32	31.58	24.57	27.75	437.66
2.217257115	14	208	2011	4	-97.33551861	28.10364871	2.371295984	0.188685173	190.4067492	5.876819105	0.505402211	1.368449567	1.605004987	34 Western Gulf Coastal Plain	adult_male	51.93333333	101000.2837	66.91533333	6.634666667	9.524	15.40933333	32.52	18.3	24.48	0.12	26.46	14.39	19.57	9.21	21.04	9.36	14.3	6.5	19.48	9.35	13.68	107.72	22.3	11.58	15.91	12.87	25.11	14.82	19.08	26.85	29.59	18.89	23.73	1.32
2.73558054	14	208	2011	5	-97.33583578	28.10451093	2.459031468	0.189203533	190.3503855	5.791445527	0.593339313	1.392703383	1.69059678	34 Western Gulf Coastal Plain	adult_male	15.53846154	100979.0012	69.70230769	6.853461538	9.496153846	16.82384615	33	20.57	26.05	42.73	32.52	18.3	24.48	0.12	26.46	14.39	19.57	9.21	21.04	9.36	14.3	6.5	19.48	9.35	13.68	107.72	22.3	11.58	15.91	12.87	25.11	14.82	19.08	26.85
1.603062194	14	209	2011	3	-97.31967629	28.12086425	1.368573265	0.0134214	191.1826608	3.808722862	0.436762331	1.43399174	0.328888767	34 Western Gulf Coastal Plain	adult_male	2.724137931	101532.8676	75.57241379	5.144827586	5.037241379	10.47931034	26.46	14.33	19.54	8.97	21.02	9.3	14.26	6.67	19.45	9.28	13.63	106.81	22.28	11.52	15.87	13.24	25.08	14.75	19.03	26.98	29.58	18.83	23.69	1.1	31.58	24.55	27.73	436.23
2.811489016	14	209	2011	4	-97.32360716	28.11892733	1.408332933	0.203036458	190.993637	4.030750694	0.032270966	1.059414543	0.164249792	34 Western Gulf Coastal Plain	adult_male	50.36666667	101003.0047	66.93133333	6.654333333	9.518666667	15.38466667	32.53	18.25	24.46	0.11	26.46	14.33	19.54	8.97	21.02	9.3	14.26	6.67	19.45	9.28	13.63	106.81	22.28	11.52	15.87	13.24	25.08	14.75	19.03	26.98	29.58	18.83	23.69	1.1
4.188547968	14	209	2011	5	-97.33028984	28.12089616	0.977279683	0.024823367	190.3325172	3.904939068	0.351574714	0.387789202	0.004742728	34 Western Gulf Coastal Plain	adult_male	15.42307692	101059.8788	68.35769231	6.316153846	9.523846154	16.36115385	33	20.53	26.04	42.51	32.53	18.25	24.46	0.11	26.46	14.33	19.54	8.97	21.02	9.3	14.26	6.67	19.45	9.28	13.63	106.81	22.28	11.52	15.87	13.24	25.08	14.75	19.03	26.98
1.065812794	14	210	2011	3	-97.38753106	28.11705788	2.031746788	0	185.0695059	3.559788899	0.563739091	0.252888711	0.785482475	34 Western Gulf Coastal Plain	adult_male	2.655172414	101494.8683	74.26172414	4.957931034	5.302758621	10.35275862	26.97	14.18	19.7	7.56	21.33	9.1	14.29	6.56	19.53	8.98	13.5	106.01	22.48	11.21	15.79	13.12	25.32	14.49	19.01	26.07	29.81	18.59	23.69	1.13	31.74	24.42	27.75	422.33
1.44589422	14	210	2011	4	-97.39038969	28.11997216	1.639622198	0.037817334	184.7097927	3.16216597	0.938960231	0.077222554	0.588199066	34 Western Gulf Coastal Plain	adult_male	51.86666667	100952.6923	64.83466667	6.522666667	10.326	15.57866667	33.07	18.09	24.7	0.1	26.97	14.18	19.7	7.56	21.33	9.1	14.29	6.56	19.53	8.98	13.5	106.01	22.48	11.21	15.79	13.12	25.32	14.49	19.01	26.07	29.81	18.59	23.69	1.13
1.101810878	14	210	2011	5	-97.38963951	28.11899444	1.763472667	0	184.8107412	3.277465897	0.816678973	0.123894332	0.648116114	34 Western Gulf Coastal Plain	adult_male	16.5	101020.16	66.80625	6.209166667	10.42375	16.7625	33.55	20.41	26.26	42.44	33.07	18.09	24.7	0.1	26.97	14.18	19.7	7.56	21.33	9.1	14.29	6.56	19.53	8.98	13.5	106.01	22.48	11.21	15.79	13.12	25.32	14.49	19.01	26.07
0.382309129	14	211	2011	3	-97.3590047	28.12185283	1.051773782	0.13865947	187.6259052	4.790126007	0.67380879	0.187803212	0.237720849	34 Western Gulf Coastal Plain	adult_female	2.75862069	101529.5859	75.20413793	5.133793103	5.1	10.32241379	26.8	14.21	19.64	7.99	21.21	9.15	14.26	6.64	19.49	9.06	13.53	105.98	22.4	11.3	15.8	13.28	25.23	14.56	19	26.42	29.73	18.65	23.68	1.05	31.69	24.46	27.74	426.53
1.227352637	14	211	2011	4	-97.36438284	28.12450324	1.013010303	0.137967124	187.0357387	4.846120788	0.902394923	0.126649189	0.299664837	34 Western Gulf Coastal Plain	adult_female	42.1	100969.925	65.54266667	6.574	10.062	15.51333333	32.89	18.13	24.61	0.1	26.8	14.21	19.64	7.99	21.21	9.15	14.26	6.64	19.49	9.06	13.53	105.98	22.4	11.3	15.8	13.28	25.23	14.56	19	26.42	29.73	18.65	23.68	1.05
3.76925235	14	212	2011	4	-97.32245169	28.11437531	1.902010847	0.178698332	191.3171811	4.527258119	0.343630114	0.979766507	0.451446078	34 Western Gulf Coastal Plain	sub_male	35.17857143	101010.9504	66.56928571	6.770357143	9.606071429	15.40392857	32.48	18.29	24.45	0.11	26.41	14.37	19.54	9.22	21	9.35	14.27	6.6	19.46	9.34	13.67	107.28	22.27	11.57	15.9	13.09	25.07	14.8	19.05	27	29.56	18.87	23.71	1.2
1.343398475	14	213	2011	3	-97.32288965	28.12267538	1.044251747	0.154277707	190.8087163	3.613462191	0.449477537	1.130608656	0.040901502	34 Western Gulf Coastal Plain	sub_female	2.5	101510.7308	77.12375	5.227083333	4.687083333	10.40083333	26.44	14.33	19.54	9.02	21.01	9.31	14.26	6.67	19.45	9.29	13.64	106.86	22.27	11.53	15.87	13.23	25.07	14.76	19.03	27	29.57	18.83	23.69	1.11	31.58	24.56	27.73	436.73
1.867424021	14	213	2011	4	-97.32284902	28.11886149	1.442852893	0.263984238	191.0584605	4.033943005	0.068332596	1.134378172	0.225012611	34 Western Gulf Coastal Plain	sub_female	49.03571429	101008.3714	66.43892857	6.766071429	9.659642857	15.40821429	32.52	18.26	24.45	0.11	26.44	14.33	19.54	9.02	21.01	9.31	14.26	6.67	19.45	9.29	13.64	106.86	22.27	11.53	15.87	13.23	25.07	14.76	19.03	27	29.57	18.83	23.69	1.11
2.567606376	14	213	2011	5	-97.32206116	28.11905372	1.446807633	0.2212627	191.1089721	4.009445908	0.134732719	1.208370353	0.269065069	34 Western Gulf Coastal Plain	sub_female	12.86666667	100995.668	69.19966667	6.540666667	9.477333333	16.68766667	32.98	20.53	26.03	42.52	32.52	18.26	24.45	0.11	26.44	14.33	19.54	9.02	21.01	9.31	14.26	6.67	19.45	9.29	13.64	106.86	22.27	11.53	15.87	13.23	25.07	14.76	19.03	27
3.426814648	14	214	2011	3	-97.3467716	28.11867699	1.472059248	0.0125754	188.8817307	4.629735752	0.434700271	0.688806278	0.033171023	34 Western Gulf Coastal Plain	sub_male	2.774193548	101501.019	75.32709677	5.078709677	5.107741935	10.45483871	26.79	14.22	19.63	8.04	21.2	9.16	14.27	6.64	19.49	9.07	13.53	106.03	22.4	11.31	15.81	13.27	25.23	14.57	19	26.44	29.72	18.66	23.68	1.06	31.68	24.46	27.74	426.99
2.781088998	14	214	2011	4	-97.35978306	28.12292836	0.950004889	0.22955505	187.5195814	4.729557988	0.636228108	0.088850264	0.175971463	34 Western Gulf Coastal Plain	sub_male	51.96666667	100974.7697	65.73333333	6.582	10.005	15.50033333	32.88	18.14	24.61	0.1	26.79	14.22	19.63	8.04	21.2	9.16	14.27	6.64	19.49	9.07	13.53	106.03	22.4	11.31	15.81	13.27	25.23	14.57	19	26.44	29.72	18.66	23.68	1.06
0.403022122	14	215	2011	3	-97.35914155	28.12220432	1.015505923	0.15939513	187.602294	4.763924017	0.65117814	0.166144319	0.20806043	34 Western Gulf Coastal Plain	adult_female	2.724137931	101503.1269	74.99413793	5.148275862	5.188275862	10.40724138	26.81	14.21	19.64	7.98	21.22	9.15	14.26	6.64	19.49	9.06	13.52	105.96	22.41	11.29	15.8	13.28	25.24	14.56	19	26.42	29.73	18.65	23.68	1.05	31.69	24.46	27.74	426.38
1.248514725	14	215	2011	4	-97.36482456	28.1244428	1.047674018	0.110823913	186.9957594	4.878110787	0.944618947	0.082695913	0.32231574	34 Western Gulf Coastal Plain	adult_female	50.17857143	100974.7921	64.98428571	6.683928571	10.21035714	15.53071429	32.9	18.13	24.61	0.1	26.81	14.21	19.64	7.98	21.22	9.15	14.26	6.64	19.49	9.06	13.52	105.96	22.41	11.29	15.8	13.28	25.24	14.56	19	26.42	29.73	18.65	23.68	1.05
1.264760606	14	215	2011	5	-97.36793102	28.12652676	0.899431542	0.19309817	186.6377775	4.790224834	1.169708825	0	0.244233151	34 Western Gulf Coastal Plain	adult_female	15.30769231	100986.6077	67.23846154	6.405384615	10.07076923	16.52076923	33.37	20.44	26.18	42.4	32.9	18.13	24.61	0.1	26.81	14.21	19.64	7.98	21.22	9.15	14.26	6.64	19.49	9.06	13.52	105.96	22.41	11.29	15.8	13.28	25.24	14.56	19	26.42
2.950687727	14	216	2011	3	-97.32096416	28.11698532	1.698545284	0.111269577	191.3304582	4.235838651	0.108699671	1.262706171	0.41996485	34 Western Gulf Coastal Plain	sub_male	2.740740741	101577.8322	75.75518519	5.04037037	4.837037037	9.967777778	26.43	14.31	19.52	8.93	20.99	9.29	14.24	6.73	19.44	9.27	13.62	106.54	22.26	11.51	15.85	13.36	25.06	14.74	19.01	27.06	29.56	18.82	23.67	1.03	31.58	24.56	27.72	436.45
2.420242281	14	216	2011	4	-97.31784725	28.12431505	1.13541302	0.136079855	191.1066875	3.435883613	0.819976931	1.505644791	0.226994189	34 Western Gulf Coastal Plain	sub_male	48.86666667	101005.4933	66.97266667	6.663	9.508333333	15.378	32.51	18.24	24.44	0.1	26.43	14.31	19.52	8.93	20.99	9.29	14.24	6.73	19.44	9.27	13.62	106.54	22.26	11.51	15.85	13.36	25.06	14.74	19.01	27.06	29.56	18.82	23.67	1.03
0.58834632	14	216	2011	5	-97.31622492	28.12907276	0.587337819	0.030138023	190.9311924	2.905929465	0.763055822	1.588458533	0.15462911	34 Western Gulf Coastal Plain	sub_male	15.52	101031.64	68.7464	6.7016	9.4224	16.4736	32.98	20.52	26.02	42.44	32.51	18.24	24.44	0.1	26.43	14.31	19.52	8.93	20.99	9.29	14.24	6.73	19.44	9.27	13.62	106.54	22.26	11.51	15.85	13.36	25.06	14.74	19.01	27.06
1.549173472	14	217	2011	3	-97.39016418	28.12310475	1.315337582	0.0590336	184.6352257	3.02246198	1.270586149	0.191308451	0.388717585	34 Western Gulf Coastal Plain	adult_male	2.935483871	101468.1723	74.28967742	5.009677419	5.401935484	10.57806452	27.03	14.14	19.7	7.41	21.35	9.06	14.28	6.6	19.53	8.93	13.47	105.58	22.49	11.16	15.77	13.25	25.34	14.45	18.99	26.05	29.83	18.54	23.68	1.05	31.75	24.4	27.75	420.43
1.727013712	14	217	2011	4	-97.39246558	28.1258648	0.958559076	0.037375323	184.3330608	2.68061368	1.620022573	0.5549032	0.470796165	34 Western Gulf Coastal Plain	adult_male	50.9	100948.3747	64.61666667	6.520333333	10.409	15.59133333	33.12	18.06	24.72	0.1	27.03	14.14	19.7	7.41	21.35	9.06	14.28	6.6	19.53	8.93	13.47	105.58	22.49	11.16	15.77	13.25	25.34	14.45	18.99	26.05	29.83	18.54	23.68	1.05
1.48735595	14	217	2011	5	-97.39250162	28.12543908	1.003700438	0.017127119	184.3426165	2.699026299	1.575517727	0.515182736	0.517292042	34 Western Gulf Coastal Plain	adult_male	14.21428571	100958.9564	67.32821429	6.356428571	10.18178571	16.7725	33.6	20.39	26.28	42.36	33.12	18.06	24.72	0.1	27.03	14.14	19.7	7.41	21.35	9.06	14.28	6.6	19.53	8.93	13.47	105.58	22.49	11.16	15.77	13.25	25.34	14.45	18.99	26.05
1.233023627	14	218	2011	3	-97.33013715	28.10221677	2.352220233	0.383638449	190.9603696	5.934127613	0.45607786	0.881314062	1.564021841	34 Western Gulf Coastal Plain	adult_male	2.909090909	101380.1509	73.71636364	4.773181818	5.360454545	10.44181818	26.45	14.39	19.57	9.21	21.04	9.36	14.3	6.52	19.48	9.35	13.68	107.64	22.29	11.58	15.91	12.91	25.11	14.82	19.08	26.87	29.59	18.88	23.73	1.3	31.58	24.57	27.74	437.68
2.524166606	14	218	2011	4	-97.33413075	28.10610676	2.618331223	0	190.4630146	5.581734109	0.797512774	1.229841936	1.465647384	34 Western Gulf Coastal Plain	adult_male	50.3	101001.008	66.937	6.639333333	9.512666667	15.403	32.52	18.3	24.47	0.12	26.45	14.39	19.57	9.21	21.04	9.36	14.3	6.52	19.48	9.35	13.68	107.64	22.29	11.58	15.91	12.91	25.11	14.82	19.08	26.87	29.59	18.88	23.73	1.3
0.532570545	14	219	2011	3	-97.32048728	28.10520769	2.906066037	0.010145104	191.7827961	5.536767351	0.979670036	0.004578708	0.641390551	34 Western Gulf Coastal Plain	sub_female	2.75	101535.3071	75.65142857	5.046428571	4.892857143	10.14321429	26.38	14.4	19.54	9.42	20.99	9.38	14.29	6.55	19.46	9.39	13.69	107.63	22.26	11.61	15.92	12.98	25.07	14.85	19.07	27.03	29.55	18.91	23.72	1.26	31.56	24.59	27.74	439.54
1.819811722	14	219	2011	4	-97.32280609	28.10778713	2.559694928	0.240365105	191.4842864	5.255781875	1.071404756	0.28392233	0.622040087	34 Western Gulf Coastal Plain	sub_female	47.5	101008.0263	67.23566667	6.665333333	9.413666667	15.388	32.44	18.31	24.43	0.11	26.38	14.4	19.54	9.42	20.99	9.38	14.29	6.55	19.46	9.39	13.69	107.63	22.26	11.61	15.92	12.98	25.07	14.85	19.07	27.03	29.55	18.91	23.72	1.26
0.68003181	14	219	2011	5	-97.32246244	28.1077349	2.576337091	0.212368254	191.5184405	5.260338795	1.07519044	0.263860089	0.59566664	34 Western Gulf Coastal Plain	sub_female	13.26666667	100991.3463	69.09566667	6.533666667	9.555333333	16.72366667	32.91	20.58	26.02	42.7	32.44	18.31	24.43	0.11	26.38	14.4	19.54	9.42	20.99	9.38	14.29	6.55	19.46	9.39	13.69	107.63	22.26	11.61	15.92	12.98	25.07	14.85	19.07	27.03
0.800801749	14	220	2011	3	-97.3949552	28.11380273	2.266025923	0.136021423	184.4652585	3.131042805	0.435453067	0.886618894	0.498996485	34 Western Gulf Coastal Plain	sub_female	2.75862069	101489.2224	74.22172414	5.031034483	5.336206897	10.47103448	27	14.18	19.71	7.48	21.35	9.09	14.3	6.53	19.54	8.97	13.5	106.13	22.49	11.2	15.79	13.05	25.34	14.49	19.01	25.99	29.83	18.58	23.7	1.17	31.75	24.41	27.75	421.72
1.501697718	14	220	2011	4	-97.39612965	28.11710995	1.902519712	0	184.2531486	2.825931086	0.818244077	0.71712703	0.115794909	34 Western Gulf Coastal Plain	sub_female	45.63636364	101039.7041	65.28545455	6.286363636	9.752727273	15.03409091	33.1	18.09	24.71	0.11	27	14.18	19.71	7.48	21.35	9.09	14.3	6.53	19.54	8.97	13.5	106.13	22.49	11.2	15.79	13.05	25.34	14.49	19.01	25.99	29.83	18.58	23.7	1.17
3.475024767	14	221	2011	3	-97.32224106	28.11965219	1.378603549	0.2380752	191.0558918	3.944004816	0.17371305	1.18422835	0.211955144	34 Western Gulf Coastal Plain	adult_male	2.935483871	101517.9384	75.84387097	5.11516129	4.946451613	10.37645161	26.4	14.35	19.53	9.17	20.98	9.33	14.26	6.66	19.45	9.33	13.65	107	22.26	11.56	15.88	13.21	25.06	14.79	19.04	27.07	29.55	18.86	23.69	1.12	31.57	24.57	27.73	438.02
1.314064656	14	222	2011	3	-97.33205672	28.12260241	0.785430555	0.0009767	190.0809015	3.76330406	0.555724908	0.263565228	0.251660582	34 Western Gulf Coastal Plain	adult_male	2.586206897	101513.1934	75.33103448	5.20137931	5.113448276	10.54965517	26.58	14.27	19.57	8.57	21.08	9.23	14.25	6.69	19.46	9.19	13.58	106.33	22.32	11.42	15.84	13.33	25.13	14.67	19	26.81	29.63	18.75	23.67	1.04	31.62	24.52	27.73	432.58
3.54446957	14	222	2011	4	-97.33661858	28.12475428	0.740203516	0.0872528	189.577309	3.678202686	0.953745538	0.301766103	0.497645991	34 Western Gulf Coastal Plain	adult_male	52.26666667	100990.9037	66.40733333	6.624666667	9.728666667	15.42933333	32.66	18.2	24.51	0.1	26.58	14.27	19.57	8.57	21.08	9.23	14.25	6.69	19.46	9.19	13.58	106.33	22.32	11.42	15.84	13.33	25.13	14.67	19	26.81	29.63	18.75	23.67	1.04
2.845670178	14	223	2011	3	-97.38372069	28.11573029	2.318647121	0.000682177	185.4709973	3.960752967	0.341319328	0.217274878	0.914714816	34 Western Gulf Coastal Plain	sub_male	2.935483871	101476.0623	74.55354839	5.018387097	5.32516129	10.55677419	27.01	14.15	19.7	7.45	21.34	9.07	14.28	6.59	19.53	8.94	13.47	105.67	22.49	11.17	15.77	13.22	25.34	14.46	18.99	26.06	29.82	18.55	23.68	1.06	31.75	24.4	27.75	420.88
1.351073178	14	223	2011	4	-97.39253626	28.12546043	1.000682142	0.0151174	184.3386841	2.694910526	1.578694899	0.518925861	0.515825887	34 Western Gulf Coastal Plain	sub_male	51.95	101040.151	64.6895	6.1595	9.7735	14.813	33.11	18.07	24.71	0.1	27.01	14.15	19.7	7.45	21.34	9.07	14.28	6.59	19.53	8.94	13.47	105.67	22.49	11.17	15.77	13.22	25.34	14.46	18.99	26.06	29.82	18.55	23.68	1.06
1.133049212	14	224	2011	3	-97.32278807	28.11737215	1.596850975	0.235137261	191.1597494	4.197949843	0.053316109	1.176415305	0.342905748	34 Western Gulf Coastal Plain	adult_male	2.826086957	101438.7474	75.34913043	5.012608696	5.227826087	10.84130435	26.44	14.34	19.54	9.02	21.01	9.31	14.26	6.66	19.45	9.29	13.64	106.89	22.28	11.53	15.87	13.22	25.08	14.76	19.03	26.99	29.57	18.84	23.69	1.12	31.58	24.56	27.73	436.69
0.772478084	14	225	2011	3	-97.31485756	28.11788169	1.533879003	0	191.7606428	4.095366227	0.698734216	0.981816915	0.190263343	34 Western Gulf Coastal Plain	adult_female	2.857142857	101497.7546	75.54857143	4.993928571	4.9575	10.24071429	26.36	14.36	19.52	9.26	20.96	9.34	14.26	6.67	19.44	9.35	13.66	107.05	22.25	11.58	15.89	13.22	25.04	14.8	19.04	27.13	29.54	18.88	23.69	1.12	31.56	24.58	27.73	438.88
2.160307326	14	225	2011	4	-97.3143933	28.11759531	1.536076494	0.0077105	191.816266	4.117919069	0.710285749	0.929706064	0.166759823	34 Western Gulf Coastal Plain	adult_female	53.72413793	101017.5466	67.01310345	6.725172414	9.466551724	15.39034483	32.44	18.28	24.42	0.11	26.36	14.36	19.52	9.26	20.96	9.34	14.26	6.67	19.44	9.35	13.66	107.05	22.25	11.58	15.89	13.22	25.04	14.8	19.04	27.13	29.54	18.88	23.69	1.12
2.645409029	14	225	2011	5	-97.31332817	28.11857632	1.389293042	0	191.838213	3.99189015	0.5598847	0.860053767	0.301443706	34 Western Gulf Coastal Plain	adult_female	14.48275862	101012.4545	69.34689655	6.524137931	9.314482759	16.54034483	32.9	20.55	26	42.55	32.44	18.28	24.42	0.11	26.36	14.36	19.52	9.26	20.96	9.34	14.26	6.67	19.44	9.35	13.66	107.05	22.25	11.58	15.89	13.22	25.04	14.8	19.04	27.13
1.374038094	14	226	2011	3	-97.31672043	28.11917144	1.507317446	0	191.5283753	3.989604683	0.547233238	1.197416437	0.337017616	34 Western Gulf Coastal Plain	sub_female	2.884615385	101630.9058	75.94076923	5.205	4.672692308	9.712307692	26.38	14.36	19.52	9.21	20.97	9.34	14.26	6.66	19.44	9.34	13.66	107.02	22.25	11.57	15.88	13.22	25.05	14.8	19.04	27.1	29.54	18.87	23.69	1.12	31.56	24.58	27.73	438.48
2.415728011	14	227	2011	3	-97.39639125	28.10411516	3.337819152	0.466970739	184.6239059	3.758002891	0.238829786	1.605138373	0.887194935	34 Western Gulf Coastal Plain	adult_male	2.666666667	101455.7303	74.559	5.067666667	5.374	10.72033333	26.98	14.22	19.72	7.5	21.36	9.14	14.33	6.42	19.56	9.02	13.53	106.89	22.49	11.26	15.82	12.75	25.35	14.54	19.04	25.87	29.83	18.63	23.73	1.33	31.74	24.42	27.76	423.2
[truncated: 24 more columns]
