# Supplementary material for: Quantifying drivers of wild pig movement across multiple spatial and temporal scales
Source: Mov Ecol. 2017 Jun 15;5:14. doi: 10.1186/s40462-017-0105-1 (PMC5471724; doi:10.1186/s40462-017-0105-1)
Supplement: Supplementary file 2 — Raw data and R code. (ZIP 2500 kb) [file 40462_2017_105_MOESM2_ESM.zip › overallHR.csv]

HR.AKDE	HR.MCP	avg.no.fix	tmax	tmin	tavg	humidity	sat	precip	pressure	wind	grow	eco3		HR.Lat	HR.Long	sex.age	near_dis_streams	near_dis_water_bodies	near_dis_AG	near_dis_FOREST	near_dis_major_rds	near_dis_medium_rds	near_dis_minor_rds	yr	ID	StudyID
2.801442035	3.62190678	38.22608696	27.7686087	13.95452174	20.31226087	68.10852174	6.986173913	1.559913043	101668.8215	3.81826087	10.87817391	75 Southern Coastal Plain		27.12521897	-81.22149658	NA	0.275	1.762	1.373	0	74.272	9.219	3.067	2013	1	1
1.339180986	1.863992927	37.3559322	27.70771186	13.91889831	20.27661017	68.09347458	6.980423729	1.599491525	101654.5867	3.841186441	10.83550847	75 Southern Coastal Plain		27.12295426	-81.22971244	NA	0.034	1.898	1.664	0.042	73.468	9.456	3.823	2013	2	1
84.35924167	0.987219512	37.62162162	26.36756757	11.92918919	18.57108108	68.56581081	6.190675676	0.681351351	101726.5593	3.800540541	9.182162162	75 Southern Coastal Plain		27.17719107	-81.22045868	NA	0.193	3.226	1.185	0.087	77.924	3.495	1.481	2013	3	1
36.05653734	0.389413121	30.21153846	27.44201923	13.45509615	19.87826923	68.32884615	6.800576923	1.365	101767.2693	3.845384615	10.47403846	75 Southern Coastal Plain		27.16696435	-81.17898421	NA	0.165	0	0.984	0	75.946	4.673	1.79	2013	4	1
6.71267834	9.459404596	35.7826087	27.77165217	14.05043478	20.35930435	68.33295652	6.957217391	1.818347826	101689.3866	3.813304348	10.93278261	75 Southern Coastal Plain		27.11160855	-81.2078056	NA	1.051	0	2.921	0	74.488	10.734	3.856	2013	5	1
5.290238425	5.888635662	36.11864407	27.68627119	13.91838983	20.27872881	68.16881356	6.961864407	1.863050847	101660.7178	3.850084746	10.82813559	75 Southern Coastal Plain		27.17731752	-81.21629178	NA	0.14	3.332	1.586	0.195	78.251	3.487	1.078	2013	6	1
1.001045235	1.002992151	13.30645161	27.77435484	13.55048387	20.05564516	68.36741935	6.837741935	0.962419355	101764.6556	3.895	10.66129032	75 Southern Coastal Plain		27.1316944	-81.19235097	NA	0.034	2.586	0.677	0.637	77.03	8.539	1.622	2013	7	1
1.451121614	1.881825628	34.70588235	27.68067227	13.97470588	20.29630252	68.20529412	6.944789916	1.964201681	101662.9303	3.806806723	10.84983193	75 Southern Coastal Plain		27.12395645	-81.22907034	NA	0.096	1.996	1.544	0	73.586	9.346	3.701	2013	8	1
1.291640111	1.442873209	36.31034483	27.54887931	14.08646552	20.30853448	68.68353448	6.835258621	1.847844828	101716.4886	3.814482759	10.83931034	75 Southern Coastal Plain		27.17865546	-81.16807095	NA	0.059	0.899	0.138	0.009	74.673	3.412	1.98	2013	9	1
5.747862461	6.638175893	33.79310345	27.79224138	14.24103448	20.48448276	68.52560345	6.963534483	1.964827586	101700.2228	3.806810345	11.03844828	75 Southern Coastal Plain		27.1430993	-81.18595543	NA	0.572	2.183	0	0.306	77.093	7.291	0.782	2013	10	1
1.279803839	1.341520274	31.94827586	27.89431034	14.19672414	20.51844828	68.24965517	7.039913793	2.044396552	101659.3075	3.81887931	11.06767241	75 Southern Coastal Plain		27.13189313	-81.21947666	NA	0.469	2.272	0.641	0.055	74.877	8.486	2.406	2013	11	1
1.18738337	1.978714663	36.55462185	27.70756303	14.04806723	20.34865546	68.24462185	6.966806723	1.940252101	101714.3667	3.801596639	10.89957983	75 Southern Coastal Plain		27.13578563	-81.18621851	NA	0.174	2.37	0.354	0.195	77.278	8.095	1.348	2013	12	1
3.242998233	3.606903107	33.34285714	27.85752381	14.01066667	20.42942857	67.49504762	7.138857143	1.841047619	101649.9877	3.838	10.94466667	75 Southern Coastal Plain		27.1750948	-81.21729593	NA	0.042	3.377	1.456	0.264	78.017	3.731	1.265	2013	13	1
71.63145271	0.616326481	33.42105263	26.40736842	14.39947368	19.89105263	75.00368421	5.188947368	0.305789474	102048.0874	3.692631579	10.40315789	75 Southern Coastal Plain		27.17102305	-81.16979497	NA	0.12	0.483	0.03	0.006	74.971	4.25	1.707	2013	14	1
2.458929333	5.235261058	37.51351351	26.43459459	12.02986486	18.65135135	68.56864865	6.217297297	0.753513514	101781.7651	3.765945946	9.262162162	75 Southern Coastal Plain		27.14747588	-81.19112759	NA	0.203	2.223	0	0.446	77.51	6.801	0.167	2013	15	1
1.307461378	1.875164082	36.26890756	27.70521008	14.06815126	20.36218487	68.38966387	6.939747899	1.907815126	101711.7738	3.820336134	10.90857143	75 Southern Coastal Plain		27.14582286	-81.19053721	NA	0.26	2.362	0	0.609	77.486	6.984	0.24	2013	16	1
2.156993997	2.258429528	37.26666667	27.68958333	14.07875	20.35591667	68.47816667	6.915833333	1.88475	101717.5452	3.791333333	10.90533333	75 Southern Coastal Plain		27.1469834	-81.17632492	NA	0.377	1.254	0	0.362	76.07	6.88	0.811	2013	17	1
78.80563237	0.956560181	35.4122807	27.5045614	13.97087719	20.22535088	68.82964912	6.772280702	1.819473684	101732.8427	3.771754386	10.76	75 Southern Coastal Plain		27.17409689	-81.17791008	NA	0.622	0	0.713	0.007	75.718	3.89	1.565	2013	18	1
80.17762778	0.736079276	3.082191781	27.68972603	17.56575342	22.46520548	65.69109589	7.945479452	2.484931507	100034.0051	3.462876712	12.71260274	65 Southeastern Plains		32.37023124	-84.75839098	adult_female	0.192	3.555	1.343	0	63.291	6.256	0.868	2006	19	2
5.544402601	4.13162646	3.416666667	20.35791667	10.07791667	14.69291667	71.54875	3.85625	3.754583333	100579.1692	4.158333333	5.835416667	65 Southeastern Plains		32.44998153	-84.81177405	adult_female	0.185	6.275	0.135	0	54.379	5.838	0.263	2005	20	2
NaN	3.461209755	3.547619048	30.63142857	23.57261905	26.9302381	72.98404762	7.692380952	7.94	99998.06286	3.138333333	17.10142857	65 Southeastern Plains		32.39346802	-84.75237528	adult_female	0.134	4.701	0.393	0	62.366	8.819	0.688	2005	21	2
3.124470067	1.535998064	2.428571429	21.61428571	12.25071429	16.48	71.20928571	4.475714286	3.331428571	100469.0393	3.628571429	7.557142857	65 Southeastern Plains		32.37979927	-84.75705402	adult_female	0.094	3.902	0.364	0	62.812	7.323	0.331	2005	22	2
9.111997136	7.682440184	2.724637681	20.80478261	11.16217391	15.46376812	70.90014493	4.669855072	3.544927536	100321.9352	4.040144928	6.423478261	65 Southeastern Plains		32.48025091	-84.80399537	adult_female	0.123	3.98	0.327	0	53.359	6.134	0.315	2005	23	2
2.645873645	2.006374354	3	18.43655172	8.504482759	12.88241379	71.12413793	3.455862069	2.774482759	100144.5024	3.896206897	4.03862069	65 Southeastern Plains		32.40255973	-84.74620917	adult_female	0.069	3.568	0.482	0	62.335	9.152	0.279	2005	24	2
NaN	1.3858429	3.531914894	30.78808511	23.47191489	27.06297872	71.14808511	8.283617021	5.329361702	100099.4381	2.956170213	17.13	65 Southeastern Plains		32.49770345	-84.77589819	adult_female	0.203	4.657	1.65	0.042	54.272	5.876	0.26	2004	25	2
NaN	5.294882198	3.012987013	30.34623377	23.09792208	26.48662338	71.63311688	7.977922078	6.262727273	100068.2949	3.119350649	16.72220779	65 Southeastern Plains		32.37495202	-84.76173487	adult_female	0.04	3.326	1.02	0	62.741	6.772	0.987	2004	26	2
NaN	9.323392515	3.491803279	27.64016393	19.59040984	23.29163934	71.84672131	6.776393443	4.080819672	100183.8661	3.273688525	13.65352459	65 Southeastern Plains		32.37134492	-84.77467227	adult_female	0.131	2.058	0.908	0	61.95	5.612	0.431	2004	27	2
4.755420554	2.738526254	2.386363636	29.76181818	21.93431818	25.52636364	70.87272727	7.733409091	1.609772727	100110.5823	3.421136364	15.84863636	65 Southeastern Plains		32.48164066	-84.76963544	adult_female	0.028	4.031	0.074	0	55.807	7.701	0.277	2004	28	2
2.319198222	2.351833556	2.485148515	24.50891089	16.15108911	19.92861386	71.43762376	5.962970297	2.889405941	100283.6785	3.339306931	11.0060396	65 Southeastern Plains		32.37534151	-84.73320061	adult_female	0.004	4.418	1.61	0	64.96	6.983	0.755	2004	29	2
7.392381561	6.187117032	2.326315789	20.85263158	11.30673684	15.67673684	69.31136842	5.147052632	2.156421053	100275.6283	4.085684211	7.096	65 Southeastern Plains		32.47963496	-84.80341509	adult_female	0.104	4.065	0.288	0	53.444	6.193	0.238	2005	30	2
4.239141185	2.247220343	2	31.43375	24.48875	27.605	72.50625	8.22625	4.2225	100069.8425	2.2925	17.96125	65 Southeastern Plains		32.38088097	-84.75516522	adult_female	0	4.11	0.211	0	62.895	7.446	0.117	2005	31	2
1.642330445	0.900644815	2.333333333	32.76222222	24.31111111	28.39222222	66.47	10.47555556	2.572222222	99776.89333	2.632222222	18.53666667	65 Southeastern Plains		32.3335827	-84.73677049	adult_female	0.456	1.492	1.377	0	67.141	2.317	0.307	2004	32	2
5.116269994	3.960980448	2.413043478	31.71456522	24.47543478	27.96195652	69.93413043	9.101956522	4.536086957	100086.9728	2.783043478	18.09456522	65 Southeastern Plains		32.48037552	-84.77138246	adult_female	0.165	4.219	0.191	0	55.76	7.829	0.238	2004	33	2
7.253032718	6.041723731	2.336956522	25.1323913	16.79423913	20.5173913	70.69608696	6.227282609	4.961195652	100364.1477	3.816304348	11.7301087	65 Southeastern Plains		32.45870305	-84.81347899	adult_female	0.278	5.323	0.761	0	53.769	5.401	0.069	2004	34	2
4.825499978	4.057102952	2.364583333	29.29614583	22.04104167	25.448125	70.8421875	7.8165625	5.8528125	100124.5688	3.045416667	15.88635417	65 Southeastern Plains		32.39789241	-84.75367573	adult_female	0.221	4.273	0.58	0	62.004	9.065	0.442	2004	35	2
2.232602221	1.416956304	2.428571429	32.12214286	24.57928571	28.11928571	71.52928571	8.732142857	3.129285714	100199.4493	3.114285714	18.35	65 Southeastern Plains		32.46600753	-84.78768196	adult_female	0.108	5.549	1.233	0	55.53	7.688	0.088	2005	36	2
2.028771668	1.304102217	2.176470588	17.93941176	7.961764706	12.46764706	66.76941176	4.142352941	1.635882353	100314.9318	3.609411765	4.547058824	65 Southeastern Plains		32.47097945	-84.77533373	adult_female	0.341	4.897	0.495	0	56.103	8.795	0.541	2005	37	2
1.690882384	1.102648119	2.243243243	18.94135135	8.498648649	13.04216216	71.13837838	3.600540541	2.382702703	100271.037	4.379189189	4.594864865	65 Southeastern Plains		32.46738647	-84.78758954	adult_female	0.036	5.633	1.221	0	55.452	7.69	0.026	2005	38	2
4.6523263	3.687170166	2.068965517	17.34137931	8.314827586	12.17724138	74.02931034	3.06862069	2.686206897	100579.8155	4.502068966	4.60862069	65 Southeastern Plains		32.4951874	-84.79779531	adult_female	0.745	3.782	1.12	0	52.795	5.475	0.329	2004	39	2
4.400186655	3.387460662	2.208333333	31.39541667	23.73875	27.21708333	70.68708333	8.429583333	5.4625	100243.0196	3.569583333	17.56708333	65 Southeastern Plains		32.46572708	-84.83343522	adult_female	0.086	4.045	0.564	0	51.756	3.428	0.482	2005	40	2
4.167321164	2.973111398	2.235294118	30.57647059	22.86294118	26.54941176	70.45	8.430588235	3.078823529	100069.5918	3.037647059	16.71941176	65 Southeastern Plains		32.48892218	-84.80214617	adult_female	0.55	3.641	0.428	0	52.897	6.017	0.215	2004	41	2
5.494322065	5.881979926	10.61	29.4536	19.4881	24.2237	66.1874	9.138	4.881	99974.5926	3.8987	14.5134	65 Southeastern Plains		32.49264723	-84.77426112	sub_male	0.316	4.412	1.065	0	54.737	6.458	0.036	2009	42	3
4.632315979	5.468894566	10.88435374	25.94020408	16.36938776	20.8392517	69.45693878	6.691496599	5.718843537	100149.7038	3.987755102	11.49047619	65 Southeastern Plains		32.48867842	-84.77125521	sub_male	0.127	4.11	0.58	0.068	55.217	6.906	0.132	2009	43	3
4.502755576	4.904216164	10.29655172	28.66324138	18.99324138	23.57358621	67.77393103	8.33737931	4.818344828	100054.2352	3.888689655	13.85737931	65 Southeastern Plains		32.48666788	-84.77157125	sub_male	0.093	4.141	0.37	0	55.334	7.134	0.07	2009	44	3
3.499948171	4.884661526	8.777777778	23.54736111	13.83791667	18.36125	73.82125	4.5325	7.604861111	100291.4371	4.501111111	8.751805556	65 Southeastern Plains		32.49706655	-84.81259448	sub_male	0.191	2.393	0.934	0	51.566	4.93	0.547	2009	45	3
4.917342434	6.855621512	10.8028169	23.30929577	13.27985915	17.93619718	69.29323944	5.417323944	2.483239437	100359.3008	3.913661972	8.872816901	65 Southeastern Plains		32.5086106	-84.81311636	sub_male	0.507	2.295	0.017	0	50.743	3.642	0.089	2008	46	3
86.00579554	0.913200004	11.35	28.793	18.578	23.4315	66.7955	7.7135	1.176	100310.996	3.851	13.685	65 Southeastern Plains		32.47809834	-84.86070792	adult_male	0.409	2.935	1.066	0	48.859	0.839	0.844	2008	47	3
1.787898528	2.608662102	11.44277108	21.15521084	11.39551205	15.85518072	70.05506024	5.156024096	4.976656627	100083.3843	4.06563253	7.593222892	65 Southeastern Plains		32.5253875	-84.80445991	sub_male	0.006	2.371	1.115	0	50.291	2.168	1.512	2009	48	3
3.92665773	3.453236343	8.352941176	18.32294118	8.385294118	12.76676471	70.70764706	3.290294118	9.77	100281.1909	4.775294118	4.768235294	65 Southeastern Plains		32.49223197	-84.80356869	adult_male	0.68	3.363	0.821	0.028	52.559	5.627	0.124	2009	49	3
11.05726403	11.16856345	11.09166667	25.114	15.58483333	19.97491667	70.61866667	6.094333333	6.572	100248.9825	4.149583333	10.7035	65 Southeastern Plains		32.49770792	-84.82751841	adult_male	0.664	1.09	1.182	0	50.439	3.948	0.466	2008	50	3
5.752540434	7.800894009	10.65384615	15.98684615	7.100461538	11.01423077	71.97053846	3.676461538	6.519615385	100332.5007	4.165769231	4.378153846	65 Southeastern Plains		32.47603118	-84.79872934	sub_male	0.112	4.652	0.503	0	54.032	6.628	0.296	2009	51	3
2.61234339	3.146804694	11.26174497	26.23496644	16.64624161	21.1309396	69.49557047	6.830268456	5.690201342	100062.917	4.001006711	11.70362416	65 Southeastern Plains		32.52418198	-84.80401777	sub_male	0.057	2.478	1.17	0	50.404	2.303	1.557	2009	52	3
10.47247463	7.441707557	14	32.76972222	21.05333333	26.43333333	58.38972222	12.07305556	4.593055556	100151.98	3.405555556	16.91055556	65 Southeastern Plains		32.47802031	-84.84941328	sub_male	0.551	2.856	0.595	0	49.802	1.898	0.023	2009	53	3
18.81807093	14.95459153	5.290322581	31.23483871	21.32387097	25.84967742	66.4716129	9.216451613	3.321935484	100135.9423	3.893225806	16.28032258	65 Southeastern Plains		32.51818569	-84.80484355	adult_male	0.494	2.807	0.919	0	50.676	2.839	1.125	2007	54	3
3.159975472	3.285934022	11.52238806	21.27656716	10.7458209	15.56761194	71.54671642	4.112238806	8.042985075	100448.1028	4.35	6.537164179	65 Southeastern Plains		32.475591	-84.79540555	adult_male	0.029	4.936	0.705	0	54.313	6.935	0.6	2009	55	3
3.88880904	3.096896856	6.869565217	34.26173913	23.29347826	28.49782609	57.66826087	13.63130435	2.630869565	100226.5	3.290434783	18.77695652	65 Southeastern Plains		32.47505374	-84.8102772	sub_male	0.069	3.952	0.982	0	53.194	5.552	0.445	2009	56	3
9.817798541	8.668370395	4.204545455	27.4125	17.16977273	22.12590909	64.43477273	7.916363636	1.581590909	100198.4264	3.232954545	12.36431818	65 Southeastern Plains		32.47653732	-84.77019671	adult_male	0.088	4.243	0.1	0	56.124	8.3	0.135	2008	57	3
2.831698823	3.661553559	10.07594937	26.47265823	15.85189873	20.81	67.76443038	7.517848101	7.105316456	100049.1011	4.00278481	11.21860759	65 Southeastern Plains		32.52539215	-84.80556095	adult_male	0.013	2.295	1.023	0	50.219	2.123	1.419	2009	58	3
3.118821178	3.684577165	11.89361702	22.24212766	12.08553191	16.79255319	72.5106383	4.287021277	9.404468085	100153.0985	4.442978723	7.257234043	65 Southeastern Plains		32.52392965	-84.80316565	adult_male	0.105	2.562	1.255	0	50.486	2.371	1.64	2009	59	3
5.292162307	5.441212303	6.018867925	34.5609434	25.07792453	29.54981132	62.08641509	13.30169811	3.21490566	100044.6143	2.938867925	19.81943396	65 Southeastern Plains		32.49955435	-84.82571455	adult_male	0.432	1.125	1.294	0	50.411	4.078	0.507	2007	60	3
8.889113658	8.632284639	8.394736842	26.84552632	15.96105263	21.12236842	67.86631579	7.353157895	2.270526316	100077.8189	4.118421053	11.41184211	65 Southeastern Plains		32.46797639	-84.83613438	adult_male	0.223	3.776	0.714	0	51.423	3.164	0.672	2009	61	3
3.693396518	4.838356333	8.461538462	32.97769231	23.23628205	27.93576923	63.10487179	11.52038462	3.158076923	100054.1696	3.270512821	18.10782051	65 Southeastern Plains		32.46212657	-84.83002106	sub_male	0.233	4.488	0.261	0	52.234	3.814	0.096	2009	62	3
2.924092582	2.20307132	6.615384615	33.64307692	22.29230769	27.65769231	56.60461538	13.27769231	1.900769231	100073.1385	3.38	17.96769231	65 Southeastern Plains		32.50088732	-84.80872607	sub_male	0.224	2.662	0.442	0.019	51.596	4.568	0.376	2009	63	3
3.065904816	3.398546359	11.48351648	16.55384615	6.728296703	11.13494505	71.84159341	3.28	4.936978022	100116.7215	4.166758242	3.73010989	65 Southeastern Plains		32.51841112	-84.76081348	adult_male	0.043	3.765	0.692	0	54.017	3.837	0.537	2009	64	3
18.91743708	20.50641801	12.48876404	18.05904494	8.540842697	12.82780899	71.13241573	3.883988764	4.512359551	100262.2217	4.038202247	5.304775281	65 Southeastern Plains		32.4705112	-84.8072507	sub_male	0.217	4.519	0.406	0	53.673	5.843	0.485	2009	65	3
7.279634819	6.718546236	10.82142857	22.02071429	11.01642857	16.22142857	73.79107143	3.964285714	6.152142857	100256.2536	3.913214286	6.518928571	65 Southeastern Plains		32.47467069	-84.79594088	adult_male	0.07	4.938	0.739	0	54.317	6.874	0.535	2009	66	3
5.026636761	4.853999121	9.637681159	23.74594203	14.08855072	18.59768116	73.54188406	4.653768116	7.81942029	100340.8381	4.249130435	8.976376812	65 Southeastern Plains		32.47284259	-84.80382791	adult_male	0.121	4.541	0.419	0	53.841	6.155	0.199	2009	67	3
3.166810982	3.445291336	10.99173554	13.80768595	4.434793388	8.557768595	73.65983471	2.412396694	6.071322314	100226.1155	4.241818182	2.024545455	65 Southeastern Plains		32.51349853	-84.74767275	adult_male	0.568	3.25	0.426	0	55.291	4.154	0.181	2009	68	3
6.286165486	7.158803545	8.796992481	28.41511278	18.00947368	22.76120301	65.5056391	8.663609023	2.716390977	100207.8887	3.822105263	13.31496241	65 Southeastern Plains		32.47833293	-84.76565763	adult_male	0.019	3.759	0.354	0	56.318	8.099	0.38	2007	69	3
3.846532735	4.764189009	11.44274809	15.52450382	5.689694656	10.09908397	72.33763359	2.901832061	5.552671756	100120.0818	4.215267176	2.65480916	65 Southeastern Plains		32.5298805	-84.8167983	adult_male	0.845	1.138	0.229	0	49.061	1.255	0.413	2009	70	3
12.75852221	16.75342174	11.74683544	16.25835443	6.406265823	10.80949367	71.67177215	3.264050633	5.26835443	100378.2473	4.222151899	3.593670886	65 Southeastern Plains		32.4629815	-84.84692441	adult_male	0.081	4.4	0.606	0	50.803	2.254	0.025	2009	71	3
3.543211227	3.772444039	11.28571429	21.18242857	10.21957143	15.272	68.185	4.839857143	3.034285714	100071.6371	4.094	6.775857143	65 Southeastern Plains		32.48609442	-84.77258565	sub_male	0.141	4.238	0.33	0.028	55.294	7.189	0.041	2010	72	3
30.73686807	36.92765047	9	31.33516129	21.33505376	25.97698925	64.52397849	10.26860215	2.493333333	100132.4919	3.724301075	16.33451613	65 Southeastern Plains		32.50002097	-84.81788957	adult_male	0.105	1.828	0.828	0	50.975	4.543	0.838	2007	73	3
3.581776672	3.672713229	12.44067797	23.34644068	12.27847458	17.46322034	69.33745763	5.222711864	3.178135593	99939.54576	3.976440678	7.83440678	65 Southeastern Plains		32.51188384	-84.74750088	adult_male	0.718	3.109	0.507	0	55.421	4.302	0.154	2010	74	3
6.649532555	5.767732351	10.71428571	31.35071429	23.03714286	26.92857143	69.745	8.998928571	6.131428571	99827.74964	4.261428571	17.19464286	65 Southeastern Plains		32.4706151	-84.78849149	sub_male	0.172	5.793	1.131	0	55.171	7.586	0.374	2008	75	3
3.132022166	2.184441765	7.818181818	31.71090909	23.49818182	27.46545455	68.94636364	9.199090909	5.338181818	100294.0173	2.949090909	17.60454545	65 Southeastern Plains		32.49701942	-84.82362716	sub_male	0.508	1.431	1.363	0	50.753	4.287	0.522	2007	76	3
1.848839839	2.737998976	9.146341463	27.28365854	16.43780488	21.42743902	64.34902439	7.554146341	1.96195122	100175.0116	4.041219512	11.98646341	65 Southeastern Plains		32.52572733	-84.82328863	adult_male	0.332	1.242	0.361	0	48.853	1.636	0.244	2007	77	3
8.87124117	8.672414623	8.87755102	29.64479592	19.88295918	24.63642857	65.16908163	8.831836735	2.675510204	99995.70112	3.048061224	14.76418367	65 Southeastern Plains		32.34413849	-84.74568653	adult_male	0.041	2.924	0.852	0	65.818	3.408	0.863	2008	78	3
5.193671252	5.350638197	7.275862069	27.26206897	16.50603448	21.48344828	64.96758621	7.295862069	2.192586207	100270.1743	4.285517241	11.98586207	65 Southeastern Plains		32.48779344	-84.80037669	sub_male	0.61	3.843	0.272	0.066	53.104	6.182	0.046	2007	79	3
4.661937268	5.124386922	10.76666667	23.3935	12.34766667	17.51916667	69.6735	5.185666667	3.513	100066.9817	3.976833333	7.8875	65 Southeastern Plains		32.47545369	-84.79632818	adult_male	0.027	4.87	0.658	0	54.248	6.849	0.514	2010	80	3
6.398442503	8.497062491	13.02702703	23.34013514	15.16513514	18.85871622	74.39256757	4.541756757	1.684054054	101922.0089	4.043243243	9.353310811	73 Mississippi Alluvial Plain		29.75182854	-91.68424352	NA	0.097254226	0	2.761885952	0.073951357	64.0336089	13.50754553	3.533220365	2011	81	4
3.363879392	2.720547078	9.684210526	38.57	24.83	31.48368421	60.98368421	16.78473684	2.245789474	101212.4953	3.055263158	21.69894737	34 Western Gulf Coastal Plain		30.3031732	-92.31239312	NA	0.02735121	0.082769354	0.296371323	0	6.215882508	1.06606129	0.697008296	2011	82	4
11.42931622	8.619815588	9.84375	41.0209375	24.686875	33.178125	45.055	24.9784375	0.8728125	100613.9563	3.3246875	22.8534375	35 South Central Plains		32.20896173	-93.59188314	NA	0.317992036	1.852616584	0	0.0033817	7.806927587	8.351799929	1.215666969	2011	83	4
9.354638194	8.521393115	12.97777778	24.49222222	16.63177778	20.202	75.472	4.960888889	5.085777778	101795.09	4.022222222	10.70688889	34 Western Gulf Coastal Plain		29.70341933	-92.59841409	NA	0.084900833	0	9.450242075	0.91904294	58.96317902	2.150113194	5.60588658	2012	84	4
26.57539826	33.57483354	8.9	36.414	18.0445	27.2955	43.765	18.639	0.918	100767.874	3.722	17.2285	35 South Central Plains		32.23822223	-93.53335131	NA	0.39603455	2.141978586	0	0.361986474	14.01547719	2.452515578	0.433015782	2011	85	4
1.295530629	1.689977073	11.88888889	21.52793651	14.97396825	17.82222222	79.17206349	3.168888889	4.942380952	101964.3321	4.623809524	8.344761905	75 Southern Coastal Plain		30.20303043	-89.54099024	NA	0.107297824	0	9.103059385	1.122789823	13.59744751	3.594162186	2.282824864	2012	86	4
1.325547211	1.414545226	13.60406886	27.36599374	18.26198748	22.46877934	76.69150235	5.596103286	4.76486698	101760.1928	3.157902973	12.89710485	73 Mississippi Alluvial Plain		29.79406991	-90.14316861	NA	0.795377141	0	6.599796661	0.241995099	64.87818196	1.949007642	3.166774355	2014	87	4
3.387466527	3.107983561	13.73846154	31.26353846	23.26876923	26.894	74.80430769	7.487769231	2.500615385	101530.1085	3.660384615	17.26630769	73 Mississippi Alluvial Plain		29.65374527	-91.53658	NA	0.119774772	0	1.654586203	0.061920416	78.26006054	13.06429874	1.692784855	2012	88	4
1.261355103	2.374871905	13.17777778	18.34955556	10.14133333	13.58733333	76.70533333	2.776222222	3.958222222	101954.6422	4.470666667	4.482888889	75 Southern Coastal Plain		30.20691731	-89.54731844	NA	0.165901942	0	9.269238781	1.249581375	12.98294407	3.332582164	1.573895624	2012	89	4
2.975970213	8.972041363	12.90746269	23.63223881	16.55608955	19.67202985	77.7321791	4.385313433	3.005761194	101791.473	3.755820896	10.3598209	75 Southern Coastal Plain		30.20077412	-89.53465759	NA	0.291310292	0	8.860239882	0.575762665	14.03632106	3.790007461	2.484597726	2013	90	4
9.923902767	9.177120916	8.579908676	28.02351598	18.96547945	23.19515982	76.56625571	5.766255708	4.002922374	101712.7942	3.011324201	13.54502283	73 Mississippi Alluvial Plain		29.83320153	-90.12146667	NA	0.361183535	0	2.750295861	0	60.06541128	0.586523572	0.588991118	2014	91	4
1.517902683	1.389025967	13.9	28.86266667	22.50783333	25.4355	77.88933333	5.812833333	2.712833333	101548.3858	3.189333333	15.68533333	75 Southern Coastal Plain		30.20221053	-89.56334397	NA	0.121530927	0	10.80566674	0.965304557	12.96644948	4.523630585	1.516418995	2013	92	4
NaN	1.57151595	13.57358491	27.56490566	18.18641509	22.38841509	74.46113208	6.132566038	4.457622642	101793.4429	3.171320755	13.06532075	34 Western Gulf Coastal Plain		29.85835969	-92.14243763	NA	0.041477041	1.667653503	1.406794403	0	43.16643706	3.335937606	0.894145135	2014	93	4
NaN	0.339204385	13.79527559	26.67291339	18.23133858	22.08952756	79.49267717	4.652519685	6.330314961	101790.1757	3.334330709	12.61007874	73 Mississippi Alluvial Plain		29.79051725	-90.10947532	NA	0.653729203	0.403133535	4.080321895	0	64.01616064	0.811095868	1.048282711	2015	94	4
NaN	0.634223636	13.44776119	26.69134328	16.03820896	20.97298507	75.49537313	5.285970149	3.881940299	101712.9172	3.585373134	11.36447761	73 Mississippi Alluvial Plain		29.8042881	-90.11746501	NA	0.067665369	0.41555905	3.988879279	0	62.89235687	0.098486026	0.536750346	2014	95	4
NaN	0.711222378	12.21119593	26.11396947	17.98559796	21.60320611	76.63351145	5.250610687	4.000636132	101822.4819	3.234681934	12.20966921	73 Mississippi Alluvial Plain		30.18225466	-89.69761217	NA	0.302616548	0	1.252901269	1.565099869	12.78024781	1.791241767	2.465907849	2014	96	4
2.695382939	2.914876728	13.91129032	29.27774194	19.43362903	24.02915323	73.8266129	6.779475806	4.274677419	101684.5534	2.991774194	14.40415323	73 Mississippi Alluvial Plain		29.82637529	-90.14288017	NA	0.727500236	0	4.898328263	0.548249058	61.57186622	2.760089443	2.430890698	2014	97	4
NaN	1.006232386	40.51219512	30.55853659	24.6995122	27.40439024	77.10585366	6.62	8.327804878	101383.2537	3.936829268	17.62878049	75 Southern Coastal Plain		30.22938981	-89.52325496	NA	0.198518406	0.181638983	5.914545085	0	11.27026372	0.749390981	0.350946897	2012	98	4
27.60165078	0.545906022	11.36585366	20.8204878	15.07170732	17.62463415	78.18317073	3.200121951	2.972195122	101723.3371	4.002439024	7.985	73 Mississippi Alluvial Plain		29.71262143	-91.84575277	NA	0.173145467	0	6.801278072	0.695236785	62.42701083	23.06780608	1.357158118	2013	99	4
10.48548336	13.46401298	11.15337423	20.14042945	12.31644172	15.7192638	77.73846626	3.038711656	2.379509202	101929.741	4.241104294	6.344110429	75 Southern Coastal Plain		30.20943331	-89.54553876	NA	0.487442428	0	8.960127867	1.047612936	12.78109992	3.012016024	1.451319317	2012	100	4
6.399232035	8.499593675	13.08163265	23.35136054	15.14557823	18.8522449	74.29503401	4.559047619	1.69122449	101921.2067	4.055034014	9.349795918	73 Mississippi Alluvial Plain		29.75182895	-91.68424398	NA	0.097	0	2.762	0.074	64.034	13.508	3.533	2011	101	5
3.363964487	2.886417539	9.684210526	38.57	24.83	31.48368421	60.98368421	16.78473684	2.245789474	101212.4953	3.055263158	21.69894737	34 Western Gulf Coastal Plain		30.30317349	-92.31239362	NA	0.027	0.083	0.296	0	6.216	1.066	0.697	2011	102	5
11.4291421	8.619984413	9.84375	41.0209375	24.686875	33.178125	45.055	24.9784375	0.8728125	100613.9566	3.3246875	22.8534375	35 South Central Plains		32.2089623	-93.59188373	NA	0.318	1.853	0	0.003	7.807	8.352	1.216	2011	103	5
9.354531471	8.523252887	12.97777778	24.49222222	16.63177778	20.202	75.472	4.960888889	5.085777778	101795.09	4.022222222	10.70688889	34 Western Gulf Coastal Plain		29.70341982	-92.59841449	NA	0.085	0	9.45	0.919	58.963	2.15	5.606	2012	104	5
1.29544095	1.689169141	11.88888889	21.52793651	14.97396825	17.82222222	79.17206349	3.168888889	4.942380952	101964.3319	4.623809524	8.344761905	75 Southern Coastal Plain		30.2030309	-89.54099066	NA	0.107	0	9.103	1.123	13.597	3.594	2.283	2012	105	5
3.387348024	3.108279033	13.73846154	31.26353846	23.26876923	26.894	74.80430769	7.487769231	2.500615385	101530.1085	3.660384615	17.26630769	73 Mississippi Alluvial Plain		29.65374579	-91.53658021	NA	0.12	0	1.655	0.062	78.26	13.064	1.693	2012	106	5
2.127790149	1.213916225	13.54166667	19.40041667	11.53833333	14.98541667	78.21	2.785	1.60125	102002.9658	4.246666667	5.5875	75 Southern Coastal Plain		30.21001643	-89.53742236	NA	0.216	0	8.323	0.535	12.98	2.779	1.864	2012	107	5
3.875379638	5.83100834	13.04	18.8352	10.5646	14.0856	76.7996	2.8896	3.8512	101938.7892	4.3272	4.9134	75 Southern Coastal Plain		30.20935129	-89.54665039	NA	0.422	0	9.049	1.067	12.752	3.057	1.395	2012	108	5
27.60697773	0.546430499	11.36585366	20.8204878	15.07170732	17.62463415	78.18317073	3.200121951	2.972195122	101723.3371	4.002439024	7.985	73 Mississippi Alluvial Plain		29.71262055	-91.84575357	NA	0.173	0	6.801	0.695	62.427	23.068	1.357	2013	109	5
10.48572747	13.46400171	11.15337423	20.14042945	12.31644172	15.7192638	77.73852761	3.038711656	2.379509202	101929.741	4.241104294	6.344110429	75 Southern Coastal Plain		30.2094294	-89.54554605	NA	0.487	0	8.961	1.048	12.781	3.013	1.451	2012	110	5
5.861123607	6.42974082	12.52	36.952	22.3128	29.318	43.0906	20.4546	2.8348	97399.6848	3.6292	19.6326	39 Ozark Highlands		37.50623098	-91.9353882	adult_male	0.141	6.044	6.102	0	38.989	0.849	1.059	2012	111	6
1.856109846	1.629614362	13.20930233	25.68930233	13.77651163	18.87348837	63.30465116	6.898837209	5.554883721	97563.71256	4.036511628	9.922790698	39 Ozark Highlands		37.64312738	-90.85596808	adult_male	0.472	7.992	11.434	0	66.517	5.32	0.594	2012	112	6
20.32653664	22.79723996	13.57894737	14.23157895	4.096052632	8.283947368	68.75736842	2.919473684	2.930526316	99518.61974	5.477894737	2.349473684	39 Ozark Highlands		37.32303848	-90.48079363	adult_male	0.122	3.796	1.195	0	66.446	4.439	0.362	2012	113	6
2.308477319	2.926944955	11.87341772	34.32506329	21.66974684	27.44797468	50.15139241	16.37126582	3.088481013	97815.10532	3.768227848	17.99772152	39 Ozark Highlands		37.55752236	-90.90829759	adult_female	0.115	3.213	6.044	0	72.211	1.195	0.871	2012	114	6
9.698315154	15.22853539	13.44117647	10.20088235	1.095882353	4.76	68.50029412	2.340294118	1.806470588	97650.82118	4.868823529	0.467352941	39 Ozark Highlands		37.64252581	-90.83464337	adult_female	0.244	7.24	11.32	0	66.886	5.72	1.024	2012	115	6
41.58355243	39.29378231	10.39705882	14.74088235	2.683088235	7.500588235	65.02897059	3.241029412	0.883382353	98059.40824	3.938382353	2.016176471	39 Ozark Highlands		36.71937603	-92.80837324	adult_male	0.439	18.583	2.572	0	65.688	5.368	0.622	2012	116	6
23.17688344	29.97750498	13.49673203	11.97215686	2.925294118	6.65372549	75.33594771	2.438954248	4.678169935	97715.99516	4.998300654	2.607124183	39 Ozark Highlands		37.58186828	-90.90638087	adult_male	0.617	3.003	7.204	0	69.97	1.861	1.012	2010	117	6
10.43560731	10.73078635	13.47727273	13.75318182	3.606818182	7.618409091	68.26272727	2.667045455	2.082045455	97943.86864	4.700909091	1.482272727	39 Ozark Highlands		37.58219766	-90.87318505	adult_male	0.917	1.054	5.297	0	71.481	4.651	1.194	2012	118	6
12.30342112	19.65777645	12.54477612	13.01231343	3.749328358	7.598208955	74.9038806	2.612014925	5.163358209	97747.52731	5.096791045	2.945522388	39 Ozark Highlands		37.53155931	-90.8395531	sub_male	0.192	0.681	0.881	0	75.228	6.89	0.865	2011	119	6
9.516555361	19.12294601	13.66176471	20.21132353	6.456323529	12.52323529	56.1525	5.813382353	1.437941176	98325.06838	4.399411765	4.628676471	39 Ozark Highlands		36.76116122	-92.40104003	sub_male	0.481	21.67	3.425	0.197	79.412	0.678	0.604	2010	120	6
6.500587987	16.27224878	11.61797753	23.20539326	13.51438202	17.69561798	73.71460674	4.516853933	6.487640449	97705.60539	5.253820225	8.926966292	39 Ozark Highlands		37.49782904	-90.84620025	sub_female	0.385	0.823	4.693	0	78.185	3.712	0.902	2011	121	6
28.51433825	27.96318493	10.1843318	22.55221198	13.01645161	17.14322581	67.74589862	5.929170507	3.016313364	97900.31959	4.214470046	9.09	39 Ozark Highlands		37.56408507	-90.9457508	sub_female	0.217	6.218	9.396	0	69.748	1.81	0.862	2011	122	6
4.848906342	5.152390093	12.9205298	30.26258278	18.59927152	23.97768212	67.95933775	9.212251656	4.683245033	100482.0966	3.990264901	14.53821192	73 Mississippi Alluvial Plain		35.98187148	-90.07034559	sub_female	0.59	0.006	0.61	0	17.135	4.584	0.706	2011	123	6
3.18469554	3.152022679	13.75	2.237272727	-4.907954545	-2.083636364	80.4375	0.902954545	1.553181818	98939.99341	4.339318182	0.101363636	39 Ozark Highlands		38.17057386	-90.87483207	adult_female	0.236	0.258	5.067	0	21.616	2.075	0.896	2010	124	6
16.73794039	29.68402804	13.23863636	11.32636364	2.730113636	6.169431818	75.175	1.958977273	3.954204545	99648.43034	5.179318182	1.016022727	39 Ozark Highlands		37.31847373	-90.45505393	sub_male	0.273	4.646	0.669	0	64.848	3.289	1.206	2011	125	6
30.30260938	43.82478476	12.81308411	9.749252336	-1.070093458	3.223551402	70.80635514	2.226074766	1.367850467	98034.21477	4.339906542	1.085514019	39 Ozark Highlands		36.66201547	-92.80193168	sub_male	0.213	14.315	6.645	0	71.973	4.41	1.342	2010	126	6
10.85741478	16.35490219	13.40625	32.48296875	22.516875	27.07609375	65.9559375	9.87453125	2.73625	97735.43563	3.1884375	17.50015625	39 Ozark Highlands		37.56051925	-90.92441729	adult_male	0.147	4.44	7.491	0	71.14	0.157	0.214	2011	127	6
5.445322214	5.288422304	12.21568627	22.34823529	9.888431373	15.3427451	64.56372549	5.172156863	4.690980392	98545.62314	5.115490196	6.568823529	40 Central Irregular Plains		37.70373434	-94.55859813	adult_male	0.069	0.965	0.035	0	71.701	2.428	0.803	2012	128	6
2.571024069	3.095600148	13.6969697	18.75363636	5.9	11.26393939	60.7369697	4.572121212	2.759393939	98687.84242	5.48030303	3.787272727	39 Ozark Highlands		38.00544385	-93.84041107	sub_female	0.101	0.104	0.661	0	93.291	4.385	0.367	2012	129	6
6.329015014	6.102647642	13.85	10.774	-0.3935	3.9365	69.80166667	2.121333333	2.727	98206.8035	4.548166667	0.609333333	39 Ozark Highlands		36.73005896	-92.44590438	adult_male	0.114	21.031	5.358	0.004	79.76	4.272	0.968	2012	130	6
8.445865625	22.37148435	10.63432836	23.26597015	12.15895522	17.06238806	64.99902985	6.452761194	2.827985075	97526.73127	4.322910448	8.446567164	39 Ozark Highlands		37.74823136	-90.93338005	adult_female	0.267	2.193	20.568	0.006	52.961	0.081	1.564	2011	131	6
1.977549858	2.195738149	12.94827586	21.86965517	11.6237931	16.01844828	71.90258621	4.285862069	4.120689655	97808.56741	4.956206897	7.140344828	39 Ozark Highlands		37.56170509	-90.91576732	adult_female	0.358	3.673	6.812	0	71.462	0.604	0.072	2013	132	6
26.83157029	13.97827859	2	35.64	21.205	27.75944444	44.96833333	17.69388889	0.918888889	97362.16556	3.547777778	18.42333333	39 Ozark Highlands		37.60889192	-90.80652442	adult_male	0.23	2.872	8.137	0	67.522	9.997	0.851	2012	133	6
9.141642015	6.210418268	4.804347826	35.08478261	22.24934783	28.66195652	60.40130435	14.06630435	3.126956522	100682.8507	2.982608696	18.66782609	65 Southeastern Plains		33.27490771	-81.58634099	adult_female	0.31443511	1.287199024	0.93139893	0.0143302	43.07134206	11.66848188	0.005916602	2014	134	7
15.93577668	13.96033141	4.166666667	34.21590909	21.79318182	27.99636364	61.59030303	13.05833333	3.327575758	100673.4383	3.04530303	18.00484848	65 Southeastern Plains		33.27346416	-81.56168417	adult_male	0.72441419	0.60167751	1.550453845	0.136520143	44.04444982	9.541029348	0.343704534	2014	135	7
6.530227172	4.327950342	5.195121951	35.1595122	22.21463415	28.69853659	60.43121951	14.16243902	3.043658537	100706.9861	3.000243902	18.68829268	65 Southeastern Plains		33.27408385	-81.58655011	adult_female	0.390869076	1.371134888	0.877107652	0.0104362	43.15135039	11.71188442	0.024249538	2014	136	7
6.720223382	5.945647052	6.158536585	33.77402439	22.91170732	28.02109756	67.05158537	11.05280488	2.227682927	100832.3223	2.988292683	18.34292683	65 Southeastern Plains		33.21902562	-81.76122784	adult_female	0.698231692	1.124977216	3.027458398	0.067790697	41.03743485	8.047417545	2.306917324	2015	137	7
4.729676342	4.570578744	6.174603175	25.36544974	14.61216931	19.65312169	71.75243386	6.654920635	3.204814815	101107.3051	3.574761905	10.77359788	65 Southeastern Plains		33.21749474	-81.69476282	adult_female	0.954089365	2.465927697	4.115250325	0.073425233	44.19975163	14.16363164	0.652639701	2015	138	7
2.445119461	1.867540368	6.22	16.618	6.5292	10.8844	76.2744	2.5896	4.02	101363.4044	3.9574	3.6228	65 Southeastern Plains		33.21738856	-81.73769467	adult_female	2.216856045	0.852021416	1.833984129	0	42.19194795	10.19642963	1.06571919	2015	139	7
2.328359829	1.664742096	6.176470588	16.77647059	6.546078431	10.96176471	76.18764706	2.626666667	3.940980392	101356.2794	3.941372549	3.670784314	65 Southeastern Plains		33.21713927	-81.73782244	sub_female	2.187940359	0.852470146	1.807275896	0	42.21084927	10.18238972	1.091886693	2015	140	7
2.470890031	2.622570791	6.551724138	27.94396552	17.4762069	22.56724138	72.94982759	6.486724138	3.657068966	101097.5129	3.317241379	12.71086207	65 Southeastern Plains		33.17915795	-81.71719917	adult_female	1.113421436	0	2.685211711	0	46.85121474	12.53997849	3.067439194	2015	141	7
4.973560771	1.478066119	6.388888889	22.34777778	10.905	15.92166667	76.77944444	3.638888889	2.336388889	101288.1286	3.8975	6.812777778	65 Southeastern Plains		33.24983843	-81.73287439	adult_female	0.551488755	0.006024056	4.737762485	0	39.26757256	11.5054287	1.362013358	2015	142	7
12.03603597	11.64327397	5.281407035	30.32321608	19.85698492	24.8218593	71.04070352	8.433567839	3.560603015	100985.4309	3.243969849	15.09693467	65 Southeastern Plains		33.16740625	-81.70276131	adult_female	1.137863944	0.128592943	4.537111506	0	48.63947104	12.33358192	3.384086075	2015	143	7
3.752028162	3.309681569	4.709183673	22.59831633	9.98005102	15.80397959	68.8575	6.274693878	3.068826531	101079.8813	3.701581633	7.687193878	65 Southeastern Plains		33.23869427	-81.73081884	adult_female	0.562	0.35	4.224	0.128	40.444	11.268	0.614	2013	144	8
2.548096357	2.835240842	5.582781457	18.73900662	6.403509934	11.93834437	71.71609272	3.906225166	3.47615894	101141.2669	3.928543046	4.417086093	65 Southeastern Plains		33.2438188	-81.73948297	sub_female	0.183	0.003	4.783	0	39.54	10.689	0.659	2013	145	8
8.837419021	10.4164986	3.867298578	25.32625592	12.80075829	18.60004739	67.68052133	7.582037915	2.979478673	100943.1262	3.498625592	9.955829384	65 Southeastern Plains		33.27049522	-81.72748528	adult_female	1.676	1.208	2.391	0	37.584	12.892	0.942	2013	146	8
80.52359916	0.916043487	6.470588235	13.37686275	1.584117647	6.763137255	72.77215686	2.364705882	2.703529412	101150.7327	4.010980392	1.448823529	65 Southeastern Plains		33.25808461	-81.72694641	adult_female	0.958	0.595	3.778	0.036	38.776	12.365	1.697	2014	147	8
76.00280328	0.560294091	4.812030075	32.19300752	19.16496241	25.46706767	63.24473684	11.35819549	3.208120301	100894.5607	3.369473684	15.6824812	65 Southeastern Plains		33.25577891	-81.72882915	sub_female	0.889	0.613	4.039	0.057	38.893	12.099	1.59	2014	148	8
3.07468483	3.492165295	4.678571429	28.33330357	15.63723214	21.61258929	66.05080357	8.595357143	2.743125	100947.4697	3.4671875	12.27964286	65 Southeastern Plains		33.26282435	-81.72044924	adult_female	1.041	0.316	3.291	0.011	38.653	13.115	1.97	2014	149	8
1.186553653	0.948002457	6.033898305	24.80711864	11.14389831	17.51491525	67.95372881	6.055762712	3.623559322	100957.0532	4.009661017	8.169661017	65 Southeastern Plains		33.2446681	-81.71877988	sub_female	0.581	0.416	5.118	0	40.457	12.533	0.699	2014	150	8
2.347740253	2.578301507	5.046875	30.87429688	18.10820313	24.30171875	64.29789063	10.29773438	3.013359375	100906.3173	3.44875	14.50570313	65 Southeastern Plains		33.25287143	-81.73100542	sub_female	0.838	0.24	4.371	0	39.053	11.789	1.481	2014	151	8
1.756338823	1.601924768	3.858695652	30.2163587	18.0336413	23.81983696	65.60755435	9.800326087	3.010326087	100953.067	3.277717391	14.38190217	65 Southeastern Plains		33.25350031	-81.73100067	sub_female	0.886	0.29	4.309	0.016	39.004	11.82	1.471	2014	152	8
25.75234027	24.24030984	5.073275862	23.28047414	11.02564655	16.7012069	69.00655172	6.599698276	3.148663793	100723.3341	3.542198276	8.430344828	65 Southeastern Plains		33.3554509	-81.52119926	adult_female	0.491	2.949	3.088	0	37.338	2.836	0.781	2013	153	8
7.952951352	11.196611	5.88973384	26.49828897	14.44334601	20.05224335	67.69661597	8.009809886	2.966692015	100602.3806	3.388669202	11.26992395	65 Southeastern Plains		33.36962232	-81.53434771	sub_female	0.342	1.272	2.914	0	35.387	2.454	2.262	2014	154	8
9.300876983	9.425495049	5.081180812	27.70180812	15.22143911	21.07214022	66.45892989	8.353690037	2.66904059	100573.2835	3.312287823	11.75217712	65 Southeastern Plains		33.37123297	-81.52663432	sub_female	0.066	1.983	2.556	0	35.513	1.851	1.863	2014	155	8
48.27485985	0.276686302	6.225806452	10.87225806	-0.706129032	4.379032258	70.90290323	1.95	2.197741935	101422.6916	4.172903226	0.511612903	65 Southeastern Plains		33.14701079	-81.68106714	sub_female	1.054	0.956	4.159	0	51.603	11.025	3.645	2014	156	8
3.415672933	3.232279059	2.529411765	23.13588235	10.89867647	16.54661765	69.14088235	6.364411765	2.022647059	101144.3853	3.548382353	8.242647059	65 Southeastern Plains		33.13877184	-81.6687949	adult_female	2.345	0.365	3.609	0	52.95	10.773	3.505	2014	157	8
73.95042316	0.585761014	6.090909091	12.73363636	2.343181818	6.763181818	79.515	1.87	4.219090909	101296.4545	3.732727273	1.074545455	65 Southeastern Plains		33.14227182	-81.66175612	juv_female	2.517	0	3.12	0	53.333	11.074	2.984	2014	158	8
2.081684634	1.177192792	2.833333333	23.86833333	14.61666667	18.73166667	63.24833333	6.163333333	0.035	100980.02	3.773333333	9.245	34 Western Gulf Coastal Plain		27.76258992	-98.17364611	NA	0.467	1.595	0.559	0.069	120.648	0.988	0.775	2004	159	9
15.35572061	6.463126777	2	32.88	24.56	28.48	76.04	7.78	23.7	100366.645	5.1	18.72	34 Western Gulf Coastal Plain		27.77483547	-98.17498415	NA	0.352	0.756	0.078	0.171	120.146	2.32	1.322	2004	160	9
42.4241409	0.277676418	3	28.37	17.07	22.145	67.205	7.005	0	101793.385	4.6	12.72	34 Western Gulf Coastal Plain		27.54157643	-97.88254771	NA	0.157	0.048	0.234	0.05	155.918	0.451	0.386	2004	161	9
77.10685093	0.345369035	3	29.25	13.51	20.31	58.68	8.48	0.35	101073.75	2.65	11.38	34 Western Gulf Coastal Plain		27.54228133	-97.882021	NA	0.11	0.102	0.141	0.007	155.937	0.397	0.436	2004	162	9
7.357512395	5.353526646	2.333333333	21.26	11.45666667	15.52666667	64.76	5.33	0.84	101550.5233	4.336666667	8.396666667	34 Western Gulf Coastal Plain		27.54735642	-97.8883794	NA	0.278	0.904	0	0.249	155.143	1.014	0.369	2004	163	9
1.032925954	0.429646257	2.333333333	17.76333333	7.636666667	12.18	73.72666667	3.28	0	101428.7633	2.716666667	2.76	35 South Central Plains		31.140966	-94.64470933	NA	1.478	3.876	12.091	0.107	98.261	2.597	0.234	2005	164	10
5.049182589	0.02497741	2.5	17.76	8.435	12.45	72.11	3.59	0	101189.655	4.19	3.1	35 South Central Plains		31.14691825	-94.631534	NA	0.098	3.584	13.268	0	99.879	2.413	0.675	2005	165	10
15.02888788	13.73083115	2.2	30.602	19.583	24.491	74.37	7.232	8.514	100594.488	3.483	15.092	33 East Central Texas Plains		31.70563792	-95.81162938	NA	0.72	1.505	2.809	0	33.41	5.19	2.082	2004	166	10
2.412414873	0.123424498	3	15.24	5.05	9.54	65.1	3.37	0	102268.97	1.45	0.15	35 South Central Plains		31.20823528	-94.64542861	NA	0.579	4.44	15.17	0	103.585	0.457	0.567	2005	167	10
1.055823904	0.626769463	2.272727273	28.56090909	17.18363636	22.20545455	67.88454545	8.075454545	3.053636364	100402.7136	3.72	12.87090909	33 East Central Texas Plains		31.90606668	-95.86077043	NA	0.391	0.89	1.043	0.049	35.982	1.33	0.42	2004	168	10
1.142704836	0.449185523	2.25	16.56	8.4	11.845	72.8475	3.175	0	101499.64	3.5475	2.5225	35 South Central Plains		31.13959	-94.63261803	NA	0.607	3.245	12.966	0	99.033	2.826	0.127	2005	169	10
1.767752538	0.009952589	2.75	15.8175	7.18	10.94	70.0375	3.305	0	101625.6675	3.1125	1.555	35 South Central Plains		31.17709828	-94.59428121	NA	0.162	5.105	16.239	0	104.638	0.385	1.043	2005	170	10
1.567023604	0.004442848	2.5	32.19	20.1125	25.4825	65.86	9.41625	5.60125	100140.44	3.2	16.15	33 East Central Texas Plains		31.9150861	-95.87224492	NA	0.078	1.681	1.026	0	35.644	2.122	0.658	2004	171	10
1.690479553	0.690366757	17.5	38.77	24.035	31.615	54.69	18.885	0.275	98081.53	4.375	21.405	31 Southern Texas Plains		28.86132916	-100.0135999	NA	0.08	1.394	2.133	0.029	83.754	7.609	0.786	2005	172	11
4.96838913	7.014155771	55.33333333	23.81277778	9.781111111	15.56888889	42.98777778	8.458055556	0.184166667	99383.55111	2.719722222	6.804444444	31 Southern Texas Plains		28.84552909	-99.94781359	juv_female	0.703	1.887	1.149	0.644	77.095	9.256	1.687	2005	173	11
1.462834544	1.578879211	54.93103448	23.72793103	10.03448276	15.70068966	43.52068966	8.546551724	0.222413793	99365.46897	2.703793103	6.886551724	31 Southern Texas Plains		28.85670801	-99.97792024	sub_male	1.611	2.965	0	1.205	80.316	8.077	0.508	2005	174	11
2.793974745	3.563492558	54.68965517	22.60275862	9.458965517	14.76517241	46.8037931	7.71862069	0.325517241	99432.20172	2.670689655	6.202758621	31 Southern Texas Plains		28.859203	-99.97658174	adult_male	1.462	3.152	0	1.002	80.222	7.866	0.721	2005	175	11
9.777074302	12.56968658	38.14285714	34.38464286	16.44928571	25.31714286	47.47535714	15.79035714	1.158928571	98991.99857	4.130714286	15.41642857	31 Southern Texas Plains		28.8400134	-99.9058536	adult_male	1.725	2.017	0.149	0.427	72.967	5.136	1.185	2006	176	11
NaN	12.66920713	53.07142857	34.375	16.46857143	25.32714286	47.39035714	15.80964286	1.156785714	98975.57321	4.123571429	15.42142857	31 Southern Texas Plains		28.84414613	-99.9226477	sub_female	0.432	0.433	1.226	0.35	74.67	6.79	1.503	2006	177	11
8.504771445	10.93371607	55.35714286	30.57535714	14.39607143	22.02607143	44.77357143	12.64357143	0.372857143	99051.5825	4.264642857	12.48607143	31 Southern Texas Plains		28.14411542	-99.9808772	sub_female	0.282	1.433	1.24	0.894	72.704	4.265	3.763	2006	178	11
6.700224524	6.552657228	55.13793103	30.73448276	14.41586207	22.13482759	44.66241379	12.77689655	0.344137931	99064.12897	4.21137931	12.57551724	31 Southern Texas Plains		27.91364093	-100.0499795	adult_male	0.931	1.327	1.161	1.351	76.109	8.322	1.294	2006	179	11
16.42187832	52.50535061	52.89655172	37.28206897	25.46448276	31.46896552	49.95344828	19.49137931	1.115862069	99192.68517	4.260689655	21.37241379	31 Southern Texas Plains		26.31690473	-100.3111842	adult_male	1.351	0.336	3.195	0.397	82.345	11.975	0.311	2006	180	11
10.51003263	10.39530138	51.42857143	37.2225	25.25357143	31.40214286	50.71607143	19.205	1.275	99162.55393	3.9625	21.23785714	31 Southern Texas Plains		26.03013199	-100.3178999	sub_male	0.405	0.472	1.807	0.172	79.453	11.37	1.058	2006	181	11
13.56090019	12.54136709	17.13793103	22.42689655	12.55931034	16.39586207	75.63310345	3.927241379	1.847241379	101816.3993	4.458965517	7.556896552	34 Western Gulf Coastal Plain		27.50523962	-97.61482302	NA	0.747	3.584	0	0.48	182.163	8.154	2.136	2008	182	12
17.76176846	28.73837904	17.68421053	28.36263158	15.14368421	20.7545614	67.65035088	7.11122807	0.289473684	101417.5639	5.079122807	11.75245614	34 Western Gulf Coastal Plain		27.41505628	-97.63933709	NA	4.856	1.013	1.38	0.878	183.582	17.725	1.381	2008	183	12
3.918609783	3.352966668	18.45977011	26.09885057	13.89505747	18.93471264	70.47735632	5.78954023	0.856091954	101519.8232	4.987701149	10.02114943	34 Western Gulf Coastal Plain		27.49617027	-97.63181225	NA	0.964	3.801	0	0.286	180.931	8.82	1.307	2008	184	12
6.539423891	7.198497401	17.55319149	24.22170213	13.23042553	17.58808511	73.43212766	4.659787234	1.255531915	101643.8781	4.458510638	8.768085106	34 Western Gulf Coastal Plain		27.49988037	-97.63013959	NA	1.261	3.961	0.108	0.018	180.943	8.43	1.334	2008	185	12
1.247688166	1.200562996	18.67532468	25.35103896	13.56363636	18.39376623	70.54311688	5.434285714	0.739220779	101601.0577	4.904545455	9.480649351	34 Western Gulf Coastal Plain		27.45980704	-97.62287786	NA	2.974	0	1.17	0	183.206	12.903	0.222	2008	186	12
1.678932579	2.586023863	18.58666667	25.1892	13.6688	18.35666667	71.41453333	5.2656	0.989866667	101594.8289	4.856533333	9.4532	34 Western Gulf Coastal Plain		27.46090074	-97.62241272	NA	2.868	0.019	1.236	0.025	183.204	12.79	0.093	2008	187	12
67.43278533	0.830290641	17.20238095	25.75309524	13.84047619	18.72166667	71.29988095	5.478333333	0.883095238	101556.7879	4.974880952	9.819880952	34 Western Gulf Coastal Plain		27.49329512	-97.62292344	NA	0.351	2.941	0.166	0.038	181.869	9.252	2.118	2008	188	12
6.544079054	6.115186596	18.94805195	25.2274026	13.43155844	18.25454545	70.67155844	5.386363636	0.913116883	101594.2552	4.822727273	9.354675325	34 Western Gulf Coastal Plain		27.45655351	-97.63223279	NA	3.267	0.695	1.44	0.664	182.476	13.174	0.787	2008	189	12
2.311389868	3.459099171	17.54545455	25.35805195	13.58246753	18.38350649	71.38207792	5.324025974	0.971688312	101592.7994	4.99961039	9.496363636	34 Western Gulf Coastal Plain		27.4974918	-97.62853988	NA	0.989	3.662	0.05	0.019	181.184	8.71	1.589	2008	190	12
2.898975685	5.507008899	18.63380282	24.92380282	13.38577465	18.15042254	71.39915493	5.244225352	0.963802817	101608.4482	4.948450704	9.183380282	34 Western Gulf Coastal Plain		27.49534288	-97.62648918	NA	0.693	3.35	0.005	0.205	181.458	8.973	1.81	2008	191	12
2.260692891	2.458353903	17.48	25.36373333	13.79	18.506	71.55	5.276933333	0.784266667	101603.6417	5.038	9.6012	34 Western Gulf Coastal Plain		27.4814123	-97.60193924	NA	1.118	0.835	1.344	0.177	184.281	11.051	2.488	2008	192	12
2.185314279	4.519392087	18.34831461	26.15325843	14.00640449	19.03022472	70.51775281	5.860337079	0.842134831	101530.5121	5.011235955	10.10235955	34 Western Gulf Coastal Plain		27.49818251	-97.62976882	NA	1.107	3.802	0.017	0.015	181.043	8.619	1.446	2008	193	12
15.51868777	24.2143143	17.71875	22.845625	12.2021875	16.436875	74.044375	4.331875	1.5446875	101739.1019	4.274375	7.5896875	34 Western Gulf Coastal Plain		27.45801692	-97.67654086	NA	4.679	1.928	0.712	0.404	178.338	13.001	0.528	2008	194	12
82.56007154	1.424607412	19.80882353	33.99691176	23.52323529	28.3325	71.68176471	9.756176471	2.206764706	101153.3187	5.615882353	18.76044118	34 Western Gulf Coastal Plain		28.12295847	-97.3949927	NA	0.414	0.52	1.254	0.211	184.182	2.608	1.405	2008	195	13
1.452295125	1.547657075	24.21052632	33.46078947	23.23710526	27.86631579	73.04947368	8.987105263	3.916052632	101123.1532	5.608157895	18.34921053	34 Western Gulf Coastal Plain		28.10482888	-97.41488	NA	0.092	2.29	3.465	0.027	182.907	2.664	0.278	2008	196	13
5.531870224	5.509648032	25.025	33.3625	23.15375	27.80625	72.3325	9.19325	3.488	101203.1935	5.39125	18.258	34 Western Gulf Coastal Plain		28.11860867	-97.35135524	NA	0.247	0.849	1.253	0.008	188.527	4.62	0.54	2008	197	13
78.14577796	0.838921815	15.72093023	33.23953488	22.86930233	27.53860465	72.80511628	8.90627907	1.304418605	101009.2435	5.844651163	18.05511628	34 Western Gulf Coastal Plain		28.12595637	-97.34030228	NA	0.333	0.499	0.868	0.166	189.207	3.645	0.867	2008	198	13
4.10073591	2.625842804	20.74	33.357	23.6912	28.0936	74.0216	8.75	2.7204	101252.4662	5.8328	18.5236	34 Western Gulf Coastal Plain		28.11041494	-97.3189262	NA	0.018	0.727	2.283	0.025	191.856	4.842	0.782	2008	199	13
1.420677535	1.512437851	21.48484848	33.91075758	23.38151515	28.17166667	71.67242424	9.692878788	2.680757576	101113.7103	5.557424242	18.64575758	34 Western Gulf Coastal Plain		28.12449639	-97.39118687	NA	0.423	0.366	1.138	0.041	184.496	2.862	1.443	2008	200	13
4.164984524	3.318553622	17.9047619	33.69571429	22.73333333	27.69785714	71.19952381	9.585238095	0.569047619	101014.3712	6.000952381	18.21452381	34 Western Gulf Coastal Plain		28.1073078	-97.39677419	NA	0.698	1.221	2.692	0.463	184.651	3.454	0.027	2008	201	13
1.39745383	1.06656406	20.33333333	33.198	23.28933333	27.796	72.69466667	9.007666667	4.199666667	101162.5383	5.444	18.24433333	34 Western Gulf Coastal Plain		28.12969179	-97.37930624	NA	0.278	0.726	0.7	0.152	185.554	3.681	1.876	2008	202	13
1.020212208	0.815964483	15.63636364	33.53151515	21.88424242	27.10212121	71.40939394	9.327272727	0.739090909	100924.4603	5.694545455	17.70848485	34 Western Gulf Coastal Plain		28.10632121	-97.40441705	NA	0.282	2.1	3.222	0.219	183.796	3.077	0.243	2008	203	13
1.325740875	1.07794125	20.16666667	32.72833333	21.9425	26.74625	72.42708333	8.554583333	3.7325	100982.8796	5.598333333	17.33541667	34 Western Gulf Coastal Plain		28.12412389	-97.36893293	NA	0.268	0	0.967	0.113	186.715	4.875	1.124	2008	204	13
1.182833743	1.591950255	19.92	33.3794	23.5064	28.033	72.896	9.1156	2.7218	101281.837	5.6308	18.443	34 Western Gulf Coastal Plain		28.12181243	-97.36216782	NA	0.262	0	0.994	0.345	187.395	4.804	0.734	2008	205	13
1.704414349	2.322599	24.2173913	34.22434783	23.61869565	28.43956522	72.1273913	9.792173913	0.347826087	101050.787	6.605652174	18.92130435	34 Western Gulf Coastal Plain		28.12842165	-97.37491239	NA	0.503	0.361	0.87	0.08	185.919	4.085	1.515	2008	206	13
2.873907176	3.033034878	23.17241379	32.11034483	18.17189655	24.2837931	67.29913793	9.411724138	0.731724138	101075.6764	6.284827586	15.13982759	34 Western Gulf Coastal Plain		28.11822017	-97.39102508	adult_male	0.511	0.265	1.814	0.017	184.703	3.195	0.77	2011	207	14
1.576716362	2.372849806	21.52083333	30.2475	17.39822917	22.9509375	71.69864583	7.5871875	0.119791667	101189.3229	6.065520833	13.82322917	34 Western Gulf Coastal Plain		28.10397699	-97.33551832	adult_male	1.641	1.365	2.406	0.211	190.397	5.842	0.541	2011	208	14
5.426118941	5.679021749	20.36	29.9785	17.136	22.6903	71.7403	7.4448	0.4931	101233.3353	5.9391	13.558	34 Western Gulf Coastal Plain		28.11952879	-97.3247524	adult_male	0.036	0.939	1.294	0.086	190.864	3.973	0.1	2011	209	14
74.4708742	0.997295942	21.07142857	30.28102041	16.86397959	22.69397959	70.39265306	7.936326531	0.516122449	101207.3627	5.800510204	13.57234694	34 Western Gulf Coastal Plain		28.11957427	-97.39004428	adult_male	0.614	0.088	1.691	0	184.755	3.213	0.888	2011	210	14
94.38845674	1.192577712	21.72972973	29.64851351	16.21297297	22.03635135	70.33	7.500945946	0.133243243	101258.6132	5.816351351	12.93013514	34 Western Gulf Coastal Plain		28.12463089	-97.36457809	adult_female	0.294	0.11	1.016	0.114	187.013	4.847	0.914	2011	211	14
8.0137754	11.55858283	20.02941176	30.03705882	17.09514706	22.67735294	71.21014706	7.613529412	0.068529412	101216.9962	6.225735294	13.56647059	34 Western Gulf Coastal Plain		28.11258653	-97.32376887	sub_male	0.555	0.813	2.028	0.34	191.246	4.73	0.565	2011	212	14
2.288795798	2.685796343	19.3125	30.14729167	17.45927083	22.92541667	72.06958333	7.519791667	0.539791667	101207.3091	6.1146875	13.80385417	34 Western Gulf Coastal Plain		28.11922836	-97.3227528	sub_female	0.208	1.142	1.408	0.243	191.045	3.993	0.107	2011	213	14
4.301335514	4.499497572	26.64	30.078	16.6756	22.52533333	69.942	7.835066667	0.674	101231.2065	5.955866667	13.37653333	34 Western Gulf Coastal Plain		28.12408205	-97.36301094	sub_male	0.293	0.123	0.967	0.267	187.175	4.804	0.808	2011	214	14
95.25295877	1.136845394	21.12222222	30.62177778	17.20777778	23.065	69.61166667	8.210555556	0.093666667	101158.3482	5.979555556	13.91422222	34 Western Gulf Coastal Plain		28.12475293	-97.36515941	adult_female	0.3	0.064	1.042	0.063	186.955	4.871	0.961	2011	215	14
4.561511736	4.255266946	20.61052632	29.882	17.01936842	22.57726316	71.67842105	7.429684211	0.5	101241.9623	6.007578947	13.45052632	34 Western Gulf Coastal Plain		28.12485179	-97.3176954	sub_male	0.205	1.511	1.074	0.112	191.085	3.378	0.815	2011	216	14
98.98175473	1.361035693	19.63809524	30.41428571	16.93847619	22.80752381	70.23419048	7.992190476	0.480285714	101180.8688	5.826857143	13.67714286	34 Western Gulf Coastal Plain		28.12545244	-97.39236027	adult_male	0.512	0.51	1.005	0.031	184.356	2.711	1.573	2011	217	14
2.420708688	2.978027861	23.81707317	29.93707317	17.02707317	22.58878049	70.84829268	7.554390244	0.610609756	101188.0335	5.827317073	13.48268293	34 Western Gulf Coastal Plain		28.10543806	-97.33376171	adult_male	1.524	1.189	2.597	0	190.517	5.646	0.733	2011	218	14
1.200408583	1.980148092	19.18811881	30.06089109	17.38485149	22.87405941	71.73148515	7.538514851	0.519405941	101206.8414	6.016633663	13.72306931	34 Western Gulf Coastal Plain		28.10764858	-97.32253696	sub_female	0.607	0.259	2.582	0.224	191.513	5.27	1.085	2011	219	14
1.77939405	2.258649876	17.73015873	28.99301587	15.56746032	21.35587302	71.73968254	6.82031746	0.128253968	101285.7852	5.508888889	12.28079365	34 Western Gulf Coastal Plain		28.11677187	-97.39603168	sub_female	0.155	0.73	1.94	0	184.273	2.855	0.779	2011	220	14
3.548706707	3.872777186	10.23636364	27.42727273	15.168	20.36454545	75.97	5.309454545	0.174	101403.8593	5.438727273	11.29654545	34 Western Gulf Coastal Plain		28.11790839	-97.31813364	adult_male	0.272	1.296	1.703	0.091	191.496	4.141	0.377	2011	221	14
1.613582649	1.552648909	24.75903614	29.67192771	16.55192771	22.20204819	71.64108434	7.223493976	0.617951807	101268.019	5.849036145	13.11216867	34 Western Gulf Coastal Plain		28.12463774	-97.33611937	adult_male	0.495	0.288	0.718	0.04	189.625	3.673	0.919	2011	222	14
2.776578918	3.684999418	18.21875	28.58890625	15.22	20.990625	72.120625	6.5878125	0.129375	101332.6161	5.4325	11.904375	34 Western Gulf Coastal Plain		28.12421312	-97.39162933	sub_male	0.472	0.355	1.156	0.08	184.463	2.838	1.423	2011	223	14
6.548446266	3.264622206	7.022727273	27.26477273	14.90568182	20.11068182	75.62704545	5.294772727	0.077272727	101421.667	5.208181818	11.08454545	34 Western Gulf Coastal Plain		28.00224391	-97.43047235	adult_male	0.187	1.064	1.438	0.229	191.013	4.066	0.001	2011	224	14
1.366616327	1.38385656	23.93023256	30.54709302	17.6572093	23.26604651	70.57906977	7.947209302	0.602790698	101172.1763	6.09372093	14.10151163	34 Western Gulf Coastal Plain		28.11782462	-97.31419048	adult_female	0.195	0.917	1.504	0	191.818	4.089	0.678	2011	225	14
1.420651156	1.250440344	15.61403509	27.42631579	14.93035088	20.2745614	73.92017544	5.786842105	0.164736842	101458.783	5.544035088	11.17789474	34 Western Gulf Coastal Plain		28.11795038	-97.31594488	sub_female	0.188	1.087	1.579	0	191.67	4.108	0.593	2011	226	14
4.699407719	6.993712668	18.46551724	28.78741379	15.33275862	21.15172414	71.56758621	6.741724138	0.137758621	101314.0447	5.419827586	12.06034483	34 Western Gulf Coastal Plain		28.10456383	-97.40276869	adult_male	0.499	1.852	3.369	0.21	184.008	3.331	0.017	2011	227	14
